# Supplementary material for: Synthesis of Hydrophobic Derivatives of Stilbenes with Improved Permeability and Limited Phase II Reactions
Source: J Agric Food Chem. 2026 Apr 15;74(16):12945–55. doi: 10.1021/acs.jafc.6c00922 (PMC13133912; doi:10.1021/acs.jafc.6c00922)
Supplement: Supplementary file 1 [file jf6c00922_si_001.zip]

Archive with 12 entries (12 files):
- OE MS Spectra.xlsx
- OO MS Spectra.xlsx
- OP MS Spectra.xlsx
- PcE MS Spectra.xlsx
- PcO MS Spectra.xlsx
- PcP MS Spectra.xlsx
- PtE MS Spectra.xlsx
- PtO MS Spectra.xlsx
- PtP MS Spectra.xlsx
- RE MS Spectra.xlsx
- RO MS Spectra.xlsx
- RP MS Spectra.xlsx
