# Supplementary material for: Synthesis of Hydrophobic Derivatives of Stilbenes with Improved Permeability and Limited Phase II Reactions
Source: J Agric Food Chem. 2026 Apr 15;74(16):12945–55. doi: 10.1021/acs.jafc.6c00922 (PMC13133912; doi:10.1021/acs.jafc.6c00922)
Supplement: Supplementary file 1 [file jf6c00922_si_001.zip › OE MS Spectra.xlsx]

## Sheet: 202011082
#"-ESI Scan (rt: 0.040-0.214 min	43 scans) Frag=350.0V CID@5.0 202011082.d Subtract "
#Point	X(Thompsons)	Y(Counts)
0	50.0308	4.79153
1	50.0432	5.93103
2	50.0569	5.59082
3	50.0773	10.7618
4	50.1129	5.42264
5	50.2003	3.10396
6	50.2097	6.88588
7	50.2135	5.30216
8	50.2469	0.42954
9	50.2519	6.73768
10	50.2642	10.7938
11	50.2825	1.37363
12	50.311	4.88678
13	50.3149	1.77045
14	50.3201	1.05458
15	50.3496	1.99797
16	50.3657	8.75025
17	50.3772	5.14319
18	50.402	1.3196
19	50.4379	7.06124
20	50.4434	3.27729
21	50.4601	6.85743
22	50.5193	6.54414
23	50.5342	5.00974
24	50.5528	5.48093
25	50.5589	3.02243
26	50.5682	10.0734
27	50.5795	1.78166
28	50.6471	5.05311
29	50.7225	5.39804
30	50.7262	4.04022
31	50.7406	2.39475
32	50.7486	1.18597
33	50.8996	10.516
34	50.9153	5.3051
35	50.9211	5.47634
36	50.9563	7.32971
37	50.9615	5.84379
38	50.9665	5.04402
39	50.9823	11.93
40	51.0064	5.00946
41	51.0235	5.10171
42	51.0538	5.18663
43	51.058	5.34457
44	51.0663	5.34506
45	51.0851	0.487221
46	51.1203	1.15849
47	51.173	5.07699
48	51.2193	0.312045
49	51.2358	5.94271
50	51.2697	6.84556
51	51.2782	0.838104
52	51.3327	4.92083
53	51.3355	7.11754
54	51.3439	4.84019
55	51.3738	1.42789
56	51.3874	3.32398
57	51.4182	5.16539
58	51.4735	0.934997
59	51.4778	4.98112
60	51.5535	2.21991
61	51.5822	1.4079
62	51.5945	1.53649
63	51.6023	2.21652
64	51.6527	4.80808
65	51.6565	0.224524
66	51.6706	1.24703
67	51.6938	1.75849
68	51.7021	1.37794
69	51.7528	1.71211
70	51.7668	5.50689
71	51.803	9.44311
72	51.8251	11.1699
73	51.8803	5.27601
74	51.886	1.66065
75	51.9578	1.6159
76	51.9618	8.53952
77	51.9737	0.890575
78	51.9791	6.16569
79	52.0092	6.02881
80	52.0361	5.04352
81	52.0525	5.05559
82	52.1045	5.16442
83	52.1313	5.51017
84	52.1647	8.55291
85	52.1682	4.81948
86	52.1717	1.8152
87	52.24	5.32115
88	52.2721	4.37607
89	52.2812	1.57271
90	52.2987	0.547438
91	52.3033	5.2245
92	52.3253	5.62961
93	52.3745	5.95381
94	52.4398	1.16383
95	52.4498	3.74416
96	52.4735	4.81301
97	52.4765	7.075
98	52.4862	1.63225
99	52.4907	8.04164
100	52.5016	2.41993
101	52.5131	0.889453
102	52.5571	1.58468
103	52.5891	6.6414
104	52.6116	1.5915
105	52.6206	5.90852
106	52.6925	7.03733
107	52.7169	2.74636
108	52.7739	11.4189
109	52.7796	2.00085
110	52.8013	5.14575
111	52.8166	8.93753
112	52.8209	1.63656
113	52.8362	4.93345
114	52.88	10.2117
115	52.8863	12.6771
116	52.9009	5.35086
117	52.9421	2.35814
118	52.9699	5.03852
119	52.9746	1.67722
120	52.9831	6.02744
121	52.9936	6.2777
122	53.0136	4.76428
123	53.0327	4.71423
124	53.0568	10.8027
125	53.0661	2.00517
126	53.1483	2.22085
127	53.1685	4.88856
128	53.2057	7.49251
129	53.2235	5.34626
130	53.2757	5.89545
131	53.2994	2.29915
132	53.3514	2.373
133	53.4126	1.90219
134	53.4676	7.47292
135	53.4726	4.7728
136	53.5163	5.37597
137	53.5355	5.46699
138	53.5449	1.62786
139	53.6018	5.02158
140	53.6101	1.67436
141	53.6239	5.69969
142	53.6529	1.66849
143	53.6581	10.8641
144	53.6792	6.50214
145	53.7287	4.90803
146	53.7789	5.48583
147	53.7826	6.11911
148	53.8169	0.318493
149	53.8478	4.96478
150	53.8535	2.24193
151	53.9216	9.11381
152	53.9247	7.35407
153	53.9324	5.5974
154	54.0026	1.37246
155	54.0342	6.23646
156	54.0467	0.223125
157	54.0695	4.65866
158	54.1004	7.30777
159	54.1056	1.64307
160	54.1584	4.92074
161	54.1643	16.5916
162	54.1879	5.09068
163	54.2302	5.81818
164	54.2447	2.42118
165	54.251	5.51269
166	54.2712	6.56765
167	54.3256	7.01756
168	54.3473	6.66164
169	54.3561	4.86403
170	54.3632	8.11511
171	54.3743	10.9895
172	54.3837	5.58542
173	54.4041	0.382293
174	54.423	5.0028
175	54.4304	2.14035
176	54.5022	5.58058
177	54.5109	1.3234
178	54.5579	1.61125
179	54.5796	4.70199
180	54.5875	2.34941
181	54.6065	0.534652
182	54.6314	5.90617
183	54.6434	7.60722
184	54.6938	1.64053
185	54.7141	8.62184
186	54.7305	0.684817
187	54.7347	6.21076
188	54.7597	5.72528
189	54.8105	1.06892
190	54.839	5.74431
191	54.8766	4.80622
192	54.8855	7.14627
193	54.9043	5.53794
194	54.9099	4.65479
195	54.9521	5.6546
196	54.9551	5.57084
197	54.9639	1.73466
198	54.9897	0.997232
199	55.02	2.17792
200	55.0308	0.975542
201	55.0373	4.97858
202	55.2024	5.92524
203	55.2238	6.91651
204	55.3104	0.228151
205	55.3348	4.85955
206	55.353	1.11155
207	55.3832	1.58794
208	55.4347	3.25118
209	55.4669	1.33677
210	55.4772	1.5708
211	55.5453	6.38441
212	55.5515	1.97184
213	55.5768	7.56373
214	55.5987	0.377308
215	55.6266	12.0885
216	55.632	0.609678
217	55.641	11.7676
218	55.6697	6.01143
219	55.7181	8.9452
220	55.731	6.13997
221	55.7571	4.8684
222	55.7608	3.45169
223	55.8103	5.11587
224	55.8141	0.972195
225	55.8354	2.59369
226	55.8494	4.82297
227	55.8753	0.585666
228	55.9409	2.65443
229	55.951	1.21418
230	55.9936	6.34892
231	56.0054	5.08803
232	56.0307	2.02603
233	56.085	2.41826
234	56.1317	5.25046
235	56.1467	6.20382
236	56.174	6.10683
237	56.1855	2.90136
238	56.1947	3.01135
239	56.2048	2.80487
240	56.2196	1.46886
241	56.232	1.68308
242	56.2657	5.47765
243	56.3089	0.247482
244	56.372	10.5377
245	56.3832	4.00208
246	56.3915	8.75906
247	56.3948	5.30872
248	56.4016	4.96767
249	56.4558	5.90175
250	56.497	5.98965
251	56.56	0.129163
252	56.7008	14.8753
253	56.7045	7.15724
254	56.7252	5.22769
255	56.7332	5.74178
256	56.7615	1.77162
257	56.776	1.44908
258	56.788	5.4355
259	56.8095	2.2895
260	56.9098	4.63823
261	56.9431	49.1137
262	56.9557	1.47255
263	56.9641	5.17872
264	56.9933	1.36046
265	56.9992	0.812052
266	57.0138	6.31005
267	57.0227	5.18242
268	57.0279	13.818
269	57.0753	0.610284
270	57.0835	5.54598
271	57.0931	2.44055
272	57.1893	1.56133
273	57.1979	2.28083
274	57.2156	4.87525
275	57.2406	0.544474
276	57.2812	5.14656
277	57.2996	5.44297
278	57.3098	5.95773
279	57.4082	5.63313
280	57.4477	10.8496
281	57.4708	1.65554
282	57.5076	2.67125
283	57.5915	0.768624
284	57.611	6.94904
285	57.6195	4.93995
286	57.6312	16.8738
287	57.6705	1.09951
288	57.7194	1.12546
289	57.7575	10.213
290	57.8064	5.20657
291	57.8625	6.82815
292	57.8655	5.99499
293	57.8766	10.922
294	57.8952	4.74709
295	57.928	0.898634
296	57.9391	5.78869
297	57.9587	7.35216
298	57.9627	14.5843
299	58.01	4.81092
300	58.0329	7.2699
301	58.0441	6.72616
302	58.0728	6.34546
303	58.0904	10.9098
304	58.1161	9.88568
305	58.1263	10.0662
306	58.1292	0.604465
307	58.1484	1.41246
308	58.1816	2.2312
309	58.1916	5.10114
310	58.2256	5.88909
311	58.2488	5.05397
312	58.2599	0.467867
313	58.2911	7.15859
314	58.3116	7.08934
315	58.3567	2.16165
316	58.3656	4.04682
317	58.3743	2.10689
318	58.3805	4.79173
319	58.4029	4.98928
320	58.4426	10.6705
321	58.5483	3.37683
322	58.5537	1.92177
323	58.5674	4.74651
324	58.5907	1.87878
325	58.6026	10.837
326	58.6249	6.39513
327	58.6523	7.14743
328	58.6722	0.960425
329	58.7295	1.27833
330	58.7441	1.15501
331	58.7521	6.30023
332	58.7567	5.15426
333	58.8212	0.896171
334	58.8826	0.639634
335	58.8935	1.00025
336	58.9243	5.69896
337	58.9334	3.72446
338	58.959	363.689
339	58.9738	5.93425
340	58.9802	1.42307
341	58.9911	9.4506
342	59.0095	6.21132
343	59.0238	5.08089
344	59.0447	5.32871
345	59.0664	5.29086
346	59.0838	2.83015
347	59.1024	5.33104
348	59.126	2.41007
349	59.2346	4.91756
350	59.2595	7.60037
351	59.2746	5.15988
352	59.2832	6.83286
353	59.4092	5.24522
354	59.4142	4.739
355	59.4283	6.06087
356	59.4767	5.83436
357	59.4896	0.723814
358	59.5593	5.26854
359	59.5833	2.31857
360	59.5964	0.730373
361	59.6076	1.83385
362	59.621	5.87205
363	59.6343	6.17155
364	59.6784	5.07263
365	59.7145	5.31899
366	59.7395	1.34582
367	59.7533	5.55222
368	59.7852	8.26582
369	59.9811	1.97309
370	59.9912	0.92662
371	60.0232	5.20944
372	60.0899	6.7604
373	60.1	5.17026
374	60.1324	4.71717
375	60.1537	5.22379
376	60.1575	0.0128303
377	60.1706	5.43462
378	60.1938	2.0549
379	60.2502	2.13966
380	60.2769	2.48424
381	60.3104	0.699111
382	60.3287	6.46595
383	60.3331	11.6325
384	60.3734	4.16034
385	60.4656	8.30219
386	60.4849	5.49875
387	60.4948	9.12047
388	60.5431	5.04226
389	60.5568	6.92192
390	60.5613	5.13953
391	60.5845	6.05773
392	60.5903	8.573
393	60.6191	5.70256
394	60.6475	5.45568
395	60.6809	6.18717
396	60.6946	1.39513
397	60.7123	7.34995
398	60.7206	5.0245
399	60.7331	4.94401
400	60.7399	2.77029
401	60.7612	6.98067
402	60.7673	2.4288
403	60.7984	0.770635
404	60.8702	1.11374
405	60.9108	0.847829
406	60.9165	8.49212
407	60.9419	2.9859
408	60.9518	2.24859
409	60.9595	5.49814
410	60.9765	1.86169
411	61.0077	1.23316
412	61.0952	4.47893
413	61.1429	12.5914
414	61.1526	5.39589
415	61.2206	6.34937
416	61.2242	7.98424
417	61.2304	7.41351
418	61.2351	12.2725
419	61.2646	4.19271
420	61.2911	7.90855
421	61.3182	0.845875
422	61.3275	2.02244
423	61.3634	1.10236
424	61.3713	4.76482
425	61.3785	0.617198
426	61.4414	0.936788
427	61.4774	5.57349
428	61.4934	8.53881
429	61.5218	5.64817
430	61.529	4.75427
431	61.5702	5.44445
432	61.621	5.24347
433	61.6389	5.20935
434	61.6461	5.01779
435	61.6543	3.84766
436	61.7107	6.5445
437	61.7337	2.52005
438	61.7393	10.4505
439	61.7714	5.22007
440	61.7818	4.00819
441	61.8239	4.7292
442	61.8319	5.40479
443	61.8431	3.37294
444	61.8579	5.13813
445	61.865	2.06684
446	61.9305	7.22548
447	61.9639	1.76147
448	61.9726	5.88796
449	61.9883	5296.64
450	62.0278	4.97938
451	62.0341	4.9823
452	62.133	5.81401
453	62.1444	5.31157
454	62.1534	1.03429
455	62.1977	5.2999
456	62.2036	6.12149
457	62.2089	8.26396
458	62.236	6.4913
459	62.251	4.72629
460	62.2645	5.46513
461	62.2835	4.69863
462	62.3117	12.8785
463	62.359	4.31095
464	62.3691	2.00179
465	62.3944	2.1641
466	62.4182	2.25333
467	62.4509	2.10137
468	62.6026	4.7755
469	62.6126	5.4892
470	62.6518	2.21049
471	62.6797	5.90299
472	62.6866	6.59993
473	62.7111	4.7623
474	62.7414	1.72708
475	62.7467	5.86178
476	62.8013	1.43044
477	62.8307	1.18697
478	62.8371	0.832013
479	62.8686	10.1936
480	62.9047	1.9184
481	62.9232	4.85805
482	62.9284	10.3465
483	62.9738	6.85526
484	62.9832	2.459
485	63.0551	4.74329
486	63.0659	1.18252
487	63.1191	5.53027
488	63.1246	7.34966
489	63.1908	10.6253
490	63.2218	7.16812
491	63.2324	6.39254
492	63.2569	10.5854
493	63.2622	6.19178
494	63.2868	1.93364
495	63.2962	1.5062
496	63.3264	1.66595
497	63.3423	1.20337
498	63.3566	4.87277
499	63.3621	1.76973
500	63.4006	6.85633
501	63.4634	4.80737
502	63.5144	5.13755
503	63.5256	5.10862
504	63.5375	5.03517
505	63.5531	5.639
506	63.591	2.75336
507	63.6196	5.04084
508	63.6432	3.41385
509	63.6853	6.12435
510	63.7052	0.404643
511	63.7524	7.92134
512	63.768	6.92936
513	63.7999	2.49609
514	63.805	1.54964
515	63.8332	13.2583
516	63.8393	5.4879
517	63.8678	9.59905
518	63.8738	5.07968
519	63.8777	2.11783
520	63.8866	4.99573
521	63.9097	1.97631
522	63.9177	2.17286
523	63.93	5.00155
524	63.936	5.92283
525	63.9755	16.9045
526	63.9845	1.65443
527	63.9908	5.12652
528	64.0057	4.83223
529	64.0415	7.92749
530	64.0735	6.03952
531	64.0787	5.9907
532	64.1143	3.17233
533	64.12	5.59479
534	64.175	12.8801
535	64.1812	1.94901
536	64.195	1.85858
537	64.2015	8.05096
538	64.2116	0.889811
539	64.2271	1.35798
540	64.2343	5.02661
541	64.2592	5.29618
542	64.2754	5.3
543	64.2926	11.9794
544	64.2982	4.76128
545	64.302	10.5938
546	64.3065	5.33852
547	64.316	16.8333
548	64.3438	1.38764
549	64.3932	5.2978
550	64.4307	1.71418
551	64.4708	6.00462
552	64.4847	5.57912
553	64.5234	2.19351
554	64.6013	5.78092
555	64.6368	7.50946
556	64.6424	5.51138
557	64.66	1.66097
558	64.828	10.357
559	64.8575	2.24726
560	64.9053	3.73546
561	64.9517	4.97676
562	64.9638	4.9526
563	65.0167	5.58685
564	65.0255	4.91083
565	65.0609	11.6914
566	65.0713	5.00725
567	65.0762	23.6301
568	65.0839	4.94094
569	65.0899	10.0279
570	65.1161	7.81003
571	65.1288	8.30114
572	65.1813	15.0488
573	65.2217	1.81558
574	65.2401	2.66037
575	65.2728	3.40835
576	65.2823	8.05895
577	65.343	3.27327
578	65.4106	5.13446
579	65.4468	5.70511
580	65.4796	5.4853
581	65.5553	5.69085
582	65.5977	2.0158
583	65.6199	7.4608
584	65.6569	2.78834
585	65.6777	2.6766
586	65.7172	5.42339
587	65.7222	5.04222
588	65.8128	4.8875
589	65.8179	0.600345
590	65.885	1.96678
591	65.8924	6.89462
592	65.8974	5.02928
593	65.9211	1.49208
594	65.9285	5.16462
595	65.9332	1.92232
596	65.9606	1.81498
597	65.9713	1.30405
598	65.9771	6.32322
599	65.9859	7.18532
600	66.0016	5.98313
601	66.0274	6.13017
602	66.0536	7.16334
603	66.0847	7.72093
604	66.1608	5.94049
605	66.166	4.93339
606	66.1731	7.91038
607	66.1913	6.15523
608	66.2078	5.97257
609	66.2443	3.29177
610	66.2653	0.999639
611	66.3133	5.73991
612	66.3297	5.90413
613	66.3599	0.00357628
614	66.4974	5.12743
615	66.6159	3.961
616	66.6576	5.08835
617	66.6756	4.88403
618	66.7049	1.78739
619	66.7159	4.70951
620	66.7807	6.00906
621	66.8224	0.36692
622	66.8321	1.63105
623	66.8354	7.17647
624	66.8616	1.1185
625	66.8804	1.70493
626	66.9359	10.0229
627	66.9459	6.90179
628	67.0034	5.26744
629	67.0769	7.07092
630	67.0916	5.8695
631	67.1011	2.00188
632	67.1158	3.48239
633	67.1402	7.32854
634	67.1532	12.4045
635	67.2094	3.37809
636	67.2336	6.49204
637	67.2598	3.58785
638	67.2653	1.35866
639	67.3059	5.81324
640	67.3237	7.67242
641	67.3678	2.43029
642	67.3875	2.70483
643	67.3987	7.62438
644	67.4331	1.45354
645	67.4976	5.25236
646	67.5078	4.7773
647	67.5173	2.26958
648	67.528	5.11524
649	67.539	1.44445
650	67.5818	4.67572
651	67.5871	5.58236
652	67.6237	2.61228
653	67.6926	10.7923
654	67.7341	2.28463
655	67.7509	5.97559
656	67.7546	16.44
657	67.7646	10.6603
658	67.7724	5.11475
659	67.7899	7.20563
660	67.7969	5.68924
661	67.8079	6.29587
662	67.8662	0.130629
663	67.8825	4.77079
664	67.894	6.62286
665	67.9043	4.78626
666	67.9127	1.60214
667	67.9236	0.795269
668	67.952	7.21799
669	67.9807	3.21204
670	67.9978	5.3222
671	68.031	0.81946
672	68.1188	2.46339
673	68.1269	6.15
674	68.1381	5.13232
675	68.174	6.10447
676	68.2172	1.27996
677	68.266	2.27497
678	68.2923	5.25658
679	68.3267	5.393
680	68.3659	3.09243
681	68.3778	12.0701
682	68.3976	7.92139
683	68.4133	7.20315
684	68.4397	0.470445
685	68.4688	3.54187
686	68.4751	10.7617
687	68.4796	5.15603
688	68.5929	0.00239134
689	68.6058	12.4928
690	68.6499	5.39658
691	68.6807	1.27
692	68.6999	5.34748
693	68.7486	11.116
694	68.7673	1.2279
695	68.8041	11.8256
696	68.8084	0.965072
697	68.8275	0.333858
698	68.8893	5.11848
699	69.0386	5.61428
700	69.0699	6.17712
701	69.0882	4.96945
702	69.0937	2.51923
703	69.1095	5.82292
704	69.1183	2.71331
705	69.226	7.95112
706	69.253	5.33461
707	69.2604	4.83745
708	69.2936	5.72364
709	69.3055	2.13416
710	69.3489	1.1274
711	69.3602	1.48009
712	69.4553	10.7476
713	69.4628	0.558217
714	69.4903	1.2942
715	69.51	1.45904
716	69.5268	5.16247
717	69.5351	2.83627
718	69.5988	4.91373
719	69.606	1.24875
720	69.6158	6.37367
721	69.6341	0.408797
722	69.6946	11.2622
723	69.7004	7.13875
724	69.7268	0.978231
725	69.7363	5.53964
726	69.7459	7.5722
727	69.7716	6.82527
728	69.7842	5.62484
729	69.8044	1.01784
730	69.9324	2.54802
731	69.9589	5.71628
732	69.9659	5.76334
733	69.9702	5.32849
734	69.9772	0.888851
735	70.0132	1.29599
736	70.0721	1.8417
737	70.0836	5.4673
738	70.0995	2.22309
739	70.1467	1.41431
740	70.2434	6.98801
741	70.2495	5.26024
742	70.2768	5.0396
743	70.2883	9.46914
744	70.3044	5.7507
745	70.3165	1.68415
746	70.3367	5.88404
747	70.3534	2.09916
748	70.3624	4.74593
749	70.3682	10.6038
750	70.3803	2.33593
751	70.4118	5.10803
752	70.4892	5.58658
753	70.4977	8.7423
754	70.5083	4.76829
755	70.5857	2.59739
756	70.6755	6.42808
757	70.6804	5.52491
758	70.771	5.52641
759	70.7912	0.026793
760	70.7975	2.23919
761	70.8245	6.79119
762	70.846	1.1964
763	70.8979	1.3174
764	70.9211	5.14614
765	70.933	5.15453
766	70.9371	5.39572
767	70.9983	5.83124
768	71.0137	180.977
769	71.03	1.23119
770	71.0481	5.60701
771	71.1105	10.2573
772	71.1411	6.54219
773	71.1685	1.14996
774	71.1941	6.79865
775	71.2614	2.82975
776	71.3229	5.02178
777	71.3705	1.59792
778	71.4376	7.10429
779	71.4422	11.5212
780	71.4631	15.6639
781	71.4731	10.807
782	71.5001	12.3719
783	71.5641	7.47195
784	71.5743	5.45847
785	71.614	6.69805
786	71.6624	6.28779
787	71.6961	5.70622
788	71.7021	2.09618
789	71.7999	0.169446
790	71.8482	6.26768
791	71.8555	4.95614
792	71.874	6.42975
793	71.879	2.49958
794	71.986	5.16023
795	72.0111	1.38687
796	72.0185	4.97211
797	72.0505	6.02343
798	72.0771	4.99193
799	72.1172	1.17053
800	72.1291	7.02353
801	72.1738	1.70316
802	72.2072	3.52212
803	72.2499	0.724315
804	72.2989	4.86525
805	72.34	0.327998
806	72.3815	2.2833
807	72.3874	5.90516
808	72.3988	7.11174
809	72.4078	5.02981
810	72.532	5.72842
811	72.5414	0.627353
812	72.5682	6.96137
813	72.5729	5.93455
814	72.5829	3.12352
815	72.6209	5.6771
816	72.6341	9.87097
817	72.6473	5.13985
818	72.6851	5.23621
819	72.7144	2.64638
820	72.7308	0.304187
821	72.749	4.84244
822	72.7644	2.64313
823	72.8634	4.72952
824	72.9358	12.5107
825	72.9441	1.3595
826	72.9945	81.573
827	73.0537	1.45588
828	73.0685	1.25984
829	73.0785	0.526362
830	73.0976	5.65202
831	73.1034	2.18451
832	73.1307	5.45616
833	73.1999	5.44967
834	73.2049	5.3925
835	73.282	5.55863
836	73.2969	0.887855
837	73.3066	5.54368
838	73.3348	1.07621
839	73.3764	1.65654
840	73.4119	5.76924
841	73.4886	5.05216
842	73.5405	5.24445
843	73.5688	1.24584
844	73.604	7.41251
845	73.6483	0.570424
846	73.668	5.61466
847	73.6717	11.2737
848	73.6838	5.78323
849	73.6891	10.9749
850	73.7275	4.70711
851	73.7947	5.57121
852	73.816	12.9456
853	73.869	2.75534
854	73.8805	7.30422
855	73.9339	7.13136
856	73.9383	19.3651
857	74.0349	14.3041
858	74.0441	4.72158
859	74.0507	7.62318
860	74.0617	2.12819
861	74.0932	4.09514
862	74.1003	6.68408
863	74.1207	1.38911
864	74.1288	5.75341
865	74.1366	10.2823
866	74.1499	1.29025
867	74.1787	4.22097
868	74.1855	6.95444
869	74.195	2.64117
870	74.2702	4.81962
871	74.3382	1.67592
872	74.3847	0.307279
873	74.3951	5.07371
874	74.4066	6.47629
875	74.4661	5.31635
876	74.524	1.6026
877	74.5959	4.95215
878	74.6235	5.17642
879	74.641	5.96657
880	74.647	4.91458
881	74.7412	1.54007
882	74.756	6.50554
883	74.7615	2.35774
884	74.778	1.09612
885	74.8122	0.688756
886	74.9335	2.20922
887	74.9496	11.5372
888	74.9903	7.74869
889	75.0082	18.7983
890	75.0234	10.4125
891	75.032	0.528395
892	75.0583	9.77347
893	75.0698	2.94483
894	75.0835	0.526668
895	75.0917	3.24333
896	75.1142	0.441669
897	75.1535	7.03018
898	75.1838	4.15509
899	75.1999	2.46666
900	75.2665	1.8699
901	75.2781	5.06203
902	75.299	4.94145
903	75.3248	5.07679
904	75.3328	1.67872
905	75.3481	6.66272
906	75.3802	7.30883
907	75.4402	2.08908
908	75.4715	5.89493
909	75.477	1.22377
910	75.5063	21.9429
911	75.5447	1.24695
912	75.5599	11.1619
913	75.5654	1.86634
914	75.5691	5.70425
915	75.6677	0.14541
916	75.6945	7.04793
917	75.7009	2.52608
918	75.7073	7.40306
919	75.7149	5.58046
920	75.8413	1.7197
921	75.8484	6.45749
922	75.8548	8.46265
923	75.8902	4.77667
924	75.8945	5.0499
925	75.9174	4.17155
926	75.9341	1.54265
927	75.9622	1.64419
928	75.9786	3.03151
929	76.0543	5.54274
930	76.0736	5.07357
931	76.0814	6.54619
932	76.0955	7.10974
933	76.1048	0.256386
934	76.1309	3.55486
935	76.1464	17.7069
936	76.1665	4.88767
937	76.1836	5.90218
938	76.1971	0.965567
939	76.2178	1.44158
940	76.2551	6.7106
941	76.2807	4.69842
942	76.3054	4.76762
943	76.4382	5.79524
944	76.487	1.5571
945	76.5154	1.25327
946	76.6486	5.37238
947	76.6588	12.7359
948	76.6707	6.11635
949	76.6774	10.1835
950	76.6828	4.72568
951	76.6899	13.961
952	76.7002	13.3256
953	76.707	2.28966
954	76.7253	6.05317
955	76.7489	5.08259
956	76.762	8.93306
957	76.7786	2.06214
958	76.8386	10.2
959	76.8548	11.6908
960	76.9003	1.02529
961	76.912	0.403559
962	76.9434	5.59072
963	76.9701	15.2383
964	77.0233	11.1459
965	77.1275	1.79537
966	77.1338	1.20197
967	77.1838	7.74778
968	77.2011	4.77922
969	77.21	6.42338
970	77.2211	10.3476
971	77.2296	4.84157
972	77.2391	1.24333
973	77.2519	2.99623
974	77.2641	1.08023
975	77.2746	5.00571
976	77.3312	7.70595
977	77.3654	1.68752
978	77.415	1.46285
979	77.4279	11.4974
980	77.4491	5.23784
981	77.47	0.953792
982	77.5342	6.60756
983	77.5416	6.57749
984	77.5598	2.11002
985	77.5678	5.34302
986	77.7338	7.00009
987	77.7543	1.5545
988	77.7707	0.897397
989	77.7807	2.45484
990	77.79	5.40199
991	77.8472	4.76973
992	77.8661	2.98879
993	77.8837	7.82861
994	77.9041	10.0083
995	77.9229	1.8347
996	77.9801	5.15305
997	77.9861	7.0426
998	78.0421	5.46279
999	78.0477	2.43715
1000	78.0749	6.75844
1001	78.0839	4.82434
1002	78.1373	8.40447
1003	78.1802	2.84837
1004	78.1994	9.40037
1005	78.2334	1.28173
1006	78.2838	1.11675
1007	78.2954	1.3793
1008	78.3114	5.54054
1009	78.3159	1.44473
1010	78.3706	1.4921
1011	78.4912	5.35174
1012	78.4985	14.7925
1013	78.5143	10.8008
1014	78.5197	0.504081
1015	78.5266	5.65265
1016	78.625	0.849444
1017	78.668	4.94642
1018	78.7897	6.03711
1019	78.8003	4.88897
1020	78.9187	140.807
1021	78.9261	6.23313
1022	78.9603	1.78905
1023	78.9889	5.53172
1024	78.9952	2.47057
1025	79.066	9.17405
1026	79.0712	5.21737
1027	79.0765	4.31192
1028	79.1101	2.81005
1029	79.1528	5.40763
1030	79.1944	3.2763
1031	79.2007	2.11029
1032	79.2498	1.57954
1033	79.2947	1.48728
1034	79.3334	0.677611
1035	79.3506	1.52253
1036	79.4477	1.6089
1037	79.4689	11.0619
1038	79.5238	1.87586
1039	79.5322	6.07817
1040	79.5406	1.55047
1041	79.5899	7.59438
1042	79.6163	8.19125
1043	79.6214	8.70102
1044	79.642	6.49894
1045	79.6691	7.69606
1046	79.7043	4.81753
1047	79.7632	1.77476
1048	79.853	5.33109
1049	79.8722	2.85959
1050	79.9083	1.00024
1051	79.9164	1.19999
1052	79.9385	6.22653
1053	79.9569	121.841
1054	79.9729	6.42634
1055	80.04	6.0419
1056	80.1164	6.1138
1057	80.1598	6.39706
1058	80.1859	8.8031
1059	80.2008	13.8069
1060	80.2566	2.25618
1061	80.2886	5.20794
1062	80.3547	2.46513
1063	80.4373	7.08714
1064	80.4544	3.33218
1065	80.4662	1.91503
1066	80.5246	6.33355
1067	80.5425	5.18633
1068	80.5602	3.71906
1069	80.5814	3.98224
1070	80.6407	6.87623
1071	80.6891	5.69856
1072	80.7143	1.38014
1073	80.7897	6.1459
1074	80.7969	0.331716
1075	80.8434	5.77035
1076	80.8999	10.8105
1077	80.9165	116
1078	80.9315	13.4192
1079	80.9381	6.57695
1080	80.9652	34.9283
1081	81.0338	5.07101
1082	81.0455	4.69821
1083	81.1297	1.60319
1084	81.181	10.7391
1085	81.187	6.1167
1086	81.1953	0.778955
1087	81.2147	4.77279
1088	81.2626	5.36298
1089	81.3081	5.56172
1090	81.3525	6.7003
1091	81.3652	5.13953
1092	81.3737	1.09274
1093	81.4125	1.62127
1094	81.4357	1.48785
1095	81.4483	10.2796
1096	81.4937	7.07295
1097	81.5415	14.6471
1098	81.5534	1.52153
1099	81.6677	3.90256
1100	81.6893	2.84155
1101	81.7265	14.5114
1102	81.7355	1.54339
1103	81.7666	1.94248
1104	81.7787	5.35661
1105	81.8002	0.698511
1106	81.8581	2.60431
1107	81.8679	0.33723
1108	81.947	0.609459
1109	81.9541	0.65309
1110	81.9665	7.66856
1111	81.9789	5.18663
1112	82.189	1.96939
1113	82.2468	1.30099
1114	82.3011	1.43228
1115	82.3281	3.61627
1116	82.3421	4.70739
1117	82.3623	1.832
1118	82.4049	1.82537
1119	82.414	5.91261
1120	82.5049	7.29162
1121	82.521	6.66515
1122	82.6172	4.76314
1123	82.6808	6.3139
1124	82.6865	1.64903
1125	82.7809	5.12141
1126	82.7872	8.90781
1127	82.7967	5.33602
1128	82.8032	11.2967
1129	82.874	5.56137
1130	82.924	1.37271
1131	82.9348	5.48848
1132	82.9541	2147.51
1133	82.9801	0.695697
1134	82.9987	2.03724
1135	83.0081	5.60189
1136	83.0134	14.469
1137	83.0615	4.49073
1138	83.1152	5.58434
1139	83.1621	6.1799
1140	83.2012	1.81476
1141	83.2089	15.0814
1142	83.2887	1.08823
1143	83.3324	2.44409
1144	83.3506	5.638
1145	83.3646	14.6011
1146	83.3753	1.92158
1147	83.3851	10.1118
1148	83.418	10.6641
1149	83.4622	4.72818
1150	83.532	3.73321
1151	83.5457	1.1656
1152	83.5562	7.59663
1153	83.57	0.262373
1154	83.5822	0.896657
1155	83.6112	2.41703
1156	83.6281	0.868593
1157	83.6784	4.76238
1158	83.7002	5.32267
1159	83.7209	3.68512
1160	83.7287	4.76459
1161	83.7418	7.45195
1162	83.7923	1.74283
1163	83.8097	2.01159
1164	83.8152	5.87086
1165	83.9051	5.43632
1166	83.9836	7.67863
1167	84.0159	5.26122
1168	84.0242	7.75087
1169	84.045	6.81594
1170	84.1156	6.32486
1171	84.1205	7.48885
1172	84.1267	5.05003
1173	84.2307	6.48782
1174	84.243	1.90014
1175	84.3094	0.917752
1176	84.3219	4.89362
1177	84.3615	4.81945
1178	84.4549	8.1753
1179	84.4949	1.45349
1180	84.5058	4.92535
1181	84.5557	2.10456
1182	84.5873	4.91334
1183	84.6972	2.88962
1184	84.7108	3.11705
1185	84.7681	5.18752
1186	84.7751	5.19018
1187	84.783	5.74822
1188	84.7971	1.53253
1189	84.8235	4.66135
1190	84.8313	10.8986
1191	84.8929	1.29067
1192	84.9232	4.82342
1193	84.9511	687.694
1194	84.9594	5.2507
1195	84.9755	2.92459
1196	84.9848	2.31248
1197	84.99	8.73497
1198	84.9974	7.04007
1199	85.0042	9.50051
1200	85.0353	4.88374
1201	85.0795	5.52001
1202	85.0994	1.43429
1203	85.1427	6.36356
1204	85.1864	3.02149
1205	85.1981	6.48044
1206	85.2518	1.36119
1207	85.2762	3.38185
1208	85.2882	4.92241
1209	85.3395	1.62803
1210	85.3506	1.88244
1211	85.3654	5.20995
1212	85.3715	7.21421
1213	85.4068	0.475222
1214	85.4166	4.7686
1215	85.4478	11.844
1216	85.5012	5.06124
1217	85.5077	6.15463
1218	85.5932	3.57344
1219	85.6429	16.4085
1220	85.6505	6.52319
1221	85.6604	5.692
1222	85.6963	6.37274
1223	85.7198	1.57669
1224	85.7377	5.3476
1225	85.7425	3.88373
1226	85.7516	2.32787
1227	85.7719	7.4754
1228	85.7766	1.41043
1229	85.7848	7.05315
1230	85.8187	4.84455
1231	85.8639	1.96251
1232	85.9266	16.0529
1233	85.9354	10.9106
1234	86.0078	0.284569
1235	86.0454	12.5424
1236	86.0879	1.97284
1237	86.0943	13.0678
1238	86.1077	2.26221
1239	86.1186	1.21335
1240	86.1667	8.02649
1241	86.1831	1.57827
1242	86.2331	5.04651
1243	86.2684	5.09434
1244	86.282	2.06643
1245	86.2892	10.0551
1246	86.3048	1.84641
1247	86.3148	2.33589
1248	86.3248	0.39872
1249	86.3887	0.917829
1250	86.4126	1.14108
1251	86.4245	2.70412
1252	86.453	5.33999
1253	86.4662	5.94376
1254	86.4718	6.37643
1255	86.4951	1.99241
1256	86.5657	6.00751
1257	86.5772	4.7054
1258	86.6319	5.83286
1259	86.6477	7.68957
1260	86.6557	2.55093
1261	86.8252	1.39781
1262	86.8462	5.07125
1263	86.8545	5.0161
1264	86.9274	10.6786
1265	86.9493	2.42648
1266	86.9594	5.14341
1267	86.9769	8.971
1268	87.0091	79.1965
1269	87.0174	1.73509
1270	87.0345	5.50451
1271	87.0462	19.0024
1272	87.0595	6.62428
1273	87.0871	4.834
1274	87.0941	4.50901
1275	87.1421	4.70572
1276	87.1606	10.2877
1277	87.1674	7.68388
1278	87.1765	3.36434
1279	87.2226	5.50227
1280	87.2494	2.49346
1281	87.3058	5.90391
1282	87.3209	4.81816
1283	87.3268	5.34339
1284	87.3517	7.79205
1285	87.3675	4.15877
1286	87.4378	1.8833
1287	87.4543	5.94262
1288	87.4604	0.981243
1289	87.4717	5.5881
1290	87.5032	11.2605
1291	87.5231	6.69233
1292	87.6165	5.0236
1293	87.6286	19.6651
1294	87.6411	6.78659
1295	87.7539	7.58772
1296	87.7587	7.01121
1297	87.8067	4.99024
1298	87.8393	7.45017
1299	87.8762	6.61791
1300	87.9251	367.347
1301	87.9528	1.05001
1302	87.9803	0.390178
1303	87.9941	1.16406
1304	88.0995	7.13608
1305	88.1439	5.21907
1306	88.1543	2.16047
1307	88.1643	5.1257
1308	88.1888	7.41766
1309	88.2143	2.58825
1310	88.2287	10.9311
1311	88.2376	11.505
1312	88.2974	0.402665
1313	88.3109	9.06799
1314	88.3659	1.25019
1315	88.3917	0.451849
1316	88.4094	1.81453
1317	88.4256	7.60089
1318	88.5058	5.03829
1319	88.5542	5.81148
1320	88.5612	7.89688
1321	88.5778	6.41959
1322	88.5888	10.1179
1323	88.6049	9.79667
1324	88.6557	5.58987
1325	88.7442	10.7458
1326	88.7625	2.32032
1327	88.7865	1.71215
1328	88.8358	0.599743
1329	88.8553	1.61583
1330	88.8722	1.29898
1331	88.8853	5.12762
1332	88.9023	6.9679
1333	88.9119	7.20925
1334	88.9261	22.4639
1335	88.9326	7.6266
1336	88.9377	5.94271
1337	89.0243	346.146
1338	89.0393	56.3648
1339	89.0865	6.96769
1340	89.097	5.53599
1341	89.136	1.67057
1342	89.2115	6.15762
1343	89.3474	0.83265
1344	89.4409	6.83468
1345	89.4904	1.09628
1346	89.5026	6.58242
1347	89.5884	5.27392
1348	89.6572	2.01987
1349	89.6717	12.3218
1350	89.7209	1.10165
1351	89.7448	8.19444
1352	89.7568	2.28019
1353	89.8958	2.03968
1354	89.9262	78.6066
1355	89.9385	2.51345
1356	89.9772	0.915197
1357	90.0024	4.96826
1358	90.0679	1.05277
1359	90.0802	4.91898
1360	90.1415	5.98334
1361	90.2122	12.4458
1362	90.2765	2.3384
1363	90.3025	1.05604
1364	90.3735	5.11772
1365	90.4645	5.15626
1366	90.4758	1.75732
1367	90.4886	4.96766
1368	90.495	6.88585
1369	90.6157	5.70757
1370	90.6362	1.43417
1371	90.6708	6.41478
1372	90.7187	1.36327
1373	90.7958	1.59226
1374	90.8363	6.14244
1375	90.8426	4.93953
1376	90.9039	7.89126
1377	90.9309	70.751
1378	90.9558	0.784184
1379	90.9711	6.52155
1380	90.9841	7.8054
1381	90.9984	10.8755
1382	91.0046	29.2845
1383	91.0097	4.92012
1384	91.0218	201.76
1385	91.0465	1.42518
1386	91.055	8.24212
1387	91.1348	4.90979
1388	91.2508	0.923001
1389	91.2899	4.6875
1390	91.3146	6.87602
1391	91.3275	2.76894
1392	91.333	1.59906
1393	91.3799	4.67996
1394	91.3873	5.44198
1395	91.4423	5.40157
1396	91.5364	4.94505
1397	91.5431	0.895655
1398	91.5924	4.13584
1399	91.6473	2.23856
1400	91.7039	13.7134
1401	91.7149	4.81319
1402	91.7355	10.5791
1403	91.7529	5.03059
1404	91.7643	0.810754
1405	91.7994	4.9596
1406	91.808	6.19975
1407	91.8139	5.28002
1408	91.8193	2.85452
1409	91.9096	5.24931
1410	91.9216	40.5657
1411	91.9538	6.06768
1412	91.971	0.720451
1413	92.063	1.11802
1414	92.1626	6.46517
1415	92.1711	10.1818
1416	92.1861	1.80953
1417	92.2337	6.75606
1418	92.2692	6.52
1419	92.3566	8.53497
1420	92.3637	5.84896
1421	92.3917	6.26264
1422	92.4065	5.27923
1423	92.4157	6.34884
1424	92.4704	4.98823
1425	92.5165	11.858
1426	92.5295	1.19421
1427	92.5577	2.00252
1428	92.6634	7.43279
1429	92.6805	5.64478
1430	92.6874	6.20358
1431	92.752	11.9394
1432	92.7722	1.59553
1433	92.8107	2.096
1434	92.8413	5.76918
1435	92.8471	6.9051
1436	92.9047	6.39768
1437	92.9213	54.9948
1438	92.9466	6.63394
1439	92.9646	1.38393
1440	93.0257	1.0797
1441	93.0346	125.163
1442	93.0573	2.83811
1443	93.1967	1.80119
1444	93.205	5.05624
1445	93.2315	5.61201
1446	93.3049	1.8907
1447	93.394	2.76359
1448	93.4094	0.942748
1449	93.4254	12.4428
1450	93.4326	1.75649
1451	93.4842	7.26053
1452	93.5145	1.01169
1453	93.5437	5.42215
1454	93.5519	5.81395
1455	93.5577	1.14808
1456	93.5944	5.40663
1457	93.6693	5.90439
1458	93.6982	10.262
1459	93.7739	12.8362
1460	93.7956	6.89304
1461	93.9785	1.15309
1462	94.0145	5.97849
1463	94.1175	11.3418
1464	94.1253	6.69785
1465	94.1636	0.4776
1466	94.1977	11.1451
1467	94.263	8.13009
1468	94.294	5.74978
1469	94.321	1.14993
1470	94.3264	3.23365
1471	94.3704	7.8839
1472	94.4062	7.58219
1473	94.4304	5.17931
1474	94.4386	5.38517
1475	94.4458	6.9007
1476	94.4697	1.08539
1477	94.5043	4.95882
1478	94.5383	2.37748
1479	94.602	10.615
1480	94.6288	5.17884
1481	94.6373	6.71358
1482	94.6431	5.46544
1483	94.6904	4.68022
1484	94.7346	5.93595
1485	94.8058	11.1241
1486	94.8395	2.08435
1487	94.8549	2.04841
1488	94.8904	1.94747
1489	94.9173	40.2244
1490	94.9616	4.96506
1491	94.9804	58.4774
1492	95.003	8.36253
1493	95.0872	1.80112
1494	95.1981	6.47814
1495	95.225	16.0401
1496	95.245	5.71874
1497	95.2864	2.58591
1498	95.3561	4.89652
1499	95.4035	7.85446
1500	95.4372	4.83771
1501	95.4497	1.23253
1502	95.5595	8.68942
1503	95.5645	11.541
1504	95.5893	4.88475
1505	95.6097	1.6559
1506	95.6291	5.17205
1507	95.8119	11.7294
1508	95.8365	1.01312
1509	95.9512	12.1316
1510	95.992	5.19473
1511	95.9982	7.82605
1512	96.0057	1.47194
1513	96.0175	7.88643
1514	96.0235	5.70013
1515	96.0316	1.33168
1516	96.1088	2.47606
1517	96.1489	5.14308
1518	96.202	6.57032
1519	96.2116	2.26323
1520	96.2303	5.43261
1521	96.2807	4.79259
1522	96.2921	2.04788
1523	96.3707	7.23822
1524	96.3882	0.666546
1525	96.499	1.72303
1526	96.5473	18.2692
1527	96.6223	4.96548
1528	96.6291	4.76767
1529	96.6843	5.07883
1530	96.7455	1.20587
1531	96.8031	2.8558
1532	96.8441	1.48071
1533	96.8957	7.32559
1534	96.9331	1.74603
1535	96.9464	12.9607
1536	96.9599	459.522
1537	96.9903	5.85174
1538	97.0671	12.0566
1539	97.1195	5.5407
1540	97.1329	9.92992
1541	97.1978	1.29025
1542	97.2192	12.5996
1543	97.2586	8.6668
1544	97.296	1.74025
1545	97.3344	1.62587
1546	97.4214	1.54461
1547	97.5501	5.6457
1548	97.5626	5.20414
1549	97.5691	5.72458
1550	97.5795	2.44723
1551	97.6067	8.51077
1552	97.6442	5.49407
1553	97.6547	8.32088
1554	97.6929	1.50008
1555	97.7008	2.84514
1556	97.7138	5.18873
1557	97.8585	1.46805
1558	97.8826	1.73627
1559	98.0096	7.32385
1560	98.0357	1.72554
1561	98.0862	3.98631
1562	98.0939	2.62487
1563	98.133	6.25869
1564	98.1639	1.56484
1565	98.2017	2.85678
1566	98.2442	2.31229
1567	98.3726	1.58118
1568	98.4187	5.38282
1569	98.4337	10.3596
1570	98.4628	0.955896
1571	98.4785	3.22277
1572	98.5457	6.2563
1573	98.5947	2.00749
1574	98.6937	6.10037
1575	98.7018	6.67949
1576	98.7303	10.5722
1577	98.7408	2.03197
1578	98.7571	9.53254
1579	98.8766	7.64927
1580	98.888	4.73709
1581	98.901	5.52011
1582	98.9491	80343.2
1583	99	5.68853
1584	99.133	5.87625
1585	99.1774	8.64555
1586	99.2228	2.19194
1587	99.2325	6.95635
1588	99.2478	4.97322
1589	99.2618	0.937992
1590	99.3006	1.5961
1591	99.3061	5.74698
1592	99.3127	1.8073
1593	99.4119	6.11797
1594	99.4249	3.87761
1595	99.4319	11.8971
1596	99.4583	18.0899
1597	99.4871	0.530871
1598	99.5015	0.107092
1599	99.5138	5.78779
1600	99.5242	6.90756
1601	99.5298	6.86523
1602	99.5383	2.14383
1603	99.5462	4.85228
1604	99.5521	11.3461
1605	99.5662	6.91351
1606	99.5966	4.85615
1607	99.6016	4.99065
1608	99.6151	5.5574
1609	99.6267	7.82967
1610	99.6332	5.05798
1611	99.7065	2.61775
1612	99.7348	5.40175
1613	99.751	6.6608
1614	99.7607	11.0306
1615	99.8017	14.4455
1616	99.8968	1.81985
1617	99.9255	40.0287
1618	99.953	110.287
1619	99.9712	3.17179
1620	99.9821	5.1368
1621	99.9903	10.5058
1622	100.003	10.8101
1623	100.014	11.2817
1624	100.069	6.25444
1625	100.137	5.55957
1626	100.167	10.8953
1627	100.173	5.55801
1628	100.183	0.573814
1629	100.218	7.18269
1630	100.254	5.38907
1631	100.273	4.94136
1632	100.291	7.80371
1633	100.321	11.5604
1634	100.329	6.2323
1635	100.338	12.0995
1636	100.352	11.3156
1637	100.431	3.04325
1638	100.487	10.3672
1639	100.499	1.71176
1640	100.536	0.735131
1641	100.572	9.77204
1642	100.59	5.56777
1643	100.661	8.30089
1644	100.674	3.20119
1645	100.721	5.79508
1646	100.83	5.56628
1647	100.839	6.29845
1648	100.919	1.45594
1649	100.932	7.505
1650	100.946	26842.8
1651	100.956	12.2242
1652	100.967	0.666655
1653	101.061	22.3955
1654	101.089	12.2942
1655	101.106	5.65276
1656	101.132	5.12225
1657	101.182	6.90208
1658	101.233	11.2297
1659	101.245	0.998419
1660	101.256	1.07797
1661	101.262	4.98529
1662	101.269	15.863
1663	101.307	18.274
1664	101.449	5.91537
1665	101.459	1.02729
1666	101.505	2.24969
1667	101.561	0.944281
1668	101.572	1.37268
1669	101.595	5.18938
1670	101.607	4.91911
1671	101.617	2.79303
1672	101.688	5.0735
1673	101.753	0.543044
1674	101.784	5.21555
1675	101.847	5.62195
1676	101.871	5.56593
1677	101.886	9.78569
1678	101.91	10.5276
1679	101.925	57.226
1680	101.942	5.87508
1681	101.951	183.336
1682	102.015	2.93931
1683	102.028	4.9462
1684	102.034	2.98023
1685	102.044	0.683089
1686	102.054	5.35917
1687	102.089	5.8375
1688	102.108	6.41499
1689	102.167	2.47123
1690	102.204	0.381756
1691	102.242	4.77018
1692	102.258	12.8976
1693	102.283	6.4787
1694	102.348	1.08513
1695	102.359	13.0152
1696	102.436	13.7245
1697	102.568	4.79784
1698	102.596	2.07948
1699	102.612	6.67435
1700	102.626	1.44443
1701	102.676	4.72538
1702	102.689	4.6745
1703	102.736	7.36101
1704	102.745	1.83249
1705	102.787	2.28582
1706	102.806	2.01947
1707	102.904	8.82209
1708	102.923	186.701
1709	102.932	30.2896
1710	102.949	1458.58
1711	102.994	1.63262
1712	103.006	6.30142
1713	103.021	5.07107
1714	103.086	7.5623
1715	103.095	2.46907
1716	103.11	7.43338
1717	103.165	1.47555
1718	103.231	2.83181
1719	103.243	11.4621
1720	103.394	7.18526
1721	103.401	10.6471
1722	103.466	5.80826
1723	103.662	12.3978
1724	103.694	1.05013
1725	103.745	4.83342
1726	103.782	5.56167
1727	103.797	4.25632
1728	103.82	5.65435
1729	103.829	12.7112
1730	103.869	0.58591
1731	103.883	2.38995
1732	103.9	5.19477
1733	103.92	1140.97
1734	103.939	8.83472
1735	103.946	6.47997
1736	103.958	8.53927
1737	103.984	6.16603
1738	104.03	1.78365
1739	104.053	6.8768
1740	104.061	10.3461
1741	104.072	4.59798
1742	104.106	6.44207
1743	104.127	0.776192
1744	104.145	5.05742
1745	104.16	0.837175
1746	104.213	4.72171
1747	104.224	7.37976
1748	104.294	11.7634
1749	104.303	4.04881
1750	104.311	5.84591
1751	104.345	4.75137
1752	104.389	0.514442
1753	104.399	5.24958
1754	104.537	4.92171
1755	104.543	14.4544
1756	104.576	1.91161
1757	104.591	5.28307
1758	104.677	7.34885
1759	104.706	9.48633
1760	104.73	1.47969
1761	104.831	5.16127
1762	104.868	6.74712
1763	104.878	4.98123
1764	104.909	0.881428
1765	104.927	170.396
1766	104.98	7.31587
1767	105.014	2.73624
1768	105.101	7.2329
1769	105.252	7.20643
1770	105.33	5.30174
1771	105.378	4.83736
1772	105.462	2.53764
1773	105.47	6.13906
1774	105.478	6.10659
1775	105.492	0.00773096
1776	105.545	1.27475
1777	105.558	2.13932
1778	105.602	13.6031
1779	105.608	1.23335
1780	105.618	5.10417
1781	105.646	8.69497
1782	105.69	2.00337
1783	105.711	5.6716
1784	105.772	5.19122
1785	105.779	12.1659
1786	105.822	5.22079
1787	105.873	0.910267
1788	105.928	0.793539
1789	105.94	5.54523
1790	106.026	1.30299
1791	106.047	5.56443
1792	106.094	10.3109
1793	106.134	8.84019
1794	106.172	6.27254
1795	106.241	2.14494
1796	106.267	6.46513
1797	106.329	6.93218
1798	106.342	1.05128
1799	106.361	1.96227
1800	106.37	2.35712
1801	106.378	5.20838
1802	106.393	1.40849
1803	106.422	2.34361
1804	106.531	2.48264
1805	106.564	4.78524
1806	106.595	7.23456
1807	106.614	13.9322
1808	106.648	5.4214
1809	106.732	5.64873
1810	106.766	5.70401
1811	106.779	5.50214
1812	106.788	5.61517
1813	106.793	5.91942
1814	106.835	6.15808
1815	106.845	4.31427
1816	106.867	5.06349
1817	106.889	11.2648
1818	106.9	2.17654
1819	106.923	14.1014
1820	106.937	11.4018
1821	107.003	5.51253
1822	107.035	1.85543
1823	107.051	66.3072
1824	107.078	6.92611
1825	107.087	0.949091
1826	107.115	1.39703
1827	107.123	4.78947
1828	107.17	4.92629
1829	107.245	4.75454
1830	107.259	1.67697
1831	107.267	6.54596
1832	107.28	4.79167
1833	107.306	1.94691
1834	107.322	0.192012
1835	107.342	6.08797
1836	107.356	5.29978
1837	107.373	6.25254
1838	107.385	6.30962
1839	107.525	1.19242
1840	107.566	0.708023
1841	107.6	10.8399
1842	107.749	1.82688
1843	107.766	5.66851
1844	107.79	5.62193
1845	107.806	1.75407
1846	107.837	2.5649
1847	107.884	9.83277
1848	107.9	9.70062
1849	107.906	1.2209
1850	107.915	6.31476
1851	107.946	4.99621
1852	107.959	5.61519
1853	107.974	0.458968
1854	108.007	1.38755
1855	108.029	4.90855
1856	108.074	5.04894
1857	108.09	6.2049
1858	108.098	6.94732
1859	108.126	19.1081
1860	108.184	0.94687
1861	108.2	2.6547
1862	108.23	0.700549
1863	108.26	5.53511
1864	108.273	4.43087
1865	108.366	4.75755
1866	108.373	2.33408
1867	108.389	7.87189
1868	108.419	0.442606
1869	108.434	1.5965
1870	108.447	8.76205
1871	108.468	5.61304
1872	108.496	4.93184
1873	108.507	2.03181
1874	108.522	5.57057
1875	108.565	4.73129
1876	108.716	5.75465
1877	108.779	7.27247
1878	108.813	5.29037
1879	108.821	5.97137
1880	108.862	5.93597
1881	108.883	1.35616
1882	108.901	4.86027
1883	108.915	2.25901
1884	108.967	4.84021
1885	109.008	8.8218
1886	109.029	204.475
1887	109.04	18.4093
1888	109.212	5.90116
1889	109.243	4.13084
1890	109.299	1.7559
1891	109.308	4.96109
1892	109.318	4.80756
1893	109.391	1.26056
1894	109.415	0.111879
1895	109.427	1.80017
1896	109.483	5.63577
1897	109.581	5.26043
1898	109.65	17.3702
1899	109.678	0.472772
1900	109.817	2.29927
1901	109.9	2.1308
1902	109.907	7.59686
1903	109.926	2.04339
1904	109.965	9.90308
1905	110.022	1.35802
1906	110.028	22.0482
1907	110.035	11.6019
1908	110.045	0.775436
1909	110.077	6.0483
1910	110.103	1.48217
1911	110.169	5.17323
1912	110.181	5.29123
1913	110.195	4.9472
1914	110.218	5.63433
1915	110.279	6.16118
1916	110.293	0.867788
1917	110.349	12.4333
1918	110.362	2.92592
1919	110.43	1.39876
1920	110.45	13.0043
1921	110.534	4.83954
1922	110.591	1.7524
1923	110.64	5.97979
1924	110.707	7.23736
1925	110.743	5.74823
1926	110.763	1.36777
1927	110.794	4.56192
1928	110.817	5.34315
1929	110.846	6.28513
1930	110.861	2.23938
1931	110.912	3.85874
1932	110.92	5.97377
1933	110.955	1.80508
1934	110.977	428.219
1935	111.033	0.672101
1936	111.045	10.1384
1937	111.068	6.26868
1938	111.094	2.90914
1939	111.176	5.11169
1940	111.329	2.99437
1941	111.348	2.9342
1942	111.377	11.4313
1943	111.394	10.7201
1944	111.402	4.67884
1945	111.439	8.09471
1946	111.475	2.6135
1947	111.539	2.24617
1948	111.56	4.75656
1949	111.568	4.9015
1950	111.577	4.77309
1951	111.684	6.26891
1952	111.748	1.76402
1953	112.051	2.40368
1954	112.08	11.312
1955	112.12	4.95078
1956	112.163	6.81845
1957	112.178	6.3614
1958	112.186	5.95033
1959	112.196	5.48563
1960	112.28	1.7807
1961	112.349	6.64191
1962	112.361	5.58233
1963	112.386	2.97627
1964	112.408	3.86467
1965	112.472	7.46248
1966	112.528	2.40012
1967	112.543	7.77124
1968	112.597	1.95958
1969	112.616	4.99863
1970	112.669	4.79273
1971	112.727	8.45505
1972	112.736	1.43119
1973	112.743	8.38399
1974	112.754	1.52656
1975	112.889	2.0636
1976	112.898	6.87629
1977	112.905	1.42707
1978	112.914	11.5887
1979	112.956	6.31084
1980	112.986	34863.7
1981	113.035	4.15792
1982	113.2	4.77377
1983	113.21	0.608172
1984	113.22	3.93652
1985	113.237	11.7845
1986	113.258	16.8405
1987	113.27	7.76176
1988	113.287	6.25682
1989	113.297	12.3475
1990	113.305	6.18088
1991	113.312	7.93886
1992	113.412	1.29639
1993	113.423	5.01418
1994	113.468	6.79455
1995	113.479	2.11046
1996	113.496	5.78744
1997	113.515	11.1149
[truncated: 11,866 more rows]
