# Supplementary material for: Synthesis of Hydrophobic Derivatives of Stilbenes with Improved Permeability and Limited Phase II Reactions
Source: J Agric Food Chem. 2026 Apr 15;74(16):12945–55. doi: 10.1021/acs.jafc.6c00922 (PMC13133912; doi:10.1021/acs.jafc.6c00922)
Supplement: Supplementary file 1 [file jf6c00922_si_001.zip › OO MS Spectra.xlsx]

## Sheet: 202011086
#"-ESI Scan (rt: 0.041-0.223 min	45 scans) Frag=350.0V CID@5.0 202011086.d Subtract "
#Point	X(Thompsons)	Y(Counts)
0	50.1736	4.78002
1	50.1822	5.56463
2	50.1988	6.6759
3	50.2028	1.70999
4	50.215	2.75571
5	50.3613	0.0561771
6	50.3711	5.41619
7	50.4651	1.83197
8	50.534	6.33581
9	50.6536	4.56334
10	50.6693	1.29084
11	50.6752	4.9522
12	50.6809	2.4908
13	50.7644	5.53762
14	50.7864	5.86481
15	50.8713	5.78388
16	50.8755	3.52497
17	51.0278	0.221514
18	51.0737	1.41725
19	51.102	6.53214
20	51.1145	2.22729
21	51.1338	4.63809
22	51.1497	3.79003
23	51.1558	0.11289
24	51.2711	5.52705
25	51.286	5.05106
26	51.3014	2.09694
27	51.3098	1.87863
28	51.3292	1.26541
29	51.3572	1.72447
30	51.3612	4.91423
31	51.4063	10.5651
32	51.6032	1.70155
33	51.6344	5.89231
34	51.7565	2.37793
35	51.7721	0.909805
36	51.8142	5.12595
37	51.8315	1.26511
38	51.857	2.69785
39	51.862	1.7275
40	51.945	2.65466
41	51.9662	3.09241
42	52.0372	1.17227
43	52.1219	0.16795
44	52.1578	4.67813
45	52.258	1.67897
46	52.317	1.81476
47	52.4384	4.82153
48	52.4685	1.84059
49	52.4844	1.92672
50	52.4977	4.66677
51	52.5666	1.67559
52	52.6522	5.17035
53	52.6594	0.31448
54	52.6768	5.4237
55	52.6807	6.22767
56	52.7429	4.53629
57	52.7548	1.81992
58	52.7632	4.95762
59	52.873	5.98199
60	52.8799	4.30149
61	52.9056	2.85905
62	52.9263	2.67505
63	52.9594	6.51111
64	53.0335	5.66667
65	53.1087	6.29322
66	53.1143	3.22355
67	53.1538	1.96404
68	53.2471	1.30541
69	53.2913	7.4346
70	53.3262	10.4407
71	53.3869	7.25534
72	53.568	2.00832
73	53.5906	6.26478
74	53.6	17.2706
75	53.6085	4.84683
76	53.6352	0.174559
77	53.6458	1.95555
78	53.6557	5.11545
79	53.6613	4.85189
80	53.6744	2.54788
81	53.7336	5.15644
82	53.7795	2.64528
83	53.7861	0.483315
84	53.8866	3.16989
85	53.9149	13.1232
86	53.9445	1.09409
87	54.0389	5.27916
88	54.0567	6.32796
89	54.2801	4.87869
90	54.3222	3.12039
91	54.4994	4.58489
92	54.5231	5.24364
93	54.5349	6.25453
94	54.5813	4.75693
95	54.603	5.4766
96	54.6184	5.27443
97	54.7312	4.04985
98	54.8493	2.64325
99	54.917	1.69702
100	54.9826	1.51737
101	55.008	6.06025
102	55.0194	1.98933
103	55.0419	7.29668
104	55.1665	4.8225
105	55.2243	4.82224
106	55.2645	5.3398
107	55.2936	0.146636
108	55.4012	2.60162
109	55.4768	4.44478
110	55.4955	1.60574
111	55.5129	3.43869
112	55.5251	6.10916
113	55.6092	4.59747
114	55.62	1.39613
115	55.6522	0.157246
116	55.6615	1.19078
117	55.7128	2.41968
118	55.7168	4.81156
119	55.7241	2.40391
120	55.7279	4.88692
121	55.765	7.65913
122	55.7987	5.24861
123	55.8177	2.20015
124	55.8554	12.1865
125	55.8787	2.69538
126	55.9123	2.79461
127	55.9367	5.00078
128	55.9645	2.49087
129	55.9885	5.81033
130	56.1616	5.90958
131	56.1939	5.4235
132	56.1969	4.70322
133	56.2052	2.03047
134	56.2145	5.76692
135	56.3562	3.27959
136	56.3637	2.80189
137	56.4185	1.39389
138	56.4498	1.84599
139	56.4608	5.07221
140	56.5137	0.38494
141	56.5331	5.49858
142	56.57	2.69756
143	56.5804	1.09633
144	56.6225	0.0648806
145	56.6317	4.7118
146	56.7513	5.50318
147	56.8319	2.06792
148	56.8664	2.03678
149	56.919	2.0289
150	56.9427	17.5015
151	56.9651	9.19484
152	57.0128	4.69075
153	57.2003	4.74967
154	57.2333	2.93497
155	57.3011	1.50345
156	57.3802	2.75646
157	57.3896	4.86705
158	57.4133	4.64488
159	57.5649	4.46099
160	57.5708	6.57618
161	57.6297	4.66183
162	57.6533	4.68416
163	57.7024	4.63567
164	57.7286	6.62358
165	57.9626	26.4471
166	58.0046	4.68681
167	58.013	4.66688
168	58.0288	1.76901
169	58.0358	4.52048
170	58.0499	5.38719
171	58.1283	2.56573
172	58.1574	4.60363
173	58.1951	4.55621
174	58.2467	2.41797
175	58.2971	5.68372
176	58.3277	5.66581
177	58.331	5.88866
178	58.4143	1.99005
179	58.4378	5.17906
180	58.4833	6.79119
181	58.5041	4.88949
182	58.5216	1.84053
183	58.5324	0.963836
184	58.5458	2.37076
185	58.5689	5.11645
186	58.5735	6.08121
187	58.5952	5.27403
188	58.6237	4.50993
189	58.6494	1.63999
190	58.6895	6.40685
191	58.7063	3.66306
192	58.7332	1.95512
193	58.7995	4.85965
194	58.9047	6.15839
195	58.9285	2.85391
196	58.9484	4.44552
197	58.9516	6.05947
198	58.9592	328.327
199	59.0583	5.9957
200	59.0906	5.16654
201	59.1213	1.61191
202	59.1464	4.67576
203	59.1584	1.45886
204	59.1726	4.78196
205	59.2646	6.38025
206	59.2687	5.2982
207	59.3109	10.7901
208	59.318	5.40344
209	59.3712	0.977893
210	59.4824	4.96074
211	59.566	5.07959
212	59.5934	1.39542
213	59.6146	1.93234
214	59.6914	7.86078
215	59.7073	5.39309
216	59.7306	8.13054
217	59.8184	2.40787
218	59.8961	2.54396
219	59.9881	4.93672
220	60.1597	7.48305
221	60.2665	6.24826
222	60.2743	3.33946
223	60.3149	10.3413
224	60.3536	1.8625
225	60.3974	5.62686
226	60.4103	5.75079
227	60.4208	5.65109
228	60.4494	10.55
229	60.4776	4.48734
230	60.4872	5.8816
231	60.5092	5.63543
232	60.5215	5.09389
233	60.5855	1.00463
234	60.6602	7.07831
235	60.7652	10.8518
236	60.7882	3.7076
237	60.8046	0.90455
238	60.8225	2.76793
239	60.8338	1.40736
240	60.9114	4.85143
241	60.9159	5.6698
242	60.9616	2.23634
243	61.0326	9.85632
244	61.0652	5.25217
245	61.0702	2.11109
246	61.3312	4.72391
247	61.422	5.97149
248	61.4424	5.42604
249	61.5509	5.27748
250	61.5742	3.42929
251	61.6693	4.79572
252	61.7532	4.91661
253	61.7714	5.23141
254	61.7779	6.36555
255	61.8389	1.89968
256	61.8859	1.63825
257	61.9044	1.51868
258	61.9348	3.07739
259	61.9617	4.87252
260	61.9733	4.94922
261	61.9784	4.91667
262	61.9883	6789.44
263	62.0385	1.69875
264	62.0634	2.11275
265	62.185	1.77218
266	62.2007	3.20437
267	62.2525	2.30503
268	62.3208	4.92751
269	62.351	1.70498
270	62.482	6.25904
271	62.5412	5.04444
272	62.6209	1.59949
273	62.6997	3.05101
274	62.7348	6.69843
275	62.7511	1.98297
276	62.7574	2.07139
277	62.8197	3.70024
278	62.8841	6.62689
279	62.892	5.82489
280	62.9106	4.60423
281	62.9228	12.763
282	62.9522	2.15333
283	62.9631	1.72679
284	62.9747	4.7691
285	62.9879	5.68338
286	63.0066	3.97153
287	63.0167	5.50069
288	63.1107	2.19364
289	63.1932	4.56858
290	63.2774	5.89831
291	63.4231	5.15356
292	63.438	3.42244
293	63.5152	5.12557
294	63.5396	3.63879
295	63.6333	2.54245
296	63.6532	4.66646
297	63.778	7.0198
298	63.8083	6.27803
299	63.909	2.4548
300	63.9147	0.921037
301	63.9632	6.36455
302	63.9837	2.49447
303	63.9924	14.9679
304	64.0601	2.47464
305	64.0854	4.46429
306	64.0982	1.67934
307	64.1399	4.76905
308	64.2541	2.05595
309	64.2772	1.72393
310	64.4691	2.21293
311	64.4857	5.56176
312	64.6418	8.00638
313	64.7119	6.043
314	64.7626	12.8185
315	64.78	0.0300136
316	64.8535	0.230854
317	64.8586	4.7627
318	65.044	5.86154
319	65.0683	4.67721
320	65.0825	19.9866
321	65.0931	3.26925
322	65.106	2.4437
323	65.2844	2.45671
324	65.2956	4.97647
325	65.3033	2.9185
326	65.355	4.47775
327	65.3776	7.17259
328	65.4823	4.62778
329	65.5043	4.82579
330	65.5201	2.50536
331	65.5712	2.61428
332	65.5786	4.55734
333	65.6726	4.52094
334	65.6861	4.94862
335	65.6971	4.80468
336	65.7393	6.37871
337	65.8293	5.00095
338	65.834	9.92393
339	65.9111	4.53364
340	65.9238	5.16121
341	65.9282	4.46478
342	65.9482	5.64839
343	65.9773	3.39661
344	66.0438	4.57858
345	66.0514	4.54099
346	66.1249	10.7497
347	66.1367	9.13813
348	66.1593	0.261659
349	66.1896	7.55296
350	66.3806	4.74541
351	66.3925	6.99472
352	66.4585	4.52822
353	66.4803	5.39663
354	66.4916	4.78587
355	66.4987	7.06678
356	66.6446	0.199842
357	66.7291	9.1313
358	66.8103	5.68028
359	66.8168	6.05691
360	66.8244	6.49709
361	66.9582	7.18226
362	67.0141	6.46671
363	67.0357	4.66003
364	67.1171	2.16374
365	67.1731	0.910976
366	67.2494	1.49689
367	67.2634	10.5618
368	67.3406	1.55639
369	67.4023	15.4141
370	67.4412	8.01055
371	67.4491	3.3114
372	67.509	5.32711
373	67.5302	2.16675
374	67.5723	4.71328
375	67.6075	4.78148
376	67.6218	1.15857
377	67.6822	5.23314
378	67.6899	4.63086
379	67.724	2.48744
380	67.7509	1.65269
381	67.9395	2.27436
382	68.0337	4.11058
383	68.0613	10.8969
384	68.1505	5.14849
385	68.2131	4.92971
386	68.3135	5.65202
387	68.3181	6.44129
388	68.3728	3.77044
389	68.3948	7.45267
390	68.4319	5.8848
391	68.4857	4.6409
392	68.5622	6.57059
393	68.5886	2.50416
394	68.7887	8.13572
395	68.8107	1.93736
396	68.8277	4.76598
397	68.9298	7.23963
398	68.9511	5.07582
399	69.0212	7.33983
400	69.032	7.55059
401	69.0606	2.0272
402	69.0779	1.60278
403	69.1138	1.72482
404	69.1231	0.650667
405	69.141	2.74831
406	69.1578	3.36781
407	69.1659	5.78786
408	69.1881	5.88125
409	69.242	4.71637
410	69.3576	4.07363
411	69.4161	2.15975
412	69.429	1.02814
413	69.4508	2.58241
414	69.48	4.74141
415	69.5274	2.07291
416	69.5582	4.7434
417	69.6124	4.63488
418	69.634	6.47363
419	69.6878	4.04185
420	69.6956	2.29415
421	69.8649	7.88611
422	69.9092	1.83709
423	69.9142	5.572
424	69.9486	0.102049
425	69.9551	6.0236
426	70.0384	4.77821
427	70.0641	7.29747
428	70.0747	2.08524
429	70.1016	0.611849
430	70.1384	4.48427
431	70.2175	13.4424
432	70.2251	5.068
433	70.3581	2.98589
434	70.4435	1.96259
435	70.5004	1.90796
436	70.5704	1.97301
437	70.6453	5.41537
438	70.7062	2.78906
439	70.7155	2.33461
440	70.7346	6.63507
441	70.8474	4.93353
442	70.8581	9.771
443	70.8656	0.411816
444	70.8863	1.86628
445	70.9092	2.87682
446	70.9224	5.12739
447	70.9807	2.50341
448	71.0136	174.185
449	71.0614	4.51126
450	71.0843	4.46726
451	71.1243	4.10184
452	71.2383	1.78692
453	71.2716	3.32143
454	71.3846	1.97106
455	71.4172	2.64937
456	71.4398	3.72449
457	71.5582	1.96721
458	71.596	0.291591
459	71.6695	2.16619
460	71.8683	10.0757
461	71.8968	0.674151
462	72.0261	8.4187
463	72.1632	5.37701
464	72.1881	2.10679
465	72.1932	4.71322
466	72.249	1.71466
467	72.3462	3.21312
468	72.3622	5.07052
469	72.3931	0.789644
470	72.5147	1.49097
471	72.5706	0.594192
472	72.5948	2.19533
473	72.6305	10.2787
474	72.6782	4.58467
475	72.7024	4.91746
476	72.7112	9.62619
477	72.9533	4.57319
478	72.9653	5.70851
479	72.9935	83.6283
480	72.9976	15.0362
481	73.0044	5.48949
482	73.1371	4.98015
483	73.3385	2.01334
484	73.3612	6.31311
485	73.4031	2.8411
486	73.4493	1.46843
487	73.4878	4.55364
488	73.5341	10.0917
489	73.5631	4.84508
490	73.5779	5.7119
491	73.6792	4.55949
492	73.7084	6.88813
493	73.8888	3.05918
494	73.9731	4.4664
495	73.9888	2.74641
496	73.998	9.28643
497	74.1263	4.81424
498	74.1317	5.55112
499	74.1633	3.24778
500	74.1853	4.89405
501	74.3476	2.56063
502	74.5371	9.30949
503	74.5651	1.47578
504	74.6246	2.02884
505	74.6761	1.77297
506	74.7176	2.35753
507	74.7312	4.78967
508	74.7396	1.83298
509	74.7452	5.64447
510	74.7495	6.36594
511	74.7716	2.24459
512	74.7818	5.22492
513	74.7913	2.19749
514	74.8272	2.17632
515	74.8965	1.61552
516	74.9602	6.13272
517	74.9707	5.21214
518	74.9915	10.2538
519	75.0497	5.24711
520	75.1459	4.50152
521	75.2864	1.05366
522	75.3297	2.80655
523	75.3514	4.48955
524	75.3934	1.9494
525	75.5004	2.61238
526	75.5239	0.186767
527	75.5306	1.6796
528	75.6715	5.17851
529	75.6766	3.03644
530	75.6837	1.49714
531	75.6938	3.01104
532	75.7805	6.51317
533	75.8338	1.95987
534	75.8644	6.41525
535	75.8723	1.38316
536	75.8932	1.38556
537	76.032	5.71116
538	76.0948	9.5497
539	76.1085	5.39172
540	76.1148	5.10809
541	76.1356	1.54563
542	76.2053	4.53888
543	76.2214	6.22839
544	76.2446	3.38058
545	76.258	5.31845
546	76.2906	2.17083
547	76.3161	2.04308
548	76.3492	1.67677
549	76.413	2.54585
550	76.4832	4.75491
551	76.5721	4.76891
552	76.6539	5.07784
553	76.7564	0.405377
554	76.842	5.1285
555	76.8672	4.51984
556	77.0226	7.76343
557	77.348	1.72306
558	77.3891	5.1287
559	77.3959	3.77015
560	77.5003	5.10868
561	77.5134	1.80027
562	77.549	2.13595
563	77.5596	1.49669
564	77.584	5.81084
565	77.6296	4.55033
566	77.6879	0.67104
567	77.7386	1.98414
568	77.7877	16.2139
569	77.8297	2.67345
570	77.8686	5.72222
571	77.9117	3.27217
572	77.9603	2.15675
573	78.0001	5.30972
574	78.1105	2.87577
575	78.1866	11.1735
576	78.3515	5.04446
577	78.3945	6.00801
578	78.4167	0.0718181
579	78.5154	1.74602
580	78.5954	1.25366
581	78.7797	5.74934
582	78.919	88.9964
583	78.9589	2.78274
584	79.0438	4.80414
585	79.1258	4.61949
586	79.285	5.21616
587	79.2934	1.19423
588	79.3061	0.708683
589	79.5001	7.71825
590	79.5534	4.56132
591	79.5721	4.58486
592	79.5948	4.69331
593	79.6345	5.11928
594	79.6755	5.33409
595	79.7178	0.203096
596	79.8358	4.47552
597	79.8482	2.24204
598	79.8627	4.58872
599	79.9317	5.86668
600	79.9507	2.27981
601	79.9576	124.438
602	80.165	5.62659
603	80.19	0.774487
604	80.2065	7.91259
605	80.22	0.0442319
606	80.2577	0.44886
607	80.2764	2.41141
608	80.3406	4.92532
609	80.378	8.88186
610	80.4833	2.03076
611	80.6797	4.86992
612	80.7287	5.46698
613	80.8189	7.74602
614	80.9054	5.54037
615	80.917	123.425
616	80.9267	7.62223
617	80.9336	6.30014
618	80.9678	6.37827
619	80.9745	5.21265
620	80.9927	0.0345097
621	81.032	2.61496
622	81.1233	0.11782
623	81.2313	4.99911
624	81.303	4.51842
625	81.4512	0.927571
626	81.4806	5.32562
627	81.508	11.9265
628	81.5744	6.36374
629	81.583	0.797184
630	81.6723	2.06853
631	81.7107	7.335
632	81.7167	8.26889
633	81.7765	5.75309
634	81.8145	2.00541
635	81.8616	1.99054
636	81.8715	2.12549
637	81.9549	1.40542
638	81.9755	2.37867
639	82.0082	3.49904
640	82.0742	1.20325
641	82.0885	4.1882
642	82.0983	1.70914
643	82.3584	1.9988
644	82.4641	3.83357
645	82.5189	4.35997
646	82.7081	2.46137
647	82.7273	4.46734
648	82.9387	3.00151
649	82.9542	1766.18
650	82.9958	8.78591
651	83.0139	2.53296
652	83.0936	5.62881
653	83.1214	2.28781
654	83.1352	5.47821
655	83.2104	4.51148
656	83.336	0.0531993
657	83.3822	4.49439
658	83.4833	1.92188
659	83.5079	6.26856
660	83.5986	4.79256
661	83.6361	2.49088
662	83.6576	2.1678
663	83.7521	1.77366
664	83.7875	2.08407
665	83.8618	1.08893
666	83.9252	1.43737
667	83.9326	6.86499
668	83.9395	4.48697
669	84.0055	4.48102
670	84.0428	8.16892
671	84.0644	14.9193
672	84.1214	9.41513
673	84.1323	2.13003
674	84.1502	5.58631
675	84.2422	9.79421
676	84.4815	6.05159
677	84.5084	5.0037
678	84.5414	0.399313
679	84.6015	1.2526
680	84.7194	1.82917
681	84.9022	3.93083
682	84.94	4.6083
683	84.9513	600.691
684	84.9623	2.83361
685	84.9696	1.88661
686	84.9848	4.73738
687	84.9901	8.84661
688	84.9965	5.65619
689	85.0163	5.13515
690	85.0295	1.67012
691	85.0572	5.26683
692	85.1376	5.20106
693	85.1468	1.99288
694	85.2422	1.679
695	85.3834	4.91185
696	85.3955	2.50584
697	85.4311	5.42223
698	85.4393	5.48901
699	85.5669	0.69357
700	85.6855	1.22886
701	85.694	5.6053
702	85.898	2.15012
703	85.9294	7.54644
704	85.956	5.97601
705	85.973	2.26033
706	85.9807	5.50343
707	86.0079	5.37071
708	86.068	9.50168
709	86.0798	4.60192
710	86.2073	2.70435
711	86.2583	5.12288
712	86.3326	1.93249
713	86.3503	2.19332
714	86.4135	4.72222
715	86.4358	4.89475
716	86.5725	2.42561
717	86.5916	6.10828
718	86.6011	6.1629
719	86.6162	5.07374
720	86.6259	1.31817
721	86.6555	1.87215
722	86.7036	9.40284
723	86.731	0.295694
724	86.7824	4.90743
725	86.7919	4.87092
726	86.7992	0.257831
727	86.8142	4.90115
728	86.8288	2.75675
729	86.8941	8.11738
730	87.0091	69.9306
731	87.0444	13.0586
732	87.093	7.69609
733	87.4079	4.49956
734	87.5334	5.14764
735	87.6623	3.33382
736	87.7297	1.6201
737	87.7749	4.83525
738	87.8252	0.121425
739	87.9251	377.099
740	87.9421	3.08528
741	87.9885	5.3641
742	88.0603	4.94045
743	88.0744	0.80634
744	88.1001	7.12613
745	88.196	2.06256
746	88.2305	8.46673
747	88.2957	2.23011
748	88.3105	4.47948
749	88.3552	4.62964
750	88.6913	3.34015
751	89.0242	251.271
752	89.0425	8.24266
753	89.1082	4.72594
754	89.1212	2.35939
755	89.1886	1.51749
756	89.2543	4.65822
757	89.266	5.07778
758	89.2855	6.26502
759	89.3503	1.48198
760	89.3797	4.64505
761	89.4196	4.64204
762	89.4747	1.82865
763	89.4905	2.4829
764	89.5249	2.05744
765	89.5639	5.58282
766	89.6374	2.25324
767	89.6642	10.2657
768	89.6989	3.38017
769	89.7162	4.75313
770	89.73	5.79273
771	89.7432	5.64476
772	89.8161	3.50521
773	89.9248	65.339
774	89.9399	19.5428
775	90.0156	3.61821
776	90.2225	2.20427
777	90.265	2.39102
778	90.2812	0.927654
779	90.2893	5.58053
780	90.3113	5.28589
781	90.35	2.3265
782	90.5987	1.83672
783	90.6057	2.90843
784	90.6235	13.647
785	90.7326	4.51113
786	90.8914	4.48151
787	90.9048	1.6187
788	90.9143	0.429782
789	90.9321	60.5143
790	90.9869	18.9499
791	90.9918	4.48834
792	91.0019	15.1547
793	91.0216	296.311
794	91.0535	2.03139
795	91.0675	2.92174
796	91.152	5.2865
797	91.223	0.0774481
798	91.4381	3.41177
799	91.5195	6.51779
800	91.5855	0.54684
801	91.618	2.26244
802	91.6541	0.273656
803	91.7697	5.35833
804	91.8192	1.82148
805	91.9214	13.084
806	91.9337	1.92219
807	91.9877	3.0138
808	92.0243	18.8265
809	92.1997	1.91402
810	92.2185	6.48625
811	92.2635	3.22042
812	92.2911	2.00281
813	92.2965	4.87751
814	92.3555	1.71673
815	92.4127	3.11138
816	92.473	5.44583
817	92.532	10.7247
818	92.6341	2.33424
819	92.7653	4.60173
820	92.8518	5.0096
821	92.9201	102.853
822	92.9364	4.27146
823	92.9769	2.51556
824	92.9939	14.5066
825	93.0207	5.26946
826	93.0342	178.677
827	93.1156	2.02321
828	93.1639	5.04628
829	93.2297	1.87925
830	93.2538	11.2759
831	93.3217	10.0431
832	93.3298	5.23097
833	93.343	2.20326
834	93.4955	5.83195
835	93.612	5.65014
836	93.7562	0.858755
837	93.8112	4.3672
838	93.8454	5.3355
839	93.854	1.75343
840	93.8977	5.23961
841	93.9316	4.88077
842	93.9445	2.30368
843	94.0379	13.4834
844	94.0523	4.63822
845	94.0874	1.83515
846	94.2605	4.59211
847	94.3511	2.35401
848	94.394	3.29972
849	94.6138	1.55732
850	94.6306	3.82042
851	94.7544	4.86696
852	94.7867	5.51717
853	94.8749	3.30586
854	94.9169	13.5915
855	94.9407	4.51137
856	94.9462	0.338472
857	94.956	4.41879
858	94.9809	19.326
859	94.9904	1.05434
860	94.9986	3.78279
861	95.0353	4.55779
862	95.1748	0.805949
863	95.1832	2.09267
864	95.2091	6.8314
865	95.2833	5.09119
866	95.3892	2.59979
867	95.4031	2.74343
868	95.4535	4.85216
869	95.4663	2.68807
870	95.4794	6.44376
871	95.514	5.46023
872	95.5211	4.7631
873	95.5904	2.02995
874	95.6235	4.61069
875	95.725	0.279952
876	95.7445	6.2854
877	95.7597	2.38234
878	95.8313	5.14294
879	95.8447	5.7238
880	95.8601	5.67784
881	95.8955	9.82625
882	95.9201	6.21512
883	95.9398	10.7061
884	95.9528	8.25243
885	96.0095	8.36365
886	96.0166	0.34748
887	96.103	4.09662
888	96.1513	5.00601
889	96.1625	4.54974
890	96.2044	1.84612
891	96.2206	0.666756
892	96.2532	11.2255
893	96.2922	4.71358
894	96.3011	2.78905
895	96.4321	2.00604
896	96.4517	7.32483
897	96.5135	17.2115
898	96.5276	6.29222
899	96.5475	2.9051
900	96.6338	4.5494
901	96.6565	2.62339
902	96.6765	4.58486
903	96.7258	2.13658
904	96.7969	1.50062
905	96.8084	2.0657
906	96.82	6.35901
907	96.8581	1.50306
908	96.9333	1.25488
909	96.9599	358.125
910	96.9679	4.03073
911	97.1052	5.4434
912	97.1355	5.4464
913	97.2562	5.13004
914	97.3866	1.14477
915	97.4396	7.18578
916	97.6474	1.96889
917	97.6548	4.74403
918	97.6839	2.31859
919	97.8241	5.2463
920	97.9475	0.334097
921	98.0717	4.81036
922	98.1428	5.03506
923	98.1543	10.5182
924	98.3303	0.439127
925	98.3693	5.45624
926	98.5179	2.23821
927	98.5322	4.57742
928	98.5677	12.5235
929	98.5928	1.92293
930	98.6039	7.41478
931	98.6214	13.2595
932	98.7751	4.76518
933	98.8179	4.63547
934	98.8955	4.62095
935	98.9491	57703.3
936	99.0734	7.92605
937	99.0825	17.3132
938	99.1159	2.3466
939	99.225	1.78069
940	99.2454	7.11372
941	99.2909	7.89244
942	99.315	5.7077
943	99.3636	2.24913
944	99.3681	5.83982
945	99.4014	4.70282
946	99.4302	6.05932
947	99.5343	9.8186
948	99.5683	1.86166
949	99.6318	3.15461
950	99.6624	4.90629
951	99.7056	4.67036
952	99.8439	1.27576
953	99.9153	3.66148
954	99.9264	3.47913
955	99.953	59.4979
956	99.9748	3.71628
957	100.097	3.46819
958	100.139	0.0251415
959	100.422	4.74321
960	100.45	1.93152
961	100.461	2.39256
962	100.47	2.31706
963	100.53	5.53509
964	100.635	5.26542
965	100.677	6.03563
966	100.719	4.73924
967	100.769	4.64731
968	100.862	7.81355
969	100.904	2.69065
970	100.933	14.0612
971	100.946	21270.2
972	100.953	8.94015
973	100.988	4.87088
974	101.022	5.27878
975	101.049	1.42575
976	101.055	7.78436
977	101.064	13.6669
978	101.114	5.28876
979	101.123	2.5652
980	101.222	4.65444
981	101.243	4.07855
982	101.278	7.37704
983	101.494	5.69575
984	101.501	3.30051
985	101.544	4.90362
986	101.81	4.58301
987	101.924	54.6178
988	101.93	6.33446
989	101.952	104.781
990	101.982	2.56057
991	102.022	4.76687
992	102.036	5.70955
993	102.056	6.05385
994	102.063	1.6433
995	102.137	7.84836
996	102.29	5.07855
997	102.299	5.15582
998	102.404	0.695272
999	102.44	2.88583
1000	102.447	6.50839
1001	102.585	4.13394
1002	102.613	5.06174
1003	102.667	1.79078
1004	102.923	143.466
1005	102.949	1256.86
1006	103.031	4.16775
1007	103.222	3.86388
1008	103.27	4.8742
1009	103.453	10.8698
1010	103.532	5.03794
1011	103.546	1.32162
1012	103.665	9.4506
1013	103.685	1.28932
1014	103.808	7.18724
1015	103.814	1.97497
1016	103.85	0.669894
1017	103.874	3.57784
1018	103.92	1056.03
1019	103.952	14.2137
1020	104.005	5.76739
1021	104.064	6.04574
1022	104.085	2.24739
1023	104.289	2.412
1024	104.302	3.27958
1025	104.318	3.24807
1026	104.356	6.8501
1027	104.539	2.40185
1028	104.696	6.86877
1029	104.788	2.49904
1030	104.825	4.88285
1031	104.888	6.76325
1032	104.928	190.692
1033	104.943	10.4941
1034	104.967	3.13932
1035	105.079	2.58385
1036	105.121	3.82541
1037	105.142	4.69351
1038	105.221	2.10782
1039	105.245	4.58711
1040	105.263	1.75807
1041	105.295	2.82242
1042	105.43	4.83456
1043	105.498	4.99648
1044	105.628	3.51887
1045	105.651	2.81243
1046	105.662	7.08983
1047	105.7	1.76009
1048	105.717	2.29308
1049	105.871	3.25398
1050	105.94	4.26118
1051	105.96	4.04325
1052	106.081	1.46489
1053	106.146	4.97086
1054	106.239	3.3621
1055	106.278	4.62761
1056	106.304	1.10918
1057	106.368	10.826
1058	106.412	4.08602
1059	106.483	11.9774
1060	106.768	3.43448
1061	106.784	3.02798
1062	106.825	4.67588
1063	106.857	5.46256
1064	106.966	6.8264
1065	106.974	2.81238
1066	107.051	39.2795
1067	107.094	1.39908
1068	107.228	3.12241
1069	107.264	6.53805
1070	107.307	2.3673
1071	107.361	5.27409
1072	107.382	5.56435
1073	107.392	2.51867
1074	107.518	1.99996
1075	107.587	2.47941
1076	107.647	0.956573
1077	107.721	4.79564
1078	107.769	1.51643
1079	107.952	3.61014
1080	107.965	5.86668
1081	108.001	8.02912
1082	108.057	5.8704
1083	108.065	5.94104
1084	108.075	5.65725
1085	108.144	6.49933
1086	108.156	4.70966
1087	108.195	1.85982
1088	108.205	5.89076
1089	108.229	12.5331
1090	108.527	7.71127
1091	108.702	2.19562
1092	108.854	2.8812
1093	108.88	5.88566
1094	108.896	5.9979
1095	108.915	14.0715
1096	109.009	4.55795
1097	109.029	168.351
1098	109.075	5.87142
1099	109.184	2.27003
1100	109.281	3.05511
1101	109.294	1.02863
1102	109.319	10.3931
1103	109.327	0.119701
1104	109.442	4.88178
1105	109.531	1.93186
1106	109.65	2.7907
1107	109.719	2.95238
1108	109.914	4.54342
1109	110.022	7.65548
1110	110.034	6.47675
1111	110.068	1.27765
1112	110.181	1.63898
1113	110.188	5.8268
1114	110.419	2.56891
1115	110.437	2.93139
1116	110.685	2.44696
1117	110.786	4.80396
1118	110.846	5.67477
1119	110.908	5.96492
1120	110.957	6.38332
1121	110.976	371.078
1122	111.01	6.68528
1123	111.029	8.28131
1124	111.08	0.67019
1125	111.117	3.38609
1126	111.155	4.6274
1127	111.211	5.60795
1128	111.29	1.15663
1129	111.363	7.28945
1130	111.471	0.154644
1131	111.585	2.66957
1132	111.602	4.69877
1133	111.757	0.0902615
1134	111.775	5.05052
1135	111.799	2.57095
1136	111.807	4.54831
1137	111.826	1.94268
1138	111.924	4.98782
1139	112.023	1.80172
1140	112.087	1.4504
1141	112.122	2.84113
1142	112.259	4.77432
1143	112.326	2.16736
1144	112.437	5.28791
1145	112.444	5.83476
1146	112.476	0.255584
1147	112.507	2.7342
1148	112.536	4.44912
1149	112.542	4.98531
1150	112.584	5.25732
1151	112.635	6.02934
1152	112.687	2.56157
1153	112.732	2.28165
1154	112.753	8.30159
1155	112.766	2.52344
1156	112.802	4.47275
1157	112.817	5.30122
1158	112.894	1.60776
1159	112.986	38500.8
1160	113.186	4.66864
1161	113.205	2.01152
1162	113.263	2.6457
1163	113.286	3.87949
1164	113.297	2.35816
1165	113.313	2.6837
1166	113.37	11.6608
1167	113.459	2.08454
1168	113.472	1.72475
1169	113.553	0.258754
1170	113.562	16.8353
1171	113.599	10.7942
1172	113.612	0.252269
1173	113.619	5.08246
1174	113.701	4.71112
1175	113.893	2.81638
1176	113.92	2.44312
1177	113.989	925.072
1178	114.142	7.06341
1179	114.423	0.973677
1180	114.454	1.84687
1181	114.536	2.14155
1182	114.606	5.99933
1183	114.65	5.14272
1184	114.71	5.05251
1185	114.741	5.37704
1186	114.789	5.88247
1187	114.902	4.83912
1188	114.989	157.956
1189	115.024	3.68978
1190	115.055	143.469
1191	115.079	4.81225
1192	115.102	5.76939
1193	115.118	6.4962
1194	115.139	0.129345
1195	115.188	4.52007
1196	115.203	2.14088
1197	115.241	0.94106
1198	115.417	5.10305
1199	115.484	2.00219
1200	115.534	0.628484
1201	115.555	3.90184
1202	115.656	2.3673
1203	115.744	3.5043
1204	115.893	10.5857
1205	115.91	1.80588
1206	115.941	0.414293
1207	115.986	5.40247
1208	115.992	9.53245
1209	116.058	8.34972
1210	116.084	10.6072
1211	116.116	6.30245
1212	116.145	6.15443
1213	116.196	4.7295
1214	116.249	2.52475
1215	116.366	3.3424
1216	116.416	0.487666
1217	116.584	5.92353
1218	116.665	2.84661
1219	116.681	3.00241
1220	116.703	2.09304
1221	116.808	7.22053
1222	116.825	0.277009
1223	116.929	3.56342
1224	116.972	4.46688
1225	116.987	17.9735
1226	117.034	69.8625
1227	117.063	16.5285
1228	117.141	9.80476
1229	117.409	3.37713
1230	117.532	0.400171
1231	117.544	6.35681
1232	117.785	6.84377
1233	117.796	6.03829
1234	117.803	5.4131
1235	117.903	11.4758
1236	117.92	18.1825
1237	118.012	11.7566
1238	118.154	2.34107
1239	118.291	4.31245
1240	118.338	2.72095
1241	118.467	1.10274
1242	118.599	2.32206
1243	118.811	4.64802
1244	118.823	7.43466
1245	118.835	1.21553
1246	118.904	2.78295
1247	118.923	25.9601
1248	119.02	3.04339
1249	119.12	2.03585
1250	119.304	4.74394
1251	119.329	1.2417
1252	119.396	0.0229726
1253	119.412	4.99034
1254	119.422	7.81659
1255	119.612	4.72631
1256	119.709	0.240288
1257	119.768	5.9984
1258	119.809	11.0441
1259	119.888	3.50683
1260	119.915	309.646
1261	119.926	4.74667
1262	119.985	0.252662
1263	119.996	3.0618
1264	120.232	1.76815
1265	120.38	1.75554
1266	120.441	2.187
1267	120.503	2.73403
1268	120.63	7.03356
1269	120.643	6.88289
1270	120.666	0.924196
1271	120.679	4.84966
1272	120.799	2.35153
1273	120.839	4.78925
1274	120.855	3.32506
1275	120.871	0.82286
1276	120.915	2.66131
1277	120.946	1.72817
1278	120.988	2.36126
1279	121.027	594.509
1280	121.068	0.153211
1281	121.184	5.77971
1282	121.204	2.51058
1283	121.227	1.14638
1284	121.27	5.11322
1285	121.284	2.47373
1286	121.4	5.10068
1287	121.525	4.33285
1288	121.535	10.8894
1289	121.553	1.96166
1290	121.657	5.3435
1291	121.775	1.76496
1292	121.805	5.33215
1293	121.815	2.5478
1294	121.919	10.2798
1295	121.975	5.13591
1296	122.027	10.6522
1297	122.038	6.22172
1298	122.139	13.5229
1299	122.174	2.11205
1300	122.192	5.82582
1301	122.201	7.15677
1302	122.332	2.47058
1303	122.35	2.48774
1304	122.43	1.9858
1305	122.511	5.84676
1306	122.635	4.57521
1307	122.716	4.76517
1308	122.739	4.61113
1309	122.854	2.97085
1310	122.863	1.60645
1311	122.894	80.0401
1312	122.975	4.92338
1313	123.045	18.858
1314	123.056	6.91943
1315	123.076	2.58606
1316	123.091	2.18626
1317	123.099	4.64986
1318	123.131	4.65996
1319	123.141	1.79376
1320	123.333	3.03221
1321	123.634	5.29484
1322	123.667	0.783196
1323	123.755	2.1541
1324	123.845	0.598853
1325	123.863	7.75406
1326	123.901	2.60061
1327	123.937	4.75611
1328	124.017	1.53216
1329	124.067	4.7061
1330	124.076	1.5221
1331	124.093	2.33964
1332	124.411	2.32053
1333	124.468	5.75563
1334	124.525	3.23136
1335	124.612	4.92112
1336	124.776	7.44995
1337	124.788	3.16616
1338	124.871	5.42466
1339	124.881	5.97292
1340	124.888	20.4239
1341	124.93	4.7022
1342	124.954	0.0833654
1343	124.981	3.85914
1344	125.024	20.6763
1345	125.061	5.22924
1346	125.074	0.951376
1347	125.12	1.56477
1348	125.139	4.55571
1349	125.233	10.073
1350	125.251	2.43349
1351	125.453	0.0477476
1352	125.483	1.95008
1353	125.633	2.8626
1354	125.783	0.191422
1355	125.796	2.19881
1356	125.828	0.282086
1357	125.874	4.47996
1358	126.118	2.85534
1359	126.357	2.19258
1360	126.392	1.53251
1361	126.46	4.08469
1362	126.548	3.65785
1363	126.716	5.97345
1364	126.762	7.65717
1365	126.778	4.55771
1366	126.799	3.53845
1367	126.817	2.60542
1368	126.881	239.613
1369	126.904	118.037
1370	126.935	13.2115
1371	127.003	2.42745
1372	127.014	25.0654
1373	127.033	4.24725
1374	127.051	19.8294
1375	127.076	114.966
1376	127.161	2.88672
1377	127.216	1.3576
1378	127.234	5.23327
1379	127.272	8.3028
1380	127.361	2.15301
1381	127.401	10.4757
1382	127.492	4.82812
1383	127.623	7.42209
1384	127.87	9.70092
1385	127.882	13.7244
1386	128.185	10.748
1387	128.199	1.94496
1388	128.262	2.48869
1389	128.47	3.08043
1390	128.599	1.04731
1391	128.677	5.32778
1392	128.878	158.533
1393	129.056	15.4252
1394	129.071	68.251
1395	129.197	3.53223
1396	129.227	5.41777
1397	129.47	6.73333
1398	129.609	2.72196
1399	129.664	2.60673
1400	129.676	4.60989
1401	129.691	2.65633
1402	129.901	0.367086
1403	130.041	17.6072
1404	130.077	1.66756
1405	130.219	2.00316
1406	130.259	2.20288
1407	130.447	0.120692
1408	130.454	5.42236
1409	130.558	5.22609
1410	130.629	1.56229
1411	130.688	0.114666
1412	130.699	4.66169
1413	130.711	2.04552
1414	130.875	32.7081
1415	130.888	3.38659
1416	130.897	6.10451
1417	130.936	2.41862
1418	130.966	23.3657
1419	130.979	0.92078
1420	131.035	6.00411
1421	131.048	34.0502
1422	131.059	2.00233
1423	131.085	10.11
1424	131.293	2.05362
1425	131.312	6.87906
1426	131.419	11.0279
1427	131.445	1.91251
1428	131.518	5.64595
1429	131.524	1.57047
1430	131.637	4.4402
1431	131.656	8.59336
1432	131.72	2.23491
1433	131.735	0.36413
1434	131.756	4.92388
1435	131.768	8.3232
1436	131.841	2.06616
1437	131.952	5.08652
1438	132.002	0.507591
1439	132.085	6.57096
1440	132.196	5.73333
1441	132.356	4.49013
1442	132.494	8.53926
1443	132.636	8.03668
1444	132.824	5.2109
1445	132.941	6.35272
1446	133.029	4.69701
1447	133.066	57.3152
1448	133.107	0.541985
1449	133.267	10.0324
1450	133.294	1.13843
1451	133.382	3.68671
1452	133.557	0.225238
1453	133.604	2.62973
1454	133.618	4.78214
1455	133.717	1.5763
1456	134.007	7.73481
1457	134.024	15.8246
1458	134.078	7.90588
1459	134.153	2.23686
1460	134.24	1.64504
1461	134.352	2.64287
1462	134.467	3.84189
1463	134.483	1.58068
1464	134.577	6.9768
1465	134.803	1.84589
1466	134.921	2.89785
1467	134.939	0.851252
1468	134.958	17.7233
1469	135.001	10.283
1470	135.008	34.727
1471	135.047	48.0428
1472	135.079	6.81577
1473	135.097	1.56567
1474	135.118	1.3308
1475	135.235	10.7004
1476	135.27	0.285232
1477	135.312	0.239347
1478	135.416	5.46246
1479	135.438	4.93005
1480	135.454	1.6625
1481	135.478	3.0181
1482	135.765	5.27208
1483	135.807	2.6856
1484	135.816	4.78682
1485	135.832	1.45344
1486	135.924	1.8063
1487	135.941	1.11617
1488	136.02	4.76386
1489	136.039	1.8501
1490	136.078	7.95944
1491	136.094	4.73645
1492	136.112	1.24372
1493	136.256	4.80889
1494	136.269	0.475814
1495	136.379	8.57011
1496	136.514	0.889252
1497	136.575	0.373735
1498	136.61	4.65076
1499	136.793	4.96538
1500	136.825	2.57488
1501	136.833	4.52346
1502	136.897	17.7599
1503	136.909	28.8578
1504	137.024	2315.58
1505	137.178	6.20827
1506	137.298	8.71603
1507	137.315	5.80274
1508	137.655	0.368128
1509	137.706	4.7794
1510	137.722	5.00546
1511	137.773	2.90636
1512	137.85	2.72266
1513	137.892	3.24458
1514	137.912	2.53151
1515	138	3.03699
1516	138.027	199.635
1517	138.039	7.43464
1518	138.17	6.43536
1519	138.365	5.13293
1520	138.403	7.56374
1521	138.438	5.70991
1522	138.591	4.60721
1523	138.866	62.3873
1524	138.877	4.54322
1525	138.891	2.99857
1526	138.907	64.6542
1527	138.986	4.76476
1528	138.997	6.65659
1529	139.025	3.55217
1530	139.053	15.4047
1531	139.26	4.81461
1532	139.272	5.82371
1533	139.521	3.52934
1534	139.656	5.961
1535	139.747	2.75605
1536	139.792	3.40304
1537	139.872	13.2081
1538	139.993	4.9025
1539	140.069	5.37569
1540	140.309	5.18444
1541	140.412	1.84676
1542	140.441	5.04683
1543	140.449	7.19699
1544	140.472	3.16313
1545	140.589	12.0811
1546	140.617	4.66674
1547	140.822	4.84271
1548	140.852	5.37519
1549	140.883	6.34695
1550	140.922	9.5067
1551	140.937	300.289
1552	140.978	7.04801
1553	140.986	13.4504
1554	141.031	0.965596
1555	141.065	4.11905
1556	141.074	5.26006
1557	141.09	15.3548
1558	141.197	2.01052
1559	141.344	0.521074
1560	141.436	6.16215
1561	141.585	1.92987
1562	141.868	173.97
1563	141.909	2.155
1564	141.97	2.39467
1565	142.009	6.08385
1566	142.069	5.44697
1567	142.339	1.66591
1568	142.409	5.07464
1569	142.426	1.90187
1570	142.498	5.29792
1571	142.686	2.3507
1572	142.782	1.94715
1573	142.814	2.49894
1574	142.824	5.48889
1575	142.871	18.7169
1576	142.88	12.5337
1577	142.934	54.1191
1578	143.002	5.68492
1579	143.014	2.08457
1580	143.045	5.7751
1581	143.294	4.84944
1582	143.352	1.74812
1583	143.39	2.85106
1584	143.399	7.16661
1585	143.415	5.67672
1586	143.524	5.03623
1587	143.558	2.43649
1588	143.611	1.88951
1589	143.654	6.01636
1590	143.729	2.45295
1591	143.739	2.26874
1592	143.851	4.89381
1593	143.865	111.964
1594	144.069	3.46765
1595	144.1	6.64276
1596	144.19	4.73284
1597	144.205	1.85154
1598	144.393	4.84213
1599	144.438	0.38511
1600	144.585	1.84091
1601	144.623	3.33482
1602	144.638	1.27832
1603	144.805	5.83359
1604	144.87	57.8961
1605	144.944	29.6813
1606	145.03	80.4373
1607	145.052	8.94439
1608	145.083	11.6663
1609	145.431	5.89375
1610	145.444	4.24361
1611	145.71	1.52652
1612	145.749	8.36011
1613	145.862	33.0622
1614	145.876	2.86741
1615	145.931	20.0304
1616	145.94	58.3821
1617	145.951	6.51185
1618	145.961	4.93998
1619	146.043	11.149
1620	146.237	2.77284
1621	146.255	4.46673
1622	146.277	2.79664
1623	146.295	5.20082
1624	146.312	6.48803
1625	146.463	3.14279
1626	146.717	3.87995
1627	146.768	2.48285
1628	146.867	46.075
1629	146.922	1.75084
1630	146.938	841.306
1631	146.995	9.2746
1632	147.087	2.53677
1633	147.364	4.87595
1634	147.41	5.28679
1635	147.789	3.04055
1636	147.917	6.81256
1637	147.977	6.37515
1638	148.05	29.0928
1639	148.109	1.43671
1640	148.118	4.77824
1641	148.241	4.04388
1642	148.284	2.09191
1643	148.296	3.34325
1644	148.572	4.48182
1645	148.667	4.89322
1646	148.702	4.11032
1647	148.72	4.72068
1648	148.944	3.47591
1649	149.009	453.841
1650	149.148	3.6277
1651	149.226	1.94783
1652	149.47	4.92432
1653	149.484	6.016
1654	149.571	2.10519
1655	149.983	1.99071
1656	150.007	18.6336
1657	150.042	1.62654
1658	150.08	1.99364
1659	150.287	5.55208
1660	150.32	1.58899
1661	150.435	2.23706
1662	150.446	5.2234
1663	150.496	8.61163
1664	150.583	1.84802
1665	150.743	4.59623
1666	150.965	15.0369
1667	150.989	2.19242
1668	151.005	23.5028
1669	151.041	7.9835
1670	151.076	481.694
1671	151.19	2.47234
1672	151.433	7.07709
1673	151.45	5.35778
1674	151.459	5.83583
1675	151.658	1.38341
1676	151.746	9.99365
1677	151.758	1.32082
1678	151.84	2.19081
1679	151.872	1.4159
1680	151.927	7.92529
1681	152.002	17.1247
1682	152.046	4.35639
1683	152.064	12.3069
1684	152.082	14.1373
1685	152.212	4.74484
1686	152.237	4.83063
1687	152.29	5.9252
1688	152.532	3.39503
1689	152.658	5.37895
1690	152.791	5.27443
1691	152.82	3.24486
1692	152.897	8.07588
1693	153.019	147.801
1694	153.067	4.83047
1695	153.081	0.159974
1696	153.208	2.67818
1697	153.287	3.06969
1698	153.403	4.78146
1699	153.452	0.632555
1700	153.58	5.14423
1701	153.678	2.5417
1702	153.8	2.38013
1703	153.83	2.48341
1704	153.901	11.9567
1705	153.919	4.60515
1706	153.943	2.04985
1707	153.982	6.49009
1708	153.992	2.29297
1709	154.066	4.03041
1710	154.082	4.93109
1711	154.132	5.34059
1712	154.262	5.01411
1713	154.306	2.8519
1714	154.321	2.78025
1715	154.34	4.92182
1716	154.49	5.54282
1717	154.518	4.97324
1718	154.603	5.56324
1719	154.617	2.87021
1720	154.656	6.64944
1721	154.734	0.293127
1722	154.778	2.40008
1723	154.898	11.8171
1724	154.909	12.6954
1725	154.946	17.5555
1726	154.957	7.88437
1727	155.004	2.60246
1728	155.035	4.16877
1729	155.049	26.0918
1730	155.067	5.02863
1731	155.086	178.07
1732	155.201	0.048491
1733	155.274	9.2088
1734	155.452	5.10909
1735	155.577	2.18609
1736	155.723	2.64898
1737	155.743	5.71164
1738	155.849	5.088
1739	155.866	24.0933
1740	155.928	5.71253
1741	156.018	11.864
1742	156.065	8.08168
1743	156.246	6.32445
1744	156.281	4.67364
1745	156.426	3.43969
1746	156.521	1.50826
1747	156.869	0.392192
1748	156.884	5.91181
1749	156.996	2.348
1750	157.029	77.2315
1751	157.065	1004.12
1752	157.076	4.5281
1753	157.085	23.4031
1754	157.095	12.9218
1755	157.177	2.17845
1756	157.273	0.135136
1757	157.427	4.53074
1758	157.758	1.84117
1759	157.863	17.0119
1760	158.036	192.772
1761	158.044	15.0755
1762	158.069	80.5765
1763	158.099	1.53667
1764	158.12	2.94737
1765	158.183	2.65729
1766	158.214	4.86692
1767	158.23	10.8519
1768	158.321	1.78504
1769	158.391	11.2611
1770	158.4	4.81446
1771	158.59	8.03797
1772	158.677	2.74922
1773	158.712	5.06612
1774	158.79	4.80782
1775	158.87	1.48429
1776	158.884	7.50346
1777	159.045	2516.07
1778	159.081	20.6678
1779	159.1	6.55084
1780	159.117	0.708437
1781	159.213	3.46873
1782	159.264	2.69934
1783	159.412	2.23448
1784	159.555	4.58278
1785	159.808	0.261177
1786	159.877	10.1176
1787	159.96	5.80789
1788	159.978	14.9634
1789	160.047	207.461
1790	160.098	3.58125
1791	160.174	9.81194
1792	160.453	7.1378
1793	160.506	1.68002
1794	160.526	10.4241
1795	160.538	2.07487
1796	160.553	6.87175
1797	160.912	10.2595
1798	160.927	4.84833
1799	160.976	13.8265
1800	161.024	209.611
1801	161.048	33.7718
1802	161.061	12.3387
1803	161.223	7.12154
1804	161.3	1.99962
1805	161.334	0.496715
1806	161.414	2.17466
1807	161.478	2.46341
1808	161.594	4.98809
1809	161.811	2.48413
1810	161.843	7.04278
1811	161.894	2.61933
1812	161.963	0.926702
1813	162.03	23.432
1814	162.054	2.30511
1815	162.203	2.25478
1816	162.228	1.72547
1817	162.273	1.5067
1818	162.282	5.99116
1819	162.316	5.39041
1820	162.395	1.89848
1821	162.493	5.08313
1822	162.512	3.52918
1823	162.522	8.40616
1824	162.633	7.74871
1825	162.652	3.01852
1826	162.786	2.34589
1827	162.879	2.47761
1828	162.945	10.4341
1829	163.041	33.5734
1830	163.062	19.553
1831	163.08	20.2358
1832	163.297	0.40455
1833	163.382	5.91672
1834	163.396	5.54074
1835	163.449	4.95767
1836	163.501	7.1242
1837	163.565	3.21138
1838	163.599	4.76207
1839	163.615	1.10719
1840	163.739	4.93248
1841	163.806	1.17631
1842	164.023	12.2629
1843	164.045	13.1007
1844	164.083	12.8673
1845	164.138	1.79911
1846	164.52	2.01658
1847	164.816	6.57013
1848	164.968	0.631326
1849	165.04	717.348
1850	165.089	1.12066
1851	165.287	0.171235
1852	165.342	5.65172
1853	165.351	3.14232
1854	165.62	7.16551
1855	165.837	3.12477
1856	165.936	8.77279
1857	165.979	0.755318
1858	166.041	59.3454
1859	166.422	4.54208
1860	166.437	1.97329
1861	166.472	2.78145
1862	166.497	3.31346
1863	166.51	5.17094
1864	166.615	6.55743
1865	166.758	2.30557
1866	166.775	7.5015
1867	166.865	4.97844
1868	166.937	2.75619
1869	166.969	6.5877
1870	166.982	6.03547
1871	167.007	6.69673
1872	167.017	15.7842
1873	167.035	44.6526
1874	167.047	64.6696
1875	167.069	10.1673
1876	167.374	2.4973
1877	167.467	10.2784
1878	167.819	6.75345
1879	167.875	2.66899
1880	167.996	2.44625
1881	168.009	10.0026
1882	168.052	3.56056
1883	168.07	3.9572
1884	168.103	2.92627
1885	168.328	2.27908
1886	168.344	1.36372
1887	168.437	1.20115
1888	168.528	1.07012
1889	168.766	0.599926
1890	168.857	4.93236
1891	168.875	4.38715
1892	168.989	515.814
1893	169.065	5.06645
1894	169.125	8.70949
1895	169.158	3.25978
1896	169.208	2.22736
1897	169.252	6.5449
1898	169.271	5.289
1899	169.317	3.95258
1900	169.335	3.28227
1901	169.352	2.27228
1902	169.395	5.01828
1903	169.438	3.70749
1904	169.496	2.34289
1905	169.523	2.10138
1906	169.781	2.64896
1907	169.803	4.32449
1908	169.85	1.32961
1909	169.871	3.35301
1910	169.916	6.64951
1911	169.982	1.81813
1912	169.994	7.66175
1913	170.003	6.06022
1914	170.011	2.67793
1915	170.038	11.827
1916	170.411	6.17005
1917	170.605	4.66746
1918	170.684	4.85436
1919	170.714	2.73332
1920	170.89	2.82909
1921	170.987	3.28314
1922	171	3.53569
1923	171.012	35.3134
1924	171.044	130.736
1925	171.065	8.86182
1926	171.08	125.62
1927	171.103	153.843
1928	171.126	1.77974
1929	171.186	6.62745
1930	171.198	2.9838
1931	171.243	0.183031
1932	171.405	4.82208
1933	171.643	5.46719
1934	171.774	6.30748
1935	171.813	6.72316
1936	171.872	8.30993
1937	172.053	63.8654
1938	172.083	0.118385
1939	172.147	7.26261
1940	172.263	2.14029
1941	172.333	5.85425
1942	172.377	6.6103
1943	172.693	4.6826
1944	172.842	2.47014
1945	172.867	0.196381
1946	172.983	14.6396
1947	173.024	0.960951
1948	173.06	753.1
1949	173.071	4.91113
1950	173.117	17.9835
1951	173.198	2.3983
1952	173.285	6.77143
1953	173.533	6.728
1954	173.604	3.85436
1955	173.741	7.64481
1956	173.752	3.92154
1957	173.822	6.56891
1958	173.867	7.35977
1959	173.989	3.96238
1960	174.062	12.7451
1961	174.174	8.28106
1962	174.222	2.14459
1963	174.283	18.9087
1964	174.491	3.00439
1965	174.576	1.93701
1966	174.588	10.1731
1967	174.746	4.75465
1968	174.875	5.19951
1969	174.889	3.83297
1970	174.93	4.24133
1971	174.956	52.0695
1972	175.041	14.7323
1973	175.076	3618.46
1974	175.191	5.22368
1975	175.359	0.809422
1976	175.408	7.60409
1977	175.494	1.29022
1978	175.555	6.93956
1979	175.589	5.61404
1980	175.669	2.11918
1981	175.77	3.78599
1982	175.845	0.335504
1983	175.999	5.14615
1984	176.011	5.31308
1985	176.036	4.27177
1986	176.08	519.646
1987	176.237	1.70432
1988	176.501	1.52788
1989	176.533	1.86509
1990	176.564	0.569135
1991	176.591	0.0525167
1992	176.661	5.45473
1993	176.736	4.23929
1994	176.749	1.52225
1995	176.828	13.7969
1996	176.959	7.91634
1997	177.026	5.14833
[truncated: 7,510 more rows]
