# Supplementary material for: Synthesis of Hydrophobic Derivatives of Stilbenes with Improved Permeability and Limited Phase II Reactions
Source: J Agric Food Chem. 2026 Apr 15;74(16):12945–55. doi: 10.1021/acs.jafc.6c00922 (PMC13133912; doi:10.1021/acs.jafc.6c00922)
Supplement: Supplementary file 1 [file jf6c00922_si_001.zip › OP MS Spectra.xlsx]

## Sheet: 202011084
#"-ESI Scan (rt: 0.038-0.212 min	43 scans) Frag=350.0V CID@5.0 202011084.d Subtract "
#Point	X(Thompsons)	Y(Counts)
0	50.0091	5.02399
1	50.0475	1.54209
2	50.0789	10.9682
3	50.0871	5.67618
4	50.0919	4.86912
5	50.0959	7.11085
6	50.1069	4.93287
7	50.1152	5.0982
8	50.1358	1.02376
9	50.1509	0.689155
10	50.1619	3.29615
11	50.2182	2.73383
12	50.2394	6.1025
13	50.2674	5.34684
14	50.2727	5.32443
15	50.2866	4.79235
16	50.3043	1.88929
17	50.3262	11.0464
18	50.3434	1.43144
19	50.3856	5.56026
20	50.3899	0.141088
21	50.3977	5.76463
22	50.4156	4.90608
23	50.4309	9.63215
24	50.4396	6.20945
25	50.442	0.631238
26	50.447	5.56716
27	50.576	5.53193
28	50.5816	5.76754
29	50.6559	10.074
30	50.7084	5.47397
31	50.772	0.428164
32	50.7889	0.837581
33	50.8245	6.56442
34	50.836	4.70644
35	50.8492	5.17565
36	50.8729	10.7895
37	50.886	4.89083
38	50.893	11.2648
39	50.8971	4.96017
40	50.909	5.05516
41	50.9579	2.60389
42	50.9654	6.84243
43	51.0015	1.67786
44	51.0108	4.97775
45	51.0221	14.2776
46	51.0813	1.30719
47	51.1058	2.34452
48	51.1233	0.168095
49	51.1581	6.11226
50	51.1662	5.25675
51	51.2356	5.97929
52	51.2591	0.145775
53	51.266	1.28591
54	51.343	6.6262
55	51.3986	5.7451
56	51.4282	6.66921
57	51.445	1.0955
58	51.4555	5.6351
59	51.4727	6.31941
60	51.4842	5.35464
61	51.4869	7.17313
62	51.567	4.95886
63	51.6033	0.581883
64	51.6684	5.15547
65	51.7053	6.37613
66	51.7112	0.898183
67	51.8885	0.65654
68	51.9375	4.69807
69	51.966	1.21778
70	51.9955	4.92375
71	52.0171	4.82002
72	52.0521	6.14415
73	52.0798	5.01121
74	52.0828	5.90727
75	52.0912	0.520545
76	52.098	1.15341
77	52.1057	1.27219
78	52.1375	11.1767
79	52.1537	5.46794
80	52.2058	0.799335
81	52.2249	1.9119
82	52.2379	1.75138
83	52.2467	5.46892
84	52.2522	0.190091
85	52.2737	5.61337
86	52.2819	7.07036
87	52.318	5.1605
88	52.3227	6.04378
89	52.3529	5.30533
90	52.3976	6.01715
91	52.404	1.27914
92	52.4196	6.65412
93	52.4262	16.5968
94	52.4304	6.00757
95	52.4586	11.2843
96	52.4618	4.7631
97	52.472	5.35368
98	52.4781	10.3754
99	52.5103	7.89376
100	52.5352	5.80534
101	52.5588	6.42022
102	52.5644	11.6542
103	52.6475	5.35278
104	52.6799	7.31021
105	52.7242	11.4077
106	52.7718	10.2243
107	52.7972	10.5769
108	52.8254	5.60603
109	52.845	4.95467
110	52.8607	9.69735
111	52.903	6.90443
112	52.9684	4.7795
113	53.039	4.99752
114	53.155	1.36593
115	53.1712	5.8954
116	53.2136	5.19038
117	53.2396	5.53904
118	53.2479	5.04217
119	53.2825	1.27274
120	53.2903	4.93823
121	53.2963	1.88276
122	53.3148	1.22045
123	53.3258	5.39511
124	53.33	5.61952
125	53.4442	1.71739
126	53.4572	0.384162
127	53.4828	2.16791
128	53.4875	2.17037
129	53.5725	5.55773
130	53.5844	5.44211
131	53.5892	5.10763
132	53.5944	2.0965
133	53.6507	5.56439
134	53.6579	3.22888
135	53.6751	7.14388
136	53.6844	5.4405
137	53.7242	4.84552
138	53.7407	4.93101
139	53.7931	5.95979
140	53.8126	5.52075
141	53.8193	5.34202
142	53.8275	8.18903
143	53.8594	5.29214
144	53.8703	8.90846
145	53.8735	1.22351
146	53.8888	4.77599
147	53.9125	2.22969
148	53.9493	0.125356
149	53.9728	6.108
150	53.9955	1.85825
151	54.0385	12.3992
152	54.0455	0.105436
153	54.0608	10.158
154	54.1055	1.17102
155	54.1478	6.78956
156	54.1878	17.0777
157	54.1977	10.874
158	54.2049	1.6477
159	54.2207	0.114686
160	54.2438	7.51687
161	54.2613	3.51775
162	54.283	8.31512
163	54.3199	9.83309
164	54.3344	12.3446
165	54.3417	0.539312
166	54.3453	2.29143
167	54.4139	1.12943
168	54.4407	0.970536
169	54.4485	10.162
170	54.4653	8.84759
171	54.4725	6.32964
172	54.5308	5.15268
173	54.5471	6.64151
174	54.5512	5.68992
175	54.6594	5.63578
176	54.6951	5
177	54.7122	12.6278
178	54.7304	5.19682
179	54.7417	4.92786
180	54.774	5.00142
181	54.8319	1.01041
182	54.8618	5.83173
183	54.921	5.06655
184	54.9313	0.387632
185	54.9399	9.23806
186	54.9507	0.457792
187	54.9958	13.064
188	55.0006	0.83071
189	55.0229	5.89089
190	55.0336	7.18375
191	55.0543	0.601271
192	55.0836	6.03537
193	55.0974	6.28303
194	55.1038	5.14905
195	55.122	6.15683
196	55.1628	4.84189
197	55.1711	6.65509
198	55.2001	5.51725
199	55.2363	1.87568
200	55.263	6.9614
201	55.3131	15.959
202	55.3426	1.93237
203	55.3865	5.00934
204	55.3894	7.41958
205	55.3969	5.11795
206	55.4254	7.39131
207	55.472	4.76827
208	55.4822	11.5565
209	55.523	7.82457
210	55.5641	5.0764
211	55.5827	1.15541
212	55.6008	1.43388
213	55.62	7.34732
214	55.664	5.2564
215	55.6702	0.576208
216	55.6902	0.0690222
217	55.7128	5.16082
218	55.7235	5.08245
219	55.7369	9.01691
220	55.7499	2.45612
221	55.8383	4.98396
222	55.8512	5.29715
223	55.8852	4.55017
224	55.9199	8.60941
225	55.9237	5.96802
226	55.9289	5.39163
227	55.9393	0.584318
228	55.9822	5.51382
229	56.0322	5.3031
230	56.0797	5.11167
231	56.0866	6.23159
232	56.0934	1.28045
233	56.1355	4.76382
234	56.157	6.1774
235	56.1988	5.45259
236	56.2468	5.63197
237	56.2552	9.99309
238	56.2781	0.027463
239	56.2976	5.52473
240	56.3196	5.02327
241	56.3303	2.42578
242	56.3465	6.77983
243	56.3868	5.0026
244	56.3974	7.16295
245	56.4011	5.01548
246	56.4069	6.24109
247	56.4299	0.237241
248	56.4381	5.0175
249	56.4556	5.69078
250	56.5028	5.0698
251	56.5348	5.71389
252	56.5392	5.61492
253	56.5594	5.28688
254	56.5818	0.0259337
255	56.6264	1.99499
256	56.6445	0.929965
257	56.652	4.90781
258	56.6662	5.53779
259	56.6739	0.504006
260	56.731	5.49846
261	56.7458	4.80874
262	56.7545	2.17679
263	56.7964	5.09065
264	56.8334	12.3773
265	56.8398	5.58533
266	56.8451	5.72965
267	56.8507	5.51846
268	56.8785	5.576
269	56.8847	6.88396
270	56.9229	0.830763
271	56.9434	15.7329
272	56.9615	9.89706
273	56.9659	6.3562
274	56.9852	6.26617
275	56.9905	5.28065
276	57.0839	4.81888
277	57.1502	6.56891
278	57.1634	5.45803
279	57.1675	5.98944
280	57.2054	1.93565
281	57.2153	5.05431
282	57.2218	6.25581
283	57.2475	17.9262
284	57.2539	10.8243
285	57.2976	4.81023
286	57.3035	5.14281
287	57.3314	4.78174
288	57.3454	5.03853
289	57.3548	7.47026
290	57.3579	4.71172
291	57.3653	5.1891
292	57.3911	5.08558
293	57.3969	5.04684
294	57.4156	5.06827
295	57.4432	5.37411
296	57.5378	10.6829
297	57.5975	1.22039
298	57.6051	7.38006
299	57.6158	4.79924
300	57.6224	4.94348
301	57.6428	5.30923
302	57.6998	1.6021
303	57.7219	1.55345
304	57.7844	5.57679
305	57.8236	4.95085
306	57.8578	0.903132
307	57.9031	5.05701
308	57.9358	13.6122
309	57.9619	4.72512
310	58.0044	0.548229
311	58.026	6.29834
312	58.0659	5.50648
313	58.0735	5.33054
314	58.0891	5.77126
315	58.1371	0.919821
316	58.1763	10.573
317	58.2298	5.05245
318	58.2369	19.7594
319	58.2717	2.82196
320	58.2987	7.35634
321	58.3298	14.1228
322	58.338	5.11676
323	58.3457	6.15436
324	58.3692	10.4678
325	58.4156	4.81599
326	58.4202	5.63617
327	58.4476	4.87731
328	58.4704	2.05874
329	58.5058	5.23675
330	58.5127	1.99764
331	58.5336	0.378352
332	58.5412	4.8295
333	58.5497	6.46994
334	58.5708	8.44273
335	58.645	0.875445
336	58.6902	5.72061
337	58.9235	6.05312
338	58.9591	373.751
339	58.9678	5.12037
340	59.0079	5.59257
341	59.0134	23.4242
342	59.0173	0.740943
343	59.0224	9.2086
344	59.0626	2.44665
345	59.0826	3.04768
346	59.1367	1.86173
347	59.1431	0.179355
348	59.1674	17.0102
349	59.1812	0.947667
350	59.1892	4.86633
351	59.2048	10.4024
352	59.2479	7.53536
353	59.2839	17.2956
354	59.2988	6.25023
355	59.3177	4.92001
356	59.3767	6.08362
357	59.386	10.0439
358	59.3902	6.43354
359	59.4056	11.3564
360	59.4419	11.8478
361	59.4704	0.816099
362	59.4885	1.10749
363	59.513	3.23355
364	59.5266	6.40811
365	59.5577	5.37632
366	59.6348	2.02283
367	59.645	0.889904
368	59.6784	13.4524
369	59.6863	4.8964
370	59.7011	5.21059
371	59.7687	4.74446
372	59.7741	6.16862
373	59.8058	2.88426
374	59.9269	6.75654
375	59.9307	5.05412
376	59.9435	6.76806
377	59.9596	5.17664
378	59.9651	0.996807
379	59.976	6.9872
380	60.0205	7.20754
381	60.0458	4.81148
382	60.0519	5.21834
383	60.0674	0.0528474
384	60.0863	5.25324
385	60.1302	2.81594
386	60.1397	5.1195
387	60.1869	6.57256
388	60.2083	5.00297
389	60.2529	2.72383
390	60.2877	5.97469
391	60.3091	0.387046
392	60.3495	5.82882
393	60.3825	3.9116
394	60.4448	4.57584
395	60.4638	0.654373
396	60.4673	5.21796
397	60.4749	0.452242
398	60.5542	5.28373
399	60.5721	6.93233
400	60.634	6.53773
401	60.6423	4.87163
402	60.6572	0.807446
403	60.6801	1.60034
404	60.7036	1.16337
405	60.7129	2.94373
406	60.7254	1.10645
407	60.7478	4.90036
408	60.8579	1.30654
409	60.8876	5.16145
410	60.8936	6.16518
411	60.9021	5.17543
412	60.9106	15.8964
413	60.9449	5.30169
414	60.9547	1.87291
415	60.9654	4.95408
416	60.9803	5.58792
417	61.0093	5.26139
418	61.1259	5.5258
419	61.1472	4.66869
420	61.1615	0.77862
421	61.1761	5.12921
422	61.185	4.91014
423	61.2015	5.27912
424	61.2093	6.22594
425	61.2126	4.82216
426	61.2308	4.74419
427	61.2386	11.1591
428	61.2485	5.77035
429	61.2611	4.91599
430	61.2682	5.46611
431	61.3352	0.596412
432	61.3896	6.20968
433	61.4049	5.80362
434	61.4119	4.74599
435	61.4337	6.56405
436	61.4396	11.7388
437	61.4537	11.8981
438	61.4681	5.50892
439	61.4747	9.15824
440	61.563	5.48684
441	61.5758	7.06606
442	61.5856	8.72194
443	61.5891	4.75432
444	61.604	9.82506
445	61.6607	6.7689
446	61.6976	4.65322
447	61.7222	1.68403
448	61.7372	3.17529
449	61.7464	2.26063
450	61.7562	4.81589
451	61.8144	10.683
452	61.8242	9.92429
453	61.8654	12.3158
454	61.8853	1.05871
455	61.8899	0.573573
456	61.9269	16.4503
457	61.9498	5.89574
458	61.9599	4.91066
459	61.9643	5.81622
460	61.9883	5088.32
461	62.0253	5.49872
462	62.0289	7.90375
463	62.0878	16.1597
464	62.0918	4.96304
465	62.1268	10.4125
466	62.1557	5.10048
467	62.1624	9.09189
468	62.1962	6.76034
469	62.2074	5.50713
470	62.2784	8.62853
471	62.3217	5.04981
472	62.3599	12.5211
473	62.3648	6.33302
474	62.3742	10.781
475	62.4217	0.450658
476	62.4863	7.13988
477	62.5091	5.13768
478	62.5384	4.8174
479	62.5444	0.174318
480	62.5675	0.895876
481	62.5747	13.1894
482	62.605	1.94868
483	62.6108	5.51371
484	62.6177	6.4736
485	62.6636	4.99637
486	62.669	5.05851
487	62.6747	5.8375
488	62.7159	0.339961
489	62.7763	0.814648
490	62.7846	5.84026
491	62.7885	4.96127
492	62.8342	6.77998
493	62.8392	5.56167
494	62.8557	6.0569
495	62.9044	7.26171
496	62.9118	5.64013
497	62.9326	4.93764
498	62.9441	1.36003
499	62.963	4.74485
500	62.9869	10.0711
501	62.9903	12.0444
502	63.0406	6.56301
503	63.0577	6.47865
504	63.0837	2.54254
505	63.204	5.63848
506	63.2237	8.01864
507	63.2852	0.0856643
508	63.2988	0.38598
509	63.3461	7.08943
510	63.3506	5.14493
511	63.3725	1.50022
512	63.3815	13.86
513	63.3901	4.88928
514	63.3986	11.1863
515	63.4221	0.868123
516	63.4295	0.672649
517	63.4372	6.16543
518	63.4726	0.205555
519	63.4864	7.83349
520	63.5143	5.48837
521	63.532	4.90425
522	63.5608	1.33759
523	63.6229	0.958495
524	63.6682	1.619
525	63.7125	0.217005
526	63.733	14.7947
527	63.742	4.92801
528	63.8039	5.69079
529	63.8265	9.94866
530	63.838	8.42737
531	63.8603	4.38742
532	63.8712	6.37618
533	63.8811	7.03422
534	63.9291	2.82893
535	63.9389	11.4017
536	63.9556	5.16679
537	63.9642	4.93106
538	63.9925	6.68857
539	64.0004	1.0208
540	64.0493	4.90843
541	64.053	5.12826
542	64.0589	4.97391
543	64.1064	2.56669
544	64.1278	7.54003
545	64.1313	5.23278
546	64.1589	4.75277
547	64.1671	5.87027
548	64.1723	5.72109
549	64.2085	5.64269
550	64.246	5.80157
551	64.2556	5.26216
552	64.2606	6.81132
553	64.2699	0.745467
554	64.2958	0.622552
555	64.333	10.8331
556	64.3597	7.02753
557	64.3814	1.04379
558	64.4083	0.336564
559	64.4166	4.97384
560	64.4431	4.99312
561	64.4511	4.91484
562	64.4629	0.469525
563	64.4656	5.43155
564	64.4822	6.38395
565	64.5069	0.0240841
566	64.5241	1.92723
567	64.5471	5.63079
568	64.5607	1.64168
569	64.5849	5.11759
570	64.5964	6.32869
571	64.6088	5.02302
572	64.6141	10.2929
573	64.6307	5.39794
574	64.6818	0.53355
575	64.7149	0.779413
576	64.7722	10.4796
577	64.8042	11.5913
578	64.815	6.6075
579	64.8281	0.782094
580	64.8535	5.22907
581	64.8597	10.8928
582	64.8644	4.84249
583	65.0086	0.296899
584	65.031	4.70452
585	65.0481	0.220724
586	65.0563	6.58276
587	65.0652	5.33886
588	65.1053	0.858669
589	65.1431	0.203478
590	65.1718	10.1514
591	65.226	2.22743
592	65.2419	36.3969
593	65.2617	7.1193
594	65.2822	1.98343
595	65.2891	5.1854
596	65.3093	6.41862
597	65.3203	11.671
598	65.3406	5.12922
599	65.3464	1.03202
600	65.3909	6.82172
601	65.3956	5.02932
602	65.4041	1.9688
603	65.4081	5.01385
604	65.4209	4.96621
605	65.4971	5.70869
606	65.5172	13.8392
607	65.5534	4.99166
608	65.5776	6.14717
609	65.5957	4.53475
610	65.6529	2.00327
611	65.657	5.13559
612	65.6841	4.98672
613	65.7155	1.44493
614	65.7204	6.22624
615	65.737	1.653
616	65.7593	8.47287
617	65.8245	5.60807
618	65.8464	7.92347
619	65.8607	5.65132
620	65.874	5.30273
621	65.9027	7.09397
622	65.9146	0.794761
623	65.9967	5.10864
624	66.0245	11.4345
625	66.035	1.16931
626	66.062	7.5269
627	66.0691	6.84148
628	66.0804	4.91351
629	66.0939	6.77712
630	66.1001	0.746809
631	66.1315	4.65512
632	66.2141	0.059792
633	66.244	1.20996
634	66.2495	6.32471
635	66.3322	6.86475
636	66.3362	10.6825
637	66.3668	10.9667
638	66.3778	4.7819
639	66.3877	11.5559
640	66.4268	10.3641
641	66.4815	10.3637
642	66.5181	9.91794
643	66.5877	4.97771
644	66.6168	5.5412
645	66.6298	5.11859
646	66.6518	5.08538
647	66.6707	0.792023
648	66.7117	1.15739
649	66.745	15.7663
650	66.7907	1.37186
651	66.8173	5.02907
652	66.856	1.43415
653	66.8849	0.90711
654	66.8976	5.29866
655	66.9109	22.2833
656	66.9284	5.32587
657	66.9345	5.05363
658	66.9597	11.961
659	67.0452	5.65145
660	67.0526	1.14752
661	67.0728	6.57453
662	67.0943	5.78305
663	67.2367	0.716622
664	67.2498	5.35809
665	67.2632	5.8916
666	67.2722	5.54629
667	67.3247	4.97139
668	67.3554	6.81157
669	67.3799	6.31771
670	67.4384	4.67965
671	67.47	2.49327
672	67.5454	7.33592
673	67.5649	5.03371
674	67.5683	0.10801
675	67.6613	6.2584
676	67.6913	11.7599
677	67.6959	7.51497
678	67.7043	4.94083
679	67.7111	3.5117
680	67.7295	11.9072
681	67.7776	5.70987
682	67.7906	7.03216
683	67.8007	0.466741
684	67.8178	2.7515
685	68.0094	6.63403
686	68.0158	6.8185
687	68.0539	0.532292
688	68.0673	6.83843
689	68.1317	6.05438
690	68.1567	5.97161
691	68.1866	5.38274
692	68.2666	0.312737
693	68.3189	10.3705
694	68.3309	4.85332
695	68.3408	3.82502
696	68.3567	11.4031
697	68.437	6.16465
698	68.4451	6.78873
699	68.5107	0.528216
700	68.5291	5.29137
701	68.5826	5.03318
702	68.6388	1.13783
703	68.7091	6.87739
704	68.741	5.98729
705	68.8109	5.78916
706	68.8429	4.7675
707	68.8512	7.06379
708	68.859	1.81772
709	68.9408	7.46869
710	69.0619	4.98202
711	69.1283	0.0581393
712	69.1657	5.65515
713	69.1745	5.08543
714	69.2302	5.99835
715	69.2578	10.6745
716	69.2761	0.521808
717	69.2885	5.2777
718	69.2946	4.79462
719	69.3493	10.7135
720	69.3971	2.72381
721	69.4065	0.941428
722	69.421	1.50488
723	69.4439	5.69769
724	69.4528	0.333283
725	69.4652	6.18638
726	69.4996	0.452904
727	69.5234	4.90698
728	69.5288	7.35546
729	69.5455	11.1349
730	69.569	6.53977
731	69.595	6.80186
732	69.6035	6.00089
733	69.6103	6.88207
734	69.7405	6.82125
735	69.7898	9.8753
736	69.7947	8.04018
737	69.8117	3.52377
738	69.9413	9.91893
739	69.9507	15.4362
740	69.9995	22.4556
741	70.0553	0.556757
742	70.1067	5.79524
743	70.1307	10.3788
744	70.1429	16.0809
745	70.1593	12.8294
746	70.1646	5.85323
747	70.1693	0.821056
748	70.218	0.0143638
749	70.2704	0.335568
750	70.2968	1.69122
751	70.3049	1.53965
752	70.4464	5.7442
753	70.4526	4.96131
754	70.4578	5.96831
755	70.5899	4.93637
756	70.6317	4.99942
757	70.6448	6.96383
758	70.6674	8.12558
759	70.6832	5.93678
760	70.695	9.63059
761	70.7348	4.81244
762	70.7426	0.431681
763	70.7533	4.71267
764	70.7954	0.44196
765	70.8039	15.5467
766	70.8576	11.4261
767	70.8642	1.04151
768	70.9377	1.03397
769	70.9719	7.04995
770	70.9988	0.237064
771	71.0139	269.302
772	71.0171	17.0114
773	71.0215	5.00781
774	71.0264	5.98866
775	71.0496	5.91786
776	71.1047	5.46794
777	71.1881	4.78829
778	71.2004	4.7067
779	71.205	5.0078
780	71.2357	5.91304
781	71.2409	1.78103
782	71.2494	9.49868
783	71.2593	6.25013
784	71.2643	6.11409
785	71.281	5.21316
786	71.3221	0.432044
787	71.3579	5.74528
788	71.3643	0.577529
789	71.3998	0.514643
790	71.412	7.78164
791	71.4204	1.96617
792	71.4411	12.23
793	71.4455	4.8977
794	71.47	5.19904
795	71.5458	5.10635
796	71.5515	5.02808
797	71.5663	5.09826
798	71.5892	4.79077
799	71.5951	14.4332
800	71.6033	9.8125
801	71.6125	17.5824
802	71.6199	4.79374
803	71.6547	11.8074
804	71.6671	5.1936
805	71.6786	5.86716
806	71.687	6.07654
807	71.7398	1.26239
808	71.7807	5.1507
809	71.8023	5.59108
810	71.817	5.79943
811	71.8228	5.53736
812	71.8381	11.981
813	71.8524	4.85403
814	71.8935	11.1199
815	71.9015	6.77122
816	71.9182	1.59781
817	71.9482	5.38206
818	71.9648	5.86528
819	71.9803	6.2239
820	72.0018	14.9628
821	72.0173	5.24008
822	72.0297	4.77024
823	72.0361	5.51429
824	72.1132	5.12482
825	72.1389	5.07442
826	72.15	4.74455
827	72.1693	1.97881
828	72.1801	5.30013
829	72.1969	1.44275
830	72.2116	5.36269
831	72.2242	4.75209
832	72.2462	6.04193
833	72.2528	5.09603
834	72.2841	5.46885
835	72.3122	4.7855
836	72.3212	0.541904
837	72.3395	5.84622
838	72.3465	0.453536
839	72.3585	5.63318
840	72.369	5.76977
841	72.373	6.35685
842	72.408	5.47897
843	72.4817	8.1699
844	72.5385	5.63698
845	72.6276	15.0065
846	72.7322	0.448547
847	72.7394	5.59404
848	72.7497	5.75638
849	72.7557	4.71802
850	72.82	4.83473
851	72.842	0.717017
852	72.8656	0.328594
853	72.8789	4.93395
854	72.929	2.97733
855	72.9516	0.550775
856	72.9597	7.00344
857	72.993	107.892
858	73.0694	4.72558
859	73.1117	6.86592
860	73.1872	5.10059
861	73.2691	7.9392
862	73.2839	7.30728
863	73.3302	4.91923
864	73.3459	0.499042
865	73.3755	1.9952
866	73.387	1.04985
867	73.4031	6.19661
868	73.4178	5.84267
869	73.4337	0.737526
870	73.4638	0.317877
871	73.4727	0.882977
872	73.4869	5.90771
873	73.5008	6.90951
874	73.5056	5.21495
875	73.5294	0.847221
876	73.629	4.72493
877	73.6496	5.05905
878	73.6588	6.97164
879	73.6924	2.09176
880	73.7289	6.62864
881	73.7336	5.71641
882	73.7769	11.3756
883	73.8189	8.45309
884	73.8879	5.35228
885	73.9003	0.90242
886	73.9284	1.8208
887	73.9512	3.22017
888	73.9627	4.81665
889	73.9963	5.51281
890	74.0242	3.09451
891	74.0412	6.51343
892	74.0502	9.95875
893	74.0833	5.90933
894	74.091	10.2885
895	74.0994	5.2477
896	74.1057	0.862845
897	74.1259	5.8999
898	74.1311	5.91934
899	74.1434	6.33388
900	74.1753	4.08118
901	74.211	0.881123
902	74.2968	6.92784
903	74.3193	5.0646
904	74.3297	0.948663
905	74.336	5.5639
906	74.3474	1.27239
907	74.4105	6.26608
908	74.4451	5.24875
909	74.4765	1.47742
910	74.4841	10.5695
911	74.6026	5.94419
912	74.6256	0.780847
913	74.6477	5.03688
914	74.6925	5.52069
915	74.7007	0.604982
916	74.734	0.0596309
917	74.766	5.02078
918	74.7787	0.594502
919	74.8092	4.85414
920	74.8214	5.66975
921	74.8444	5.43078
922	74.8562	10.1843
923	74.8755	7.3987
924	74.8824	1.17131
925	74.8856	5.78729
926	74.897	0.355103
927	74.9027	5.24326
928	74.9235	5.57464
929	74.9308	0.15595
930	74.937	16.8375
931	74.9436	9.88521
932	74.9557	7.56254
933	74.9914	23.0591
934	75.0037	5.70613
935	75.0084	25.6355
936	75.0175	12.0276
937	75.0317	4.72179
938	75.0586	1.22521
939	75.1039	7.9118
940	75.1346	8.8137
941	75.1742	2.93678
942	75.216	5.04747
943	75.2723	1.57163
944	75.3434	8.30606
945	75.3661	2.30536
946	75.4043	0.23365
947	75.4438	1.63753
948	75.453	5.88888
949	75.4597	5.49273
950	75.4653	5.4835
951	75.492	7.07357
952	75.505	1.95256
953	75.5168	13.272
954	75.5276	6.47928
955	75.5388	5.65368
956	75.6308	12.2395
957	75.6435	11.3598
958	75.6597	1.4094
959	75.7038	5.52207
960	75.7092	6.9317
961	75.7241	14.5447
962	75.7478	5.42151
963	75.772	11.9803
964	75.7934	0.851673
965	75.8529	5.27054
966	75.8689	4.7469
967	75.9084	0.295852
968	75.9512	0.457907
969	76.0075	1.2125
970	76.0685	5.43172
971	76.0908	4.96836
972	76.0956	0.668258
973	76.114	0.330598
974	76.134	6.24313
975	76.2385	5.06991
976	76.2528	14.0664
977	76.2935	5.74147
978	76.3111	6.2941
979	76.324	6.88651
980	76.3369	1.30428
981	76.3774	2.74994
982	76.3881	5.79476
983	76.396	0.537162
984	76.4494	5.02762
985	76.47	0.0993547
986	76.5379	9.1703
987	76.5432	4.70256
988	76.5512	5.25469
989	76.57	1.28337
990	76.6259	6.25458
991	76.6668	5.23416
992	76.6826	1.66204
993	76.6911	0.565813
994	76.6978	0.379985
995	76.714	8.57524
996	76.7507	8.51013
997	76.7729	5.08269
998	76.8413	6.69391
999	76.8559	7.62974
1000	76.8664	5.1938
1001	76.8739	5.24636
1002	76.9032	6.75445
1003	76.9102	5.16374
1004	76.9212	2.36473
1005	76.9716	6.96368
1006	76.9832	16.0537
1007	77.0149	4.97582
1008	77.0496	6.61992
1009	77.0595	5.36842
1010	77.0696	4.83292
1011	77.0889	0.467824
1012	77.1063	0.119257
1013	77.1397	5.16791
1014	77.154	0.882791
1015	77.1719	7.9547
1016	77.2142	5.30977
1017	77.2241	0.151692
1018	77.2902	6.92737
1019	77.2999	4.8378
1020	77.3268	12.9595
1021	77.3355	0.156239
1022	77.3591	7.78955
1023	77.4762	4.86151
1024	77.4897	0.798223
1025	77.4973	5.88364
1026	77.5317	7.19767
1027	77.5773	4.7442
1028	77.5827	6.64233
1029	77.5936	1.9276
1030	77.604	2.2286
1031	77.7559	5.38549
1032	77.7673	0.791816
1033	77.7755	10.258
1034	77.8596	0.573774
1035	77.8695	6.6626
1036	77.8885	5.20456
1037	77.9202	10.6215
1038	77.9269	5.53233
1039	77.932	5.34744
1040	77.9804	1.70248
1041	78.001	7.63459
1042	78.0127	5.67476
1043	78.0661	1.06752
1044	78.0982	5.51165
1045	78.1397	5.26182
1046	78.3125	1.53144
1047	78.3212	4.82107
1048	78.3297	5.81395
1049	78.3783	5.02919
1050	78.4178	5.49721
1051	78.4475	1.4619
1052	78.4839	0.124423
1053	78.5038	11.8197
1054	78.5082	5.29107
1055	78.5143	5.57818
1056	78.5362	5.45488
1057	78.5795	5.55257
1058	78.5898	5.07501
1059	78.6378	0.80406
1060	78.8169	15.4383
1061	78.836	10.097
1062	78.8417	6.51756
1063	78.863	6.18484
1064	78.8705	6.16673
1065	78.9192	98.3662
1066	78.959	46.7699
1067	79.076	7.90929
1068	79.1322	11.2721
1069	79.1397	15.4235
1070	79.1484	6.51096
1071	79.1681	5.03779
1072	79.1724	5.62979
1073	79.204	16.1227
1074	79.2248	1.14625
1075	79.2559	9.16662
1076	79.2672	2.09133
1077	79.297	5.92447
1078	79.3075	6.92985
1079	79.3429	0.352479
1080	79.3535	7.83077
1081	79.3886	5.23286
1082	79.4066	2.84512
1083	79.4132	10.0059
1084	79.4242	14.3195
1085	79.4326	4.92312
1086	79.4923	10.8886
1087	79.5134	6.14831
1088	79.5227	5.32232
1089	79.5318	4.93541
1090	79.563	10.7386
1091	79.6266	4.80248
1092	79.6495	6.2936
1093	79.7003	10.8228
1094	79.732	0.61117
1095	79.7734	4.72463
1096	79.8036	10.0143
1097	79.8292	5.53489
1098	79.8357	5.24466
1099	79.8399	6.25946
1100	79.8737	6.10965
1101	79.9364	5.02089
1102	79.9574	142.034
1103	79.9644	17.5645
1104	80.0116	0.408309
1105	80.0978	6.17802
1106	80.1071	6.47169
1107	80.1136	7.23428
1108	80.177	1.26422
1109	80.2108	6.04192
1110	80.2267	0.853252
1111	80.2718	5.16895
1112	80.3102	6.37449
1113	80.3517	3.69681
1114	80.3955	0.111119
1115	80.4103	13.744
1116	80.4758	11.0669
1117	80.4843	2.01262
1118	80.4941	0.908658
1119	80.4988	5.24064
1120	80.5079	5.38712
1121	80.5154	6.60607
1122	80.5405	4.91583
1123	80.5454	5.10404
1124	80.5887	1.5385
1125	80.6847	0.834863
1126	80.6949	1.26817
1127	80.746	1.17859
1128	80.754	5.13555
1129	80.762	6.21749
1130	80.8105	4.72057
1131	80.8549	4.79883
1132	80.8636	5.30792
1133	80.8721	0.0925798
1134	80.894	7.62872
1135	80.9162	102.739
1136	80.9648	19.3485
1137	80.9735	20.9251
1138	81.0521	13.8313
1139	81.1332	17.3275
1140	81.1612	7.33499
1141	81.1944	2.50228
1142	81.3236	10.0328
1143	81.3305	19.0831
1144	81.3631	5.27354
1145	81.4283	6.14251
1146	81.4389	1.5735
1147	81.4954	1.51256
1148	81.5093	9.93448
1149	81.5258	1.00873
1150	81.5446	5.48056
1151	81.5585	5.06776
1152	81.5724	5.65168
1153	81.6259	4.27263
1154	81.6352	5.10204
1155	81.6412	4.94569
1156	81.6548	11.4322
1157	81.6816	1.16596
1158	81.6953	5.01246
1159	81.7292	6.72867
1160	81.7567	0.857343
1161	81.8023	4.94413
1162	81.8306	4.88008
1163	81.854	7.63628
1164	81.8628	0.137184
1165	81.9523	6.91542
1166	82.0218	5.91984
1167	82.071	7.4143
1168	82.1702	4.69842
1169	82.1889	11.5449
1170	82.2164	0.691824
1171	82.2409	5.82214
1172	82.2536	6.33081
1173	82.2654	5.1137
1174	82.3238	5.75222
1175	82.3601	7.49035
1176	82.3756	5.04874
1177	82.3867	0.720247
1178	82.4125	6.66542
1179	82.4682	0.32461
1180	82.48	4.99093
1181	82.4851	6.42428
1182	82.4899	0.157815
1183	82.5237	7.56037
1184	82.5444	10.9141
1185	82.6224	1.42287
1186	82.6617	8.22338
1187	82.6698	1.68461
1188	82.7006	0.66363
1189	82.7289	5.26526
1190	82.7783	8.76372
1191	82.8319	4.36055
1192	82.8405	5.52406
1193	82.8493	4.73878
1194	82.9118	4.80161
1195	82.9258	5.9247
1196	82.9361	7.071
1197	82.9542	2082.36
1198	82.9755	1.72699
1199	83.0068	12.3642
1200	83.0174	4.74433
1201	83.0235	5.39588
1202	83.0505	0.948425
1203	83.0906	11.9917
1204	83.1203	6.55167
1205	83.1499	4.89933
1206	83.231	8.17619
1207	83.2402	5.77147
1208	83.2706	7.39768
1209	83.3634	6.07342
1210	83.3723	18.0431
1211	83.4091	5.44558
1212	83.5255	2.68556
1213	83.5325	4.75179
1214	83.5725	0.543231
1215	83.5777	5.91721
1216	83.6013	5.38538
1217	83.6168	0.35341
1218	83.674	0.344954
1219	83.745	5.13978
1220	83.7944	8.28473
1221	83.8136	6.23582
1222	83.8337	4.66121
1223	83.8415	5.38088
1224	83.8488	1.64323
1225	83.9242	5.37023
1226	83.929	5.04957
1227	83.9565	13.7373
1228	84.0353	6.28241
1229	84.0449	11.9336
1230	84.0529	5.11228
1231	84.0587	5.73992
1232	84.0661	5.69887
1233	84.1367	4.92264
1234	84.1474	11.7001
1235	84.1567	0.222195
1236	84.2221	7.81696
1237	84.2413	4.83107
1238	84.2492	10.5681
1239	84.2765	1.77804
1240	84.2951	6.34176
1241	84.3594	2.95145
1242	84.3757	5.16279
1243	84.5639	1.08242
1244	84.6445	0.729901
1245	84.7277	6.77785
1246	84.7336	0.577999
1247	84.744	0.748862
1248	84.7615	5.0321
1249	84.7864	0.563669
1250	84.87	6.09416
1251	84.8851	9.78864
1252	84.8957	0.568357
1253	84.9014	5.79722
1254	84.9085	0.283441
1255	84.9214	10.5416
1256	84.9512	654.012
1257	84.9903	7.92523
1258	85.0274	11.2858
1259	85.0324	4.70292
1260	85.0537	7.13821
1261	85.0998	1.44717
1262	85.1102	5.30053
1263	85.1533	1.71818
1264	85.1824	3.97339
1265	85.1869	15.6468
1266	85.2112	2.52199
1267	85.2188	11.7565
1268	85.2959	4.7998
1269	85.3134	5.9776
1270	85.3661	6.75998
1271	85.4019	6.58562
1272	85.4202	5.23556
1273	85.4623	5.81667
1274	85.4713	4.88045
1275	85.4956	0.184294
1276	85.5303	0.118579
1277	85.5584	5.67521
1278	85.5685	5.35509
1279	85.5814	5.99492
1280	85.616	0.570282
1281	85.6266	5.48054
1282	85.6429	12.9851
1283	85.6542	5.22393
1284	85.6609	5.32401
1285	85.6884	11.2279
1286	85.7039	8.27261
1287	85.7189	1.09178
1288	85.7658	11.0109
1289	85.7711	0.616992
1290	85.7863	8.1479
1291	85.8054	4.81075
1292	85.8145	6.02141
1293	85.8217	6.13261
1294	85.829	5.97696
1295	85.8426	5.04395
1296	85.8983	1.18514
1297	85.9288	6.24659
1298	85.9604	5.22047
1299	86.008	9.35302
1300	86.0318	1.35413
1301	86.051	5.93783
1302	86.0701	7.89914
1303	86.1709	1.55424
1304	86.2458	5.86607
1305	86.2531	1.41235
1306	86.3214	2.15617
1307	86.4399	5.06412
1308	86.4814	11.0162
1309	86.5659	6.11201
1310	86.5794	5.63638
1311	86.5866	5.64871
1312	86.5951	1.15749
1313	86.641	5.04465
1314	86.675	5.82341
1315	86.826	2.35739
1316	86.8385	1.23713
1317	86.8548	6.27211
1318	86.8713	6.45515
1319	86.8992	6.02835
1320	86.9502	5.89708
1321	86.9572	21.3587
1322	86.9765	82.3167
1323	87.0085	63.0265
1324	87.0313	4.79341
1325	87.0608	5.40205
1326	87.078	21.7953
1327	87.0943	6.44047
1328	87.1054	5.14001
1329	87.1148	0.393169
1330	87.1708	2.34326
1331	87.2045	10.5442
1332	87.2342	5.43683
1333	87.2412	0.0298162
1334	87.2718	0.453174
1335	87.3064	11.9139
1336	87.3229	2.68614
1337	87.3469	7.28057
1338	87.3634	1.27625
1339	87.4055	0.68375
1340	87.4748	2.90884
1341	87.5097	7.83309
1342	87.5447	5.0279
1343	87.5972	5.01527
1344	87.6095	0.363382
1345	87.6243	11.6237
1346	87.6934	1.63663
1347	87.7093	5.01954
1348	87.7243	0.812199
1349	87.7707	11.8354
1350	87.7841	10.5356
1351	87.8186	11.0825
1352	87.8521	0.87022
1353	87.925	366.039
1354	87.9563	6.20605
1355	87.9649	5.04945
1356	88.0056	0.696393
1357	88.0156	8.62481
1358	88.0253	2.06978
1359	88.0442	5.79731
1360	88.0817	4.92662
1361	88.1894	1.12914
1362	88.2196	5.46908
1363	88.2263	4.74845
1364	88.3281	5.98162
1365	88.3533	10.8969
1366	88.3723	5.74535
1367	88.3797	4.65116
1368	88.4204	5.69211
1369	88.4336	5.11654
1370	88.4396	5.98909
1371	88.4659	5.66721
1372	88.4728	7.15044
1373	88.5321	3.2594
1374	88.5506	5.43335
1375	88.5992	8.14547
1376	88.6257	10.8536
1377	88.6356	0.515439
1378	88.6617	0.948688
1379	88.7445	4.91173
1380	88.7529	10.464
1381	88.7764	4.93369
1382	88.793	5.77128
1383	88.894	5.73576
1384	88.9118	5.843
1385	88.9524	1.63122
1386	89.0242	317.048
1387	89.0398	5.84699
1388	89.0756	4.55942
1389	89.0873	0.196912
1390	89.114	6.37539
1391	89.1328	0.858254
1392	89.1862	1.24664
1393	89.2131	4.74322
1394	89.2226	1.21736
1395	89.2762	5.8559
1396	89.3445	0.0714154
1397	89.4234	1.33014
1398	89.4424	6.72933
1399	89.5152	5.83706
1400	89.5428	7.89248
1401	89.5941	12.9755
1402	89.6197	6.14043
1403	89.6398	0.86348
1404	89.6629	5.95239
1405	89.6684	6.42983
1406	89.7159	5.37571
1407	89.7569	6.87095
1408	89.7889	0.57268
1409	89.8671	5.28156
1410	89.8806	5.42129
1411	89.9132	4.72657
1412	89.9206	6.44461
1413	89.9257	36.9761
1414	89.9332	1.75156
1415	89.9405	6.63895
1416	89.9747	9.94674
1417	89.9878	9.38058
1418	89.9956	5.04922
1419	90.0117	13.5367
1420	90.0183	7.02163
1421	90.0315	12.7493
1422	90.0563	5.75711
1423	90.0985	0.407478
1424	90.1073	2.26604
1425	90.1183	4.86989
1426	90.134	8.18636
1427	90.1463	5.01354
1428	90.1544	9.16431
1429	90.2267	5.2436
1430	90.2508	0.41266
1431	90.284	13.6715
1432	90.3226	10.7523
1433	90.3417	0.38268
1434	90.385	0.814285
1435	90.4354	0.794674
1436	90.4485	2.1123
1437	90.4556	5.62076
1438	90.4699	7.97361
1439	90.4783	5.20799
1440	90.5229	6.11397
1441	90.5338	10.8082
1442	90.6553	8.59744
1443	90.6664	5.16284
1444	90.6878	14.8351
1445	90.7366	1.11612
1446	90.7574	1.111
1447	90.7858	5.30506
1448	90.8007	15.08
1449	90.8233	0.686131
1450	90.9047	14.2639
1451	90.9341	52.5761
1452	90.9562	2.2696
1453	90.9638	5.53515
1454	90.9723	6.84611
1455	90.9892	1.44592
1456	91.0044	18.0187
1457	91.0217	268.903
1458	91.0357	5.29902
1459	91.0438	6.22404
1460	91.0712	5.29639
1461	91.0914	5.20644
1462	91.101	1.34084
1463	91.1137	18.0473
1464	91.1248	10.2167
1465	91.1349	12.2578
1466	91.141	10.4046
1467	91.157	5.30482
1468	91.1663	4.84681
1469	91.1957	10.1218
1470	91.2025	4.96838
1471	91.225	18.1279
1472	91.2776	0.508695
1473	91.309	7.44572
1474	91.3267	1.55032
1475	91.3401	6.65144
1476	91.3627	1.19074
1477	91.3776	1.73107
1478	91.3912	5.69826
1479	91.5281	11.0401
1480	91.5596	0.238293
1481	91.6087	5.24537
1482	91.7052	5.60858
1483	91.7393	10.2735
1484	91.7896	0.7278
1485	91.804	5.14504
1486	91.8292	5.76797
1487	91.868	0.499989
1488	91.8929	4.85373
1489	91.9213	26.9196
1490	91.9488	0.12974
1491	91.9646	0.586836
1492	92.0352	11.3628
1493	92.0508	2.45608
1494	92.0626	0.171979
1495	92.114	5.99382
1496	92.1242	10.3292
1497	92.1373	7.53124
1498	92.1916	9.00451
1499	92.2266	9.28343
1500	92.237	1.17946
1501	92.2632	7.21939
1502	92.3104	1.09486
1503	92.3569	5.96945
1504	92.366	7.68594
1505	92.3939	5.62795
1506	92.4532	4.65166
1507	92.46	13.012
1508	92.4927	13.1263
1509	92.578	5.36907
1510	92.5891	6.72995
1511	92.5967	0.563267
1512	92.6086	6.02979
1513	92.6254	8.13684
1514	92.6432	4.92365
1515	92.6552	5.5253
1516	92.6601	5.81453
1517	92.6794	6.00692
1518	92.6946	5.14282
1519	92.702	7.39362
1520	92.7116	11.0242
1521	92.7401	0.40253
1522	92.7862	1.12491
1523	92.8131	6.07906
1524	92.8423	5.59502
1525	92.8548	4.89232
1526	92.8601	5.13962
1527	92.8834	8.46462
1528	92.9009	16.2429
1529	92.9199	69.2348
1530	92.9279	5.25106
1531	93.0266	4.66813
1532	93.0342	175.581
1533	93.0497	5.58374
1534	93.0998	5.44129
1535	93.1152	13.194
1536	93.1939	7.16763
1537	93.3013	1.11828
1538	93.3084	6.69404
1539	93.3408	1.55462
1540	93.3744	11.7173
1541	93.3862	9.00624
1542	93.4221	7.7797
1543	93.4654	0.354868
1544	93.5416	2.45697
1545	93.5515	1.73562
1546	93.5636	4.99383
1547	93.5738	0.329268
1548	93.6665	5.67758
1549	93.6839	1.56332
1550	93.6986	5.49973
1551	93.722	6.9397
1552	93.7675	3.13276
1553	93.7775	4.99116
1554	93.7865	5.1685
1555	93.81	0.815009
1556	93.8369	4.90615
1557	93.8419	0.433032
1558	93.8726	1.47738
1559	93.8808	5.11456
1560	93.9064	0.824821
1561	93.9204	5.65183
1562	93.9284	1.34455
1563	93.9444	4.92301
1564	93.9543	10.2143
1565	93.9591	1.47012
1566	94.0805	1.15432
1567	94.1262	5.58256
1568	94.1619	10.7889
1569	94.187	4.95565
1570	94.1935	0.00421476
1571	94.2294	10.6326
1572	94.2618	5.03916
1573	94.3308	0.643458
1574	94.3396	5.1704
1575	94.447	0.561536
1576	94.5062	5.6209
1577	94.5127	2.32747
1578	94.5448	5.5582
1579	94.5714	1.77319
1580	94.6095	5.26326
1581	94.6431	2.78431
1582	94.6473	6.11637
1583	94.6974	1.54361
1584	94.7077	7.34412
1585	94.723	8.93002
1586	94.8355	5.1433
1587	94.8611	1.67571
1588	94.9168	60.0683
1589	94.9684	5.51878
1590	94.9802	85.5668
1591	94.9997	1.90434
1592	95.0154	10.9834
1593	95.0504	5.50635
1594	95.0654	0.661845
1595	95.1516	1.65957
1596	95.1732	4.85208
1597	95.1975	4.86725
1598	95.2943	6.60735
1599	95.3031	6.14429
1600	95.3122	10.0955
1601	95.3179	0.00422525
1602	95.3683	0.958101
1603	95.4194	4.6841
1604	95.4297	3.17671
1605	95.4434	9.74255
1606	95.5725	6.18164
1607	95.6006	10.9852
1608	95.6138	5.91739
1609	95.6286	11.0591
1610	95.6359	11.6076
1611	95.6523	4.85335
1612	95.6794	0.6493
1613	95.6941	7.66586
1614	95.7008	6.10024
1615	95.7382	5.07067
1616	95.7442	11.3233
1617	95.7508	10.4075
1618	95.7562	5.58951
1619	95.7696	0.77659
1620	95.8132	6.0218
1621	95.8245	0.880143
1622	95.8475	4.74455
1623	95.8981	5.40853
1624	95.9142	10.974
1625	95.9202	0.751451
1626	95.9479	5.70157
1627	95.9524	57.3054
1628	96.0224	5.0621
1629	96.1683	1.75038
1630	96.3023	7.55334
1631	96.345	0.0215349
1632	96.3532	3.28242
1633	96.3761	5.13958
1634	96.3842	0.600887
1635	96.3967	7.23059
1636	96.4235	5.80874
1637	96.4388	5.58004
1638	96.4815	1.59925
1639	96.5055	6.79593
1640	96.5379	6.18612
1641	96.6119	1.19059
1642	96.6236	5.00677
1643	96.6678	2.19738
1644	96.702	0.528467
1645	96.7182	0.527744
1646	96.7356	1.28138
1647	96.7484	6.28593
1648	96.756	11.1034
1649	96.7707	2.01102
1650	96.7779	11.9313
1651	96.7862	5.07647
1652	96.8173	3.76323
1653	96.8249	5.93879
1654	96.9117	7.14114
1655	96.9217	6.5716
1656	96.9598	359.598
1657	96.9726	1.27746
1658	96.9823	1.11995
1659	96.99	25.6223
1660	96.9992	9.9384
1661	97.0294	1.17611
1662	97.0518	9.1483
1663	97.061	5.72489
1664	97.0676	16.5618
1665	97.091	5.20031
1666	97.1073	4.92433
1667	97.1222	5.89088
1668	97.1363	15.2465
1669	97.1443	1.60003
1670	97.1846	5.74364
1671	97.2074	9.19582
1672	97.2221	9.89894
1673	97.2361	10.974
1674	97.254	4.85555
1675	97.2601	0.513215
1676	97.2741	12.8069
1677	97.3224	0.135271
1678	97.3345	5.45282
1679	97.4133	10.939
1680	97.4623	1.4958
1681	97.5405	6.15948
1682	97.6305	3.2238
1683	97.6925	0.345716
1684	97.7464	7.0953
1685	97.8768	5.1118
1686	97.913	5.3416
1687	98.0137	1.11749
1688	98.0404	1.23499
1689	98.0625	1.18944
1690	98.1811	5.32469
1691	98.2091	6.23554
1692	98.2228	5.89695
1693	98.3071	5.21048
1694	98.3181	4.83995
1695	98.3978	5.31008
1696	98.4484	1.69233
1697	98.5162	5.10624
1698	98.5323	7.68079
1699	98.6985	5.60075
1700	98.7483	10.8674
1701	98.7879	11.2757
1702	98.7943	4.72165
1703	98.8225	1.44332
1704	98.8602	6.24817
1705	98.9058	16.9899
1706	98.949	65658.6
1707	99.0232	0.863404
1708	99.1206	0.216168
1709	99.1339	3.69012
1710	99.1873	5.99722
1711	99.1999	1.03298
1712	99.2118	7.37574
1713	99.2854	3.99788
1714	99.2971	0.31577
1715	99.3092	11.7959
1716	99.3158	12.9753
1717	99.3318	7.34118
1718	99.345	10.1889
1719	99.3515	4.05106
1720	99.4188	5.62355
1721	99.5153	4.79939
1722	99.5427	5.93088
1723	99.5567	5.15535
1724	99.6226	1.222
1725	99.6329	4.78061
1726	99.639	1.54668
1727	99.6497	12.2085
1728	99.7278	11.5259
1729	99.7418	5.0473
1730	99.7531	7.86884
1731	99.8375	0.792142
1732	99.8714	9.6206
1733	99.8851	1.4714
1734	99.8941	4.86919
1735	99.9257	60.0961
1736	99.9523	73.9874
1737	99.9583	8.00096
1738	99.9679	10.9739
1739	100.012	14.7653
1740	100.031	5.47388
1741	100.129	6.15256
1742	100.182	9.14156
1743	100.195	1.86984
1744	100.222	6.74455
1745	100.258	0.0457902
1746	100.349	4.8284
1747	100.368	1.55993
1748	100.389	2.09725
1749	100.431	12.8415
1750	100.534	7.37847
1751	100.556	1.6622
1752	100.586	5.74882
1753	100.664	0.841314
1754	100.694	6.5837
1755	100.703	5.83402
1756	100.724	6.79438
1757	100.736	6.86047
1758	100.742	5.6518
1759	100.765	3.23254
1760	100.796	0.0127854
1761	100.808	10.7212
1762	100.826	15.4
1763	100.864	6.81013
1764	100.905	0.630333
1765	100.946	23948.9
1766	101.024	21.231
1767	101.053	8.07785
1768	101.061	21.5245
1769	101.079	1.70952
1770	101.09	6.4045
1771	101.143	0.727243
1772	101.186	2.22962
1773	101.194	5.7675
1774	101.207	8.42467
1775	101.214	13.8515
1776	101.253	6.02165
1777	101.266	6.09289
1778	101.274	12.2885
1779	101.305	1.82333
1780	101.414	5.44205
1781	101.434	4.96189
1782	101.503	5.26098
1783	101.52	5.91055
1784	101.54	4.86666
1785	101.574	9.68889
1786	101.625	5.72691
1787	101.648	7.38038
1788	101.664	5.43357
1789	101.674	9.83262
1790	101.695	10.0805
1791	101.708	9.97111
1792	101.719	11.3637
1793	101.734	1.12178
1794	101.749	4.98709
1795	101.826	0.244003
1796	101.86	2.1936
1797	101.88	4.70032
1798	101.898	5.7069
1799	101.91	6.96752
1800	101.925	36.3814
1801	101.951	138.04
1802	102.008	2.28339
1803	102.019	4.9739
1804	102.05	5.52744
1805	102.056	16.6361
1806	102.064	4.87613
1807	102.075	5.70191
1808	102.089	10.3675
1809	102.124	5.68747
1810	102.157	0.656537
1811	102.166	0.340778
1812	102.216	0.155329
1813	102.223	7.61028
1814	102.309	7.63671
1815	102.32	1.52242
1816	102.364	6.25832
1817	102.401	5.03076
1818	102.412	10.0131
1819	102.443	6.62099
1820	102.487	2.74827
1821	102.509	4.85614
1822	102.56	2.7363
1823	102.581	1.16323
1824	102.611	3.19481
1825	102.693	4.65634
1826	102.745	2.26768
1827	102.76	11.3771
1828	102.823	11.7282
1829	102.875	0.432712
1830	102.924	132.995
1831	102.949	1238.33
1832	102.98	1.20686
1833	103.005	27.0879
1834	103.015	4.84434
1835	103.022	0.974707
1836	103.035	0.776676
1837	103.07	5.11764
1838	103.093	4.96032
1839	103.148	4.12132
1840	103.171	0.968044
1841	103.199	6.32404
1842	103.219	4.96142
1843	103.251	0.480564
1844	103.271	5.7698
1845	103.33	5.3961
1846	103.353	6.10946
1847	103.366	5.59468
1848	103.496	5.52477
1849	103.513	0.562284
1850	103.552	9.79844
1851	103.582	2.4665
1852	103.613	0.74333
1853	103.625	6.33681
1854	103.632	5.5349
1855	103.648	1.96544
1856	103.669	1.83424
1857	103.708	4.69531
1858	103.747	5.08595
1859	103.762	0.543749
1860	103.881	6.5628
1861	103.92	1117.79
1862	103.949	16.2468
1863	103.958	10.9662
1864	103.987	3.51155
1865	104.004	0.0681958
1866	104.014	5.15014
1867	104.039	1.52376
1868	104.098	6.12957
1869	104.175	3.23297
1870	104.187	6.06263
1871	104.229	3.56976
1872	104.244	0.919824
1873	104.287	13.0289
1874	104.325	5.2726
1875	104.377	1.48775
1876	104.395	4.7336
1877	104.407	0.216327
1878	104.415	6.34836
1879	104.454	11.2286
1880	104.504	5.98734
1881	104.52	5.97712
1882	104.579	5.0758
1883	104.636	4.91443
1884	104.677	5.0734
1885	104.757	0.605418
1886	104.832	10.7418
1887	104.856	1.74058
1888	104.883	1.27918
1889	104.911	4.28389
1890	104.928	230.288
1891	104.958	6.06202
1892	105.082	4.90928
1893	105.106	7.78685
1894	105.117	19.0268
1895	105.142	5.08932
1896	105.222	4.83926
1897	105.237	1.6117
1898	105.276	0.27627
1899	105.294	0.254793
1900	105.351	0.752366
1901	105.439	5.57348
1902	105.499	5.26658
1903	105.536	6.31448
1904	105.609	1.50625
1905	105.643	12.8667
1906	105.658	1.38847
1907	105.665	5.28719
1908	105.686	5.1405
1909	105.7	5.90699
1910	105.713	0.132568
1911	105.81	4.59654
1912	105.841	9.47516
1913	105.861	6.50219
1914	105.871	5.72577
1915	105.908	0.7163
1916	105.921	15.9814
1917	105.928	6.02416
1918	105.94	2.4738
1919	105.994	5.17093
1920	106.001	5.6064
1921	106.076	13.3698
1922	106.123	5.59082
1923	106.237	4.68018
1924	106.295	5.20496
1925	106.33	5.24585
1926	106.387	1.22047
1927	106.437	10.2185
1928	106.447	4.75856
1929	106.493	0.487254
1930	106.525	1.31005
1931	106.596	1.81906
1932	106.674	4.73802
1933	106.696	0.372624
1934	106.76	5.30516
1935	106.771	3.99542
1936	106.795	1.99004
1937	106.819	4.98606
1938	106.835	0.725047
1939	106.87	10.4794
1940	106.878	5.91832
1941	106.896	2.31216
1942	106.923	15.0096
1943	106.931	5.43293
1944	106.967	5.21076
1945	107.015	5.23163
1946	107.021	10.2386
1947	107.037	13.1567
1948	107.051	23.4992
1949	107.097	5.15543
1950	107.192	5.25942
1951	107.25	0.956212
1952	107.294	4.91832
1953	107.409	6.34912
1954	107.427	5.52528
1955	107.531	5.09604
1956	107.569	5.69032
1957	107.626	11.239
1958	107.656	7.22061
1959	107.668	4.96155
1960	107.679	4.75199
1961	107.748	0.746832
1962	107.775	4.83463
1963	107.79	17.0285
1964	107.827	11.0088
1965	107.835	0.18397
1966	107.893	5.56276
1967	107.973	1.22163
1968	108.021	11.131
1969	108.045	15.3475
1970	108.084	17.3807
1971	108.1	1.83226
1972	108.111	0.528231
1973	108.128	10.5033
1974	108.197	0.124864
1975	108.249	4.82879
1976	108.36	7.07207
1977	108.38	0.9722
1978	108.395	13.6101
1979	108.417	4.91742
1980	108.455	10.5363
1981	108.569	17.0374
1982	108.658	14.8272
1983	108.666	12.2065
1984	108.685	6.15282
1985	108.695	4.90791
1986	108.724	6.79174
1987	108.853	9.00594
1988	108.863	5.58765
1989	108.898	0.410615
1990	108.924	5.23659
1991	108.938	7.71368
1992	108.949	5.76386
1993	108.96	4.80879
1994	108.996	20.6777
1995	109.015	5.14309
1996	109.029	169.002
1997	109.082	12.2746
[truncated: 12,420 more rows]
