# Supplementary material for: Synthesis of Hydrophobic Derivatives of Stilbenes with Improved Permeability and Limited Phase II Reactions
Source: J Agric Food Chem. 2026 Apr 15;74(16):12945–55. doi: 10.1021/acs.jafc.6c00922 (PMC13133912; doi:10.1021/acs.jafc.6c00922)
Supplement: Supplementary file 1 [file jf6c00922_si_001.zip › PcE MS Spectra.xlsx]

## Sheet: 202111141
#"-ESI Scan (rt: 0.042-0.495 min	110 scans) Frag=350.0V CID@5.0 202111141.d Subtract "
#Point	X(Thompsons)	Y(Counts)
0	100.53	15.1372
1	100.536	26.9736
2	100.55	17.7095
3	100.572	18.7816
4	100.594	24.0736
5	100.714	38.647
6	100.736	41.915
7	100.746	41.5534
8	100.772	86.6272
9	100.79	48.6731
10	100.833	57.1943
11	100.857	58.5104
12	100.886	61.4284
13	100.908	65.3976
14	100.922	224.895
15	100.928	660.31
16	100.937	657.467
17	100.946	136.431
18	100.971	418.943
19	100.978	2163.3
20	100.991	979.575
21	101.047	43.4951
22	101.056	81.9132
23	101.201	70.5856
24	101.79	10.4401
25	101.858	0.306307
26	102.009	78.3024
27	102.18	173.102
28	102.882	8.72133
29	102.922	8.22551
30	103.032	7.14595
31	103.264	9.0548
32	103.28	8.84551
33	103.445	8.36476
34	103.479	8.01601
35	103.672	9.6135
36	103.769	9.11225
37	103.927	9.65735
38	103.97	29.4975
39	104.001	9.13818
40	104.168	8.19827
41	104.425	9.21922
42	104.446	9.78442
43	104.729	0.502323
44	104.754	8.73657
45	104.927	37.6328
46	104.953	8.93957
47	105.125	10.6779
48	105.323	11.0183
49	105.471	9.17704
50	106.209	8.7891
51	106.759	9.35735
52	106.782	8.25501
53	107.273	8.79669
54	107.415	10.2125
55	107.798	8.51691
56	107.894	10.0733
57	107.993	8.79094
58	108.03	8.68874
59	108.377	9.34724
60	108.562	8.53193
61	108.669	9.04053
62	108.678	9.35542
63	108.97	19.2918
64	109.022	37.7257
65	109.03	126.785
66	109.072	8.92185
67	109.465	9.95855
68	109.889	8.73737
69	109.898	8.81347
70	110.087	9.59688
71	110.3	9.1697
72	110.452	8.40909
73	110.92	8.68184
74	110.95	0.499749
75	110.965	15.557
76	110.972	42.2588
77	111.082	8.59504
78	111.138	8.28057
79	111.829	16.7842
80	111.928	9.7718
81	111.995	9.39493
82	112.014	8.96302
83	112.172	8.78677
84	112.25	9.31423
85	112.3	8.38286
86	112.853	8.92734
87	112.986	1422.94
88	113.017	20.1134
89	113.03	48.1378
90	113.04	99.3445
91	113.447	0.212257
92	113.647	8.88651
93	113.991	47.6772
94	114.001	8.10056
95	114.008	8.97257
96	114.375	0.150276
97	114.571	9.21112
98	114.839	8.6559
99	115.021	8.73435
100	115.049	46.1735
101	115.056	290.985
102	115.245	8.63848
103	115.285	8.20965
104	115.399	8.91152
105	115.477	8.7148
106	115.558	8.93836
107	116.083	0.389112
108	116.407	9.10005
109	116.427	10.0365
110	116.955	28.3916
111	117.529	8.92338
112	118.041	9.46737
113	118.249	9.07276
114	118.314	9.60915
115	118.53	9.20362
116	118.963	31.4524
117	119.049	22.7186
118	119.163	10.2287
119	119.678	9.58493
120	119.875	10.3119
121	119.895	8.62924
122	119.935	10.7399
123	119.981	19.1712
124	120.006	9.02625
125	120.706	8.87045
126	120.777	8.95505
127	120.979	0.637891
128	121.33	9.24756
129	121.817	9.18693
130	122.09	10.0436
131	122.237	8.87521
132	122.313	9.4097
133	122.334	0.0113401
134	122.421	8.54551
135	122.448	8.59489
136	122.528	8.90938
137	122.572	8.63715
138	122.742	9.39859
139	122.922	8.75056
140	122.973	9.12773
141	123.06	9.73806
142	123.083	8.36385
143	123.593	9.50458
144	124.279	8.93639
145	124.455	9.24205
146	124.626	9.52206
147	124.835	8.03819
148	124.913	17.7748
149	124.936	9.23148
150	125.225	8.61468
151	125.54	8.66805
152	125.549	9.60074
153	125.56	9.51443
154	125.805	0.934417
155	125.985	9.34576
156	126.208	9.44142
157	126.548	9.15555
158	126.867	9.29236
159	127.237	8.72152
160	127.487	9.19256
161	127.833	9.8182
162	128.005	10.8513
163	128.05	9.25568
164	128.25	9.29507
165	128.648	9.13413
166	128.709	8.77588
167	128.943	9.62067
168	129.07	224.054
169	129.557	8.42
170	129.807	8.95464
171	129.933	8.28815
172	129.945	8.69488
173	130.042	423.409
174	130.06	18.8447
175	130.074	20.8596
176	130.226	9.44594
177	130.984	41.4689
178	130.993	38.1249
179	131.025	8.5525
180	131.05	733.991
181	131.058	9.07257
182	132.023	22.0403
183	132.043	9.73703
184	132.053	12.4729
185	132.323	9.02825
186	132.733	0.55127
187	132.863	35.7247
188	132.885	8.94998
189	133.019	8.73311
190	133.03	1022.49
191	133.037	9.19452
192	133.126	9.75019
193	133.312	10.4047
194	134.004	11.4677
195	134.015	18.1331
196	134.026	18.3176
197	134.035	210.63
198	134.221	8.98873
199	134.592	9.72546
200	134.841	9.37399
201	134.981	36.9755
202	135.009	9.20806
203	135.034	37.5699
204	135.045	780.676
205	135.059	8.62279
206	135.371	8.94151
207	135.875	0.0137396
208	136.027	8.7725
209	136.049	25.3818
210	136.105	10.1101
211	136.558	9.02307
212	136.711	8.94724
213	136.899	8.9743
214	136.946	17.9058
215	137.013	7.15586
216	137.025	1810.69
217	137.072	8.6
218	137.183	9.99933
219	137.304	9.02447
220	137.566	9.90267
221	137.684	8.31736
222	137.72	7.72859
223	138.026	91.0795
224	138.032	26.9963
225	138.04	9.09715
226	138.628	9.06598
227	139.024	8.31325
228	139.068	8.86671
229	139.146	8.79306
230	139.434	8.55913
231	139.5	9.6561
232	139.634	9.28304
233	139.802	8.74709
234	140.046	9.59091
235	140.248	8.70769
236	140.579	8.47882
237	140.594	9.74216
238	140.884	10.0378
239	141.034	261.127
240	141.07	116.003
241	141.388	8.80952
242	141.493	9.5312
243	141.693	9.00858
244	141.744	9.02855
245	141.799	10.3733
246	142.01	25.9678
247	142.046	9.30132
248	142.16	8.87505
249	142.655	8.70768
250	143.033	19.3358
251	143.05	669.406
252	143.379	8.13581
253	143.752	10.3728
254	143.767	9.16423
255	143.97	9.73915
256	144.036	18.9153
257	144.054	167.502
258	145.029	249.612
259	145.066	340.455
260	145.987	10.0508
261	146.003	9.27805
262	146.014	6.75316
263	146.044	10.5885
264	146.382	9.28581
265	146.86	9.65193
266	146.994	96.4476
267	147.117	8.83273
268	147.917	10.0324
269	148.105	8.07672
270	148.218	8.43443
271	148.311	8.41819
272	148.835	9.80891
273	148.895	9.09552
274	149.017	26.066
275	149.621	8.68225
276	149.798	18.2139
277	149.906	9.1702
278	149.965	9.12773
279	149.982	9.37092
280	150.025	9.11475
281	150.324	8.73972
282	150.377	9.20594
283	150.887	9.25927
284	150.956	0.703465
285	151.048	26.9934
286	151.271	8.17614
287	151.517	7.91959
288	151.727	8.85556
289	151.74	8.11903
290	151.88	9.33222
291	152.351	9.3952
292	152.934	0.571833
293	152.997	8.19137
294	153.709	8.57443
295	154	8.74555
296	155.05	242.882
297	155.575	8.77404
298	155.847	8.5097
299	155.944	16.5071
300	156.042	11.5464
301	156.059	136.547
302	156.165	8.77275
303	156.199	8.79305
304	157.004	31.1307
305	157.035	107.466
306	157.042	40.9932
307	157.055	18.9559
308	157.066	647.996
309	157.812	8.90947
310	158.027	9.76263
311	158.037	663.615
312	158.068	36.7158
313	158.144	9.59123
314	158.989	38.2952
315	158.999	120.303
316	159.045	11364.2
317	159.318	8.82201
318	159.409	8.93688
319	160.048	1265
320	160.072	0.362941
321	160.312	8.87276
322	160.589	3.13885
323	160.601	3.20684
324	160.615	9.71137
325	160.626	18.4054
326	160.648	17.1509
327	160.672	21.5488
328	160.68	11.6396
329	160.696	44.0124
330	160.714	28.8777
331	160.723	23.8599
332	160.738	29.9464
333	160.751	30.9862
334	160.762	38.4358
335	160.777	43.847
336	160.792	27.4915
337	160.803	56.0997
338	160.816	0.117734
339	160.824	31.8581
340	160.834	35.0751
341	160.845	35.7762
342	160.858	29.3127
343	160.876	15.9359
344	160.886	94.2359
345	160.901	33.9838
346	160.912	30.907
347	160.933	62.8179
348	160.949	55.118
349	160.967	23.6899
350	160.979	34.4833
351	160.997	16.5455
352	161.024	827.767
353	161.05	280.811
354	161.294	10.2093
355	161.453	9.28723
356	161.59	10.0001
357	162.017	28.9532
358	162.028	67.8609
359	162.096	9.06618
360	162.326	9.46219
361	162.571	7.96401
362	163.049	8.98695
363	163.363	9.3278
364	163.379	9.62191
365	163.508	8.97532
366	164.082	9.20594
367	164.571	9.34562
368	164.653	8.56595
369	164.924	7.89094
370	165.058	18.2783
371	165.066	7.87626
372	165.119	8.56663
373	165.167	8.60808
374	165.981	9.01888
375	166.172	9.08291
376	166.391	9.62831
377	166.799	9.20692
378	166.999	27.1341
379	167.05	221.78
380	167.099	8.1973
381	167.283	9.08171
382	167.392	0.436303
383	167.491	8.73636
384	167.582	10.0081
385	168.016	9.16938
386	168.035	8.21083
387	168.295	8.89527
388	168.471	9.82627
389	168.575	9.23095
390	168.736	8.63665
391	169.061	80.6697
392	169.095	21.4566
393	169.142	10.8186
394	169.196	2.20518
395	169.269	2.04706
396	169.296	2.00344
397	169.583	9.71841
398	169.609	1.94047
399	169.963	0.158807
400	170.024	6.31405
401	170.058	6.69122
402	170.122	6.5609
403	170.416	0.130058
404	170.546	2.82936
405	170.625	11.3423
406	170.651	2.74738
407	170.659	0.275993
408	170.672	8.23463
409	170.706	4.91692
410	170.756	57.1909
411	170.768	8.93437
412	170.809	56.4535
413	170.835	219.664
414	170.885	7.59814
415	170.896	36.9978
416	170.908	50.4137
417	170.919	32.2851
418	170.933	114.485
419	170.975	12.4278
420	170.985	40.6506
421	171.005	44.5617
422	171.045	748.259
423	171.081	334.619
424	171.094	11.1271
425	171.284	8.19391
426	171.546	9.12916
427	171.803	9.20741
428	171.91	9.04476
429	171.974	8.88262
430	172.017	9.70994
431	172.035	9.47716
432	172.053	779.641
433	172.115	8.10102
434	172.163	8.93959
435	172.182	0.380977
436	172.404	8.32747
437	173.005	15.0937
438	173.061	3400.04
439	173.069	28.1554
440	173.119	44.3039
441	173.469	9.39565
442	173.671	8.96937
443	173.998	18.7765
444	174.033	206.879
445	174.064	569.291
446	174.454	9.24607
447	174.476	8.62841
448	174.817	0.412716
449	175.04	219.334
450	175.076	1881.44
451	175.332	10.0004
452	175.404	8.82401
453	176.07	8.70186
454	176.08	372.382
455	176.292	9.23744
456	176.515	8.91844
457	176.769	8.30339
458	176.931	10.1196
459	176.94	8.47275
460	177.055	10.719
461	177.072	10.9086
462	177.353	9.59061
463	177.536	9.90834
464	177.965	9.08215
465	178.202	8.8763
466	178.738	0.155384
467	179.062	8.83276
468	179.074	9.11106
469	179.362	18.4564
470	179.441	8.87671
471	179.5	8.15581
472	179.551	8.1729
473	179.676	9.11994
474	179.976	9.58108
475	180.01	0.189363
476	180.045	1.73007
477	180.058	372.862
478	180.113	9.20001
479	180.165	9.17424
480	181.066	761.502
481	181.381	8.63808
482	181.489	8.20353
483	181.512	9.11002
484	181.533	9.46297
485	182.023	13.1575
486	182.037	222.512
487	182.069	228.463
488	182.189	8.57526
489	182.876	9.192
490	182.975	10.259
491	182.985	18.8239
492	183.017	60.577
493	183.03	9.59747
494	183.045	1219.13
495	183.058	9.0657
496	183.77	8.82811
497	184.033	18.3509
498	184.051	377.906
499	184.104	9.98899
500	184.136	9.51819
501	184.266	9.80364
502	184.546	9.6006
503	184.805	8.76346
504	184.88	9.29361
505	184.944	17.5931
506	184.959	0.26016
507	184.997	17.8978
508	185.024	396.353
509	185.061	1533.27
510	185.074	7.78869
511	185.092	0.397887
512	185.361	8.94296
513	185.595	8.61156
514	185.986	10.2809
515	186.031	113.867
516	186.064	319.534
517	186.132	8.92554
518	186.159	9.68916
519	186.389	9.4287
520	186.514	8.35096
521	186.554	8.79812
522	187.017	29.0398
523	187.04	334.611
524	187.065	10.4805
525	187.076	335.296
526	187.173	9.11826
527	187.299	9.94471
528	187.462	9.52813
529	187.987	9.52469
530	188.123	8.54439
531	188.365	9.34359
532	188.767	8.89343
533	188.931	9.56804
534	189.431	8.9758
535	189.897	8.63922
536	189.958	8.89145
537	189.981	53.5505
538	189.999	28.0447
539	191.913	8.86417
540	192.063	17.6189
541	192.115	83.5258
542	192.28	8.8101
543	192.691	8.82728
544	192.927	19.7413
545	192.946	29.2818
546	192.959	90.0786
547	192.984	7.99136
548	192.999	9.70984
549	193.049	9.20025
550	193.071	9.79032
551	193.542	7.93717
552	193.939	8.78247
553	194.19	9.8535
554	194.216	0.257071
555	194.929	63.6075
556	194.947	26.2764
557	195.045	241.303
558	195.059	9.65993
559	195.139	43.3939
560	195.157	8.32987
561	195.456	9.19222
562	195.695	9.05552
563	196.053	381.579
564	196.509	9.12008
565	196.617	9.25771
566	196.726	9.50491
567	196.797	10.0273
568	196.929	0.821158
569	196.999	8.57091
570	197.039	10.8767
571	197.051	10.5125
572	197.061	795.073
573	197.075	9.9648
574	197.442	9.1296
575	197.969	10.1819
576	198.029	26.4695
577	198.066	496.271
578	198.326	9.73649
579	198.803	8.25992
580	198.893	8.84008
581	198.945	0.0267096
582	199.025	8.97913
583	199.041	793.916
584	199.068	43.8443
585	199.077	5429.87
586	199.193	9.42779
587	199.942	9.81162
588	200.016	19.3299
589	200.048	773.463
590	200.061	9.18364
591	200.08	945.604
592	200.616	0.385409
593	200.86	9.15426
594	200.886	9.024
595	200.916	9.45141
596	201.056	14217.7
597	201.086	42.7919
598	201.102	19.8023
599	201.115	7.53838
600	202.059	1775.53
601	202.096	9.48331
602	202.119	10.1859
603	202.128	13.1857
604	202.617	9.10116
605	202.81	2.97541
606	202.822	3.29118
607	202.84	5.96245
608	202.87	6.34386
609	202.9	18.0941
610	202.914	16.1485
611	202.942	32.3463
612	202.963	25.2823
613	203.003	15.7932
614	203.061	260.591
615	203.103	38.0903
616	203.118	72.6328
617	203.135	65.5016
618	203.149	41.9192
619	203.164	81.8668
620	203.185	49.9972
621	203.202	80.0031
622	203.217	15.8782
623	203.23	53.6046
624	203.246	66.263
625	203.263	31.382
626	203.277	15.8063
627	203.293	33.5951
628	203.307	8.30743
629	203.319	23.6614
630	203.352	18.0204
631	203.384	18.3924
632	203.551	9.01275
633	203.562	9.0404
634	204.068	9.01451
635	204.115	11.6896
636	204.268	9.32716
637	205.1	0.0724411
638	205.658	8.27338
639	206.078	0.158034
640	206.119	0.079318
641	206.148	8.27836
642	206.162	8.98452
643	206.267	0.711628
644	206.363	8.13523
645	206.975	8.18498
646	207.039	8.93652
647	207.082	8.7339
648	207.238	9.12863
649	207.366	9.12627
650	207.895	9.43869
651	207.909	9.22924
652	208.053	193.681
653	208.07	9.13253
654	208.356	9.06073
655	208.631	9.31805
656	208.747	9.18398
657	208.915	9.45059
658	209.172	10.3307
659	209.608	9.61211
660	209.621	8.35552
661	209.654	8.81892
662	210.049	7.88657
663	210.075	0.70924
664	211.04	218.169
665	211.375	8.54325
666	211.762	8.73666
667	211.881	9.629
668	212.05	124.468
669	212.07	15.9934
670	212.745	9.05297
671	212.978	9.15824
672	213.016	1.13196
673	213.041	30.3742
674	213.056	453.104
675	213.175	18.623
676	213.344	9.17244
677	213.647	0.390184
678	213.794	8.54616
679	214.044	8.99017
680	214.063	325.075
681	214.531	8.43757
682	214.594	8.05879
683	214.841	9.40042
684	214.991	9.91829
685	215.037	9.75986
686	215.072	1804.3
687	215.424	9.36369
688	215.923	8.3954
689	216.075	394.289
690	216.701	8.74386
691	217.003	1682.3
692	217.099	84.4396
693	217.115	0.427624
694	217.205	9.53818
695	217.236	8.9336
696	217.807	9.53644
697	218.488	8.73495
698	218.601	9.49568
699	218.676	2.26145
700	218.907	4.80778
701	218.932	5.53359
702	219.004	42.8691
703	219.041	7.96713
704	219.074	8.19362
705	219.526	9.04603
706	219.617	9.46705
707	219.706	18.7286
708	219.82	8.92739
709	220.147	297.528
710	220.478	8.90319
711	220.964	10.7231
712	220.981	12.5923
713	221.077	9.16655
714	221.154	119.808
715	221.167	9.80473
716	221.57	9.53269
717	221.998	0.216331
718	222.043	6.71742
719	222.057	28.2336
720	222.537	8.54775
721	223.182	1606.52
722	223.244	21.5834
723	223.257	10.5542
724	224.017	28.074
725	224.046	608.168
726	224.154	12.5346
727	224.185	593.262
728	224.63	8.69362
729	224.888	10.6707
730	225.056	4671.78
731	225.127	43.7797
732	225.829	7.78351
733	226.059	814.355
734	226.236	8.63705
735	226.762	9.25256
736	226.897	6.95702
737	226.935	4.11885
738	226.958	5.06993
739	227.035	161.343
740	227.144	8.29428
741	227.172	8.13872
742	227.24	28.7626
743	227.266	9.82739
744	227.39	9.52068
745	227.412	9.84017
746	227.428	9.24558
747	228.008	10.3838
748	228.043	384.191
749	228.057	12.8893
750	229.032	39.5842
751	229.051	19.0552
752	229.137	9.104
753	229.41	9.10519
754	230.176	8.82183
755	230.245	8.72916
756	230.283	8.66679
757	230.826	8.95034
758	231.256	9.57568
759	231.307	10.7852
760	231.524	8.30619
761	231.963	10.6787
762	232.126	9.51826
763	232.784	8.29144
764	234.029	8.77625
765	234.43	8.58435
766	234.587	8.94637
767	234.609	8.29244
768	234.703	8.92851
769	235.036	19.42
770	235.091	57.5277
771	235.133	84.1025
772	235.401	9.68115
773	235.485	0.589602
774	235.7	8.39156
775	235.905	9.92161
776	236.048	9.02658
777	236.106	136.792
778	236.549	8.85723
779	237.087	0.6717
780	237.11	27.1504
781	237.524	9.07329
782	237.555	9.14883
783	238.231	9.06458
784	238.258	8.94175
785	238.311	8.62302
786	238.353	9.26365
787	238.379	18.366
788	238.623	9.54785
789	238.83	7.9555
790	238.992	18.5587
791	239.037	10.9821
792	239.061	48.9153
793	239.089	9.20259
794	239.146	13.5281
795	239.159	904.131
796	239.226	10.3183
797	239.751	8.73639
798	239.899	9.79129
799	239.992	10.3367
800	240.043	123.184
801	240.163	56.935
802	241.009	9.29554
803	241.051	3322.04
804	241.065	47.921
805	241.12	25.7754
806	241.155	34.7272
807	241.255	8.8327
808	241.64	78.2362
809	241.659	86.9758
810	241.677	76.1899
811	241.704	29.6229
812	241.722	49.1277
813	241.745	62.9344
814	241.765	57.4491
815	241.78	723.082
816	241.792	175.918
817	241.82	11.0466
818	241.837	11.1195
819	241.859	22.6496
820	241.902	9.31473
821	242.008	27.2971
822	242.055	1012.79
823	242.098	58.6266
824	242.113	21.9427
825	242.135	8.86917
826	242.183	41.5837
827	242.299	12.0096
828	242.436	9.02899
829	242.639	142.062
830	242.664	101.58
831	242.725	2.60756
832	242.746	14.2715
833	242.828	15.6624
834	242.92	21.1353
835	242.967	9.25895
836	242.98	23.939
837	243.069	967833
838	243.533	7.15107
839	243.554	43.1155
840	243.58	55.997
841	243.607	29.6924
842	243.626	20.5132
843	243.639	2.01761
844	243.656	32.1182
845	243.683	25.6863
846	243.7	43.5511
847	243.722	50.3819
848	243.737	62.1513
849	243.752	2.83606
850	243.769	33.7832
851	243.782	133.54
852	243.799	39.7631
853	243.82	128.144
854	243.83	151.504
855	243.841	166.846
856	243.86	56.6582
857	243.875	15.129
858	243.888	7.50175
859	243.912	17.7049
860	243.929	2.27877
861	243.952	6.50614
862	243.961	5.765
863	243.983	188.558
864	243.997	1.84483
865	244.01	103.5
866	244.042	284.293
867	244.07	204685
868	244.143	102.654
869	244.175	97.8438
870	244.192	3.34765
871	244.212	0.759149
872	244.232	13.1768
873	244.251	17.9715
874	244.282	8.88066
875	244.299	11.3566
876	244.323	6.14239
877	244.333	6.17625
878	244.355	5.88171
879	244.372	2.28771
880	244.391	8.21712
881	244.44	1.81847
882	244.539	6.13569
883	244.562	12.8985
884	244.581	17.5719
885	244.605	8.92819
886	244.619	13.2645
887	244.667	17.0448
888	244.681	3.15606
889	244.7	13.4331
890	244.728	8.84691
891	244.742	3.72302
892	244.761	8.842
893	244.789	53.8628
894	244.809	42.3557
895	244.823	37.8478
896	244.844	32.2156
897	244.863	25.7249
898	244.88	32.7572
899	244.902	11.8265
900	244.914	6.40257
901	245.013	8.3904
902	245.038	13.7654
903	245.073	25110.1
904	245.119	21.5359
905	245.146	95.3169
906	245.162	5.75037
907	245.179	23.9863
908	245.199	24.6494
909	245.218	16.2132
910	245.236	11.7326
911	245.25	28.3071
912	245.267	8.64746
913	245.282	21.3099
914	245.299	17.0669
915	245.317	9.9761
916	245.33	36.7367
917	245.352	20.9377
918	245.374	35.3222
919	245.401	25.0349
920	245.418	16.2338
921	245.44	37.0351
922	245.461	34.6551
923	245.483	42.2055
924	245.508	72.0578
925	245.533	26.255
926	245.556	57.16
927	245.575	46.8099
928	245.593	23.1357
929	245.609	61.1797
930	245.626	23.6789
931	245.641	56.6401
932	245.658	33.4141
933	245.673	33.3146
934	245.758	1.3189
935	245.832	3.66984
936	245.873	8.62998
937	245.893	18.3586
938	245.904	9.74038
939	245.923	36.7543
940	245.946	49.2402
941	245.967	44.4918
942	245.985	63.1985
943	246.002	66.9168
944	246.025	76.8495
945	246.04	55.2144
946	246.053	4.19515
947	246.075	2389.54
948	246.113	71.1925
949	246.125	111.527
950	246.142	111.279
951	246.155	114.979
952	246.169	87.7082
953	246.183	146.624
954	246.204	147.55
955	246.229	207.857
956	246.246	79.3986
957	246.258	160.621
958	246.276	135.099
959	246.289	108.145
960	246.305	150.536
961	246.321	170.64
962	246.334	129.052
963	246.354	174.019
964	246.374	117.781
965	246.393	124.831
966	246.408	63.2067
967	246.428	36.2627
968	246.446	29.0815
969	246.459	36.0007
970	246.476	59.6812
971	246.5	43.144
972	246.518	43.5823
973	246.541	28.971
974	246.573	41.1067
975	246.59	8.96213
976	246.605	33.2452
977	246.634	45.7428
978	246.664	19.8613
979	246.682	40.6138
980	246.708	10.2558
981	246.73	9.7947
982	246.898	4.80699
983	246.927	6.57945
984	246.954	1.56624
985	247.038	15.1592
986	247.053	5.76169
987	247.079	184.539
988	247.121	10.4807
989	247.132	12.8393
990	247.151	31.9014
991	247.198	24.2303
992	247.208	31.9029
993	247.225	46.5115
994	247.244	69.3872
995	247.262	78.7457
996	247.283	53.1295
997	247.296	61.3336
998	247.31	59.2134
999	247.328	85.8119
1000	247.349	91.4059
1001	247.366	88.5828
1002	247.382	45.626
1003	247.396	71.547
1004	247.411	101.83
1005	247.433	104.567
1006	247.448	107.356
1007	247.463	59.4272
1008	247.484	121.413
1009	247.5	76.6463
1010	247.52	148.067
1011	247.546	112.512
1012	247.562	116.033
1013	247.587	133.383
1014	247.607	98.7665
1015	247.62	89.1854
1016	247.641	41.3207
1017	247.652	90.7027
1018	247.666	93.4508
1019	247.684	54.9162
1020	247.698	44.6528
1021	247.88	22.4187
1022	247.902	9.20809
1023	247.961	8.80024
1024	247.982	12.0288
1025	248.019	10.9698
1026	248.091	9.30957
1027	248.137	9.63568
1028	248.231	9.09715
1029	248.309	9.53973
1030	248.412	10.1189
1031	248.645	9.643
1032	248.887	9.2728
1033	248.967	8.50923
1034	248.984	9.37954
1035	249.412	11.6192
1036	249.834	8.84787
1037	250.023	9.20623
1038	250.471	9.36816
1039	250.757	10.1117
1040	250.802	10.1768
1041	251.072	11.2655
1042	251.202	8.14575
1043	251.321	8.82736
1044	251.704	19.2845
1045	251.848	2.07303
1046	252.226	8.99003
1047	252.671	0.349159
1048	252.846	0.497173
1049	252.973	0.374166
1050	253.145	36.8383
1051	254.196	11.6457
1052	254.37	8.57278
1053	254.539	9.24006
1054	254.678	9.27108
1055	254.96	9.94548
1056	255.066	122.36
1057	255.175	346.109
1058	255.303	514.951
1059	255.316	134.033
1060	255.337	74.7925
1061	255.453	11.1457
1062	255.564	9.44762
1063	255.585	20.4871
1064	255.609	10.1122
1065	255.628	8.7037
1066	255.666	9.29067
1067	255.732	20.4342
1068	255.749	8.32502
1069	255.765	18.1802
1070	255.804	1.69485
1071	256.044	9.84697
1072	256.153	11.0217
1073	256.507	5.58498
1074	256.722	9.10576
1075	256.993	39.5578
1076	257.015	7.14224
1077	257.082	8001.48
1078	257.136	9.55473
1079	257.156	103.232
1080	257.93	56.5132
1081	258.043	6.65358
1082	258.086	1978.9
1083	259.061	78.3047
1084	259.082	375.812
1085	259.133	10.88
1086	259.148	16.1917
1087	259.172	25.264
1088	259.195	18.177
1089	259.221	19.1205
1090	259.235	7.08494
1091	259.25	13.7081
1092	259.266	21.9289
1093	259.288	15.5873
1094	259.303	16.1017
1095	259.343	34.631
1096	259.366	18.6073
1097	259.382	8.03252
1098	259.396	9.40524
1099	259.421	37.5123
1100	259.456	20.4374
1101	259.707	8.07138
1102	259.914	0.307252
1103	259.992	0.472349
1104	260.33	9.25533
1105	260.363	8.93156
1106	261.687	9.54277
1107	262.145	6.00862
1108	262.423	8.91884
1109	262.972	9.12487
1110	263.112	7.86364
1111	263.148	0.736513
1112	264.028	11.5452
1113	264.338	9.15455
1114	264.831	10.6949
1115	264.888	17.5082
1116	265.048	1242.35
1117	265.2	9.25128
1118	265.217	31.2643
1119	266.052	136.102
1120	266.374	8.36415
1121	266.487	9.41513
1122	267.034	18.2441
1123	267.746	8.86364
1124	268.197	9.98552
1125	268.392	9.55988
1126	268.511	9.20166
1127	268.562	9.43806
1128	269.049	531.978
1129	269.066	129.186
1130	269.099	1.75033
1131	269.312	9.51872
1132	269.464	9.57974
1133	269.694	9.71292
1134	269.754	19.2606
1135	269.797	9.70484
1136	270.049	11.1694
1137	270.474	9.46542
1138	270.841	9.02245
1139	270.93	10.2528
1140	271.063	526.607
1141	271.097	211.545
1142	271.39	8.61788
1143	271.426	9.86366
1144	271.587	9.18514
1145	271.799	7.93137
1146	271.922	8.94624
1147	271.993	8.7692
1148	272.06	10.6701
1149	272.947	7.80001
1150	273.075	8.99137
1151	273.734	7.89384
1152	273.791	9.42283
1153	274.273	9.85567
1154	274.329	8.78678
1155	274.409	9.00001
1156	274.827	8.51452
1157	275.029	8.8113
1158	275.745	8.2299
1159	275.963	9.88186
1160	276.8	0.25131
1161	277.005	58.7647
1162	277.028	1541.74
1163	277.894	8.30212
1164	278.031	360.897
1165	278.068	8.62897
1166	278.655	9.47437
1167	278.897	8.71171
1168	279.027	580.124
1169	279.045	8.56612
1170	279.195	0.631837
1171	279.27	10.3647
1172	279.874	9.67223
1173	280.028	32.4498
1174	280.072	8.69654
1175	280.087	8.64457
1176	280.488	9.20125
1177	280.749	9.53145
1178	281.017	9.32682
1179	281.163	1.91502
1180	281.205	8.80051
1181	281.304	10.0001
1182	281.333	16.3584
1183	281.762	8.97109
1184	282.088	7.68744
1185	282.302	9.67417
1186	282.512	8.78229
1187	282.64	10.9273
1188	282.95	7.74924
1189	282.981	10.5841
1190	283.084	9.2463
1191	283.182	9.75996
1192	283.202	59.0153
1193	283.348	124.405
1194	283.806	9.7982
1195	284.993	27.0907
1196	285.015	20.9493
1197	285.036	14.741
1198	285.057	261.815
1199	285.098	8.64583
1200	285.26	68.6656
1201	285.337	1.12323
1202	285.362	3.4348
1203	285.403	13.1622
1204	285.426	6.78821
1205	285.47	19.4185
1206	285.488	13.6615
1207	285.554	12.1939
1208	285.603	12.0889
1209	285.636	20.6338
1210	285.722	2.43142
1211	287.024	9.12794
1212	287.135	3.20572
1213	287.678	8.96874
1214	288.469	9.23641
1215	288.491	8.15493
1216	288.908	9.17312
1217	288.972	8.71888
1218	288.989	40.8852
1219	289.688	8.66006
1220	290.076	9.28001
1221	290.247	9.32746
1222	290.96	9.32195
1223	291.784	9.22728
1224	292.236	9.27972
1225	292.642	8.79091
1226	293.178	81.4817
1227	293.264	10.7682
1228	293.617	9.50627
1229	294.165	1.66448
1230	294.182	83.3674
1231	294.526	9.75497
1232	294.959	9.59795
1233	295.201	47.2179
1234	295.236	137.212
1235	296.251	8.068
1236	296.633	9.13662
1237	297.088	68.618
1238	297.154	93.8517
1239	297.184	8.67057
1240	297.258	82.7848
1241	297.512	9.51184
1242	297.69	10.1666
1243	297.756	8.9548
1244	297.957	19.255
1245	298.077	2.48311
1246	298.158	42.5817
1247	298.677	8.1475
1248	299.007	147.459
1249	299.083	28.5992
1250	299.162	25.5464
1251	299.24	51.7704
1252	299.282	57.8488
1253	299.333	2.47132
1254	299.548	25.8852
1255	299.577	23.1331
1256	299.602	49.8223
1257	299.628	64.4952
1258	299.968	9.37656
1259	300.583	9.01728
1260	300.928	9.71131
1261	301.006	53.2425
1262	301.024	279.44
1263	301.994	0.0862741
1264	302.51	8.13694
1265	302.668	7.89539
1266	302.904	8.33548
1267	303.022	126.912
1268	303.18	20.1402
1269	303.339	9.44675
1270	304.345	9.71556
1271	304.493	7.88489
1272	304.634	8.93269
1273	304.897	8.83848
1274	305.236	38.601
1275	305.461	9.46577
1276	306.903	9.22301
1277	308.679	9.11917
1278	308.895	10.0389
1279	309.379	0.0505161
1280	309.892	8.06826
1281	310.165	45.1847
1282	310.482	10.186
1283	310.927	8.76316
1284	310.991	9.10957
1285	311.032	18.874
1286	311.065	88.7588
1287	311.409	9.32633
1288	311.563	9.28497
1289	311.717	0.43175
1290	311.784	9.13664
1291	312.03	9.27394
1292	312.898	9.54196
1293	313.103	8.09697
1294	313.174	143.785
1295	313.276	9.70226
1296	313.741	8.20559
1297	313.855	8.27281
1298	314.114	0.252122
1299	315.089	392.032
1300	315.367	8.67782
1301	315.552	8.6973
1302	315.883	8.17725
1303	316.091	2.28458
1304	316.42	8.90212
1305	316.958	9.57431
1306	317.241	54.9514
1307	317.295	219.718
1308	317.338	24.8487
1309	318.195	7.96356
1310	319.525	41.929
1311	319.571	54.2752
1312	319.649	16.5765
1313	319.668	13.1247
1314	319.722	34.7
1315	319.861	89.4104
1316	319.885	43.8058
1317	320.065	4.10144
1318	320.109	12.2899
1319	320.281	1.89993
1320	320.298	0.348539
1321	320.358	2.44098
1322	320.413	2.08238
1323	320.533	8.39501
1324	320.571	1.9674
1325	321.186	1.48268
1326	321.471	0.33266
1327	321.496	5.8184
1328	321.561	5.49841
1329	321.62	7.19461
1330	321.663	4.90136
1331	321.712	18.2258
1332	321.744	6.65207
1333	321.771	14.6669
1334	321.834	22.3942
1335	321.877	16.1257
1336	321.913	25.7552
1337	321.944	14.5936
1338	321.963	18.2809
1339	321.992	5.22216
1340	322.336	9.36739
1341	322.36	62.7849
1342	322.411	50.7188
1343	322.481	20.674
1344	322.558	137.117
1345	322.583	59.3245
1346	322.611	114.432
1347	322.686	67.0751
1348	322.769	102.762
1349	322.853	36.5702
1350	322.942	93.5995
1351	322.994	18.1309
1352	323.108	1.13532
1353	323.192	28.7553
1354	323.394	10.0716
1355	323.475	9.51997
1356	323.772	9.01347
1357	323.906	0.768298
1358	324.037	10.6456
1359	324.282	18.6609
1360	324.315	9.21525
1361	324.637	9.25544
1362	324.96	17.4643
1363	325.069	2261.48
1364	325.582	10.3814
1365	325.69	9.37278
1366	325.888	0.0985746
1367	325.987	9.35891
1368	326.07	645.883
1369	326.161	12.5051
1370	326.555	10.6463
1371	327.058	180.2
1372	327.132	31.6903
1373	327.211	16.1797
1374	328.012	1.9285
1375	328.048	39.5336
1376	328.076	0.489792
1377	328.678	17.956
1378	329.008	27.1306
1379	329.036	9.61337
1380	329.142	9.68927
1381	329.329	9.73725
1382	329.773	8.04417
1383	329.906	9.06873
1384	329.929	9.58875
1385	330.095	8.35379
1386	330.732	10.0464
1387	330.975	19.3363
1388	331.325	9.48738
1389	331.582	8.9901
1390	331.647	9.092
1391	331.906	9.21069
1392	332.205	8.68188
1393	332.24	8.48195
1394	332.521	10.1549
1395	332.686	9.82794
1396	332.804	9.83929
1397	333.032	18.1021
1398	333.523	9.3505
1399	334.878	10.3561
1400	335.293	9.13646
1401	336.19	9.60108
1402	336.233	0.657744
1403	337.219	587.568
1404	338.22	28.5659
1405	339.793	10.2117
1406	341.015	19.5329
1407	341.035	874.723
1408	341.125	0.292521
1409	341.812	9.54527
1410	342.016	19.6427
1411	342.038	236.803
1412	342.445	9.48185
1413	343.031	2.5057
1414	343.209	9.72029
1415	343.323	8.83186
1416	343.877	8.5302
1417	344.917	8.88979
1418	345.258	10.2546
1419	345.37	9.03309
1420	345.988	9.03136
1421	346.658	9.17351
1422	346.975	7.82841
1423	347.054	129.429
1424	349.032	9.2695
1425	349.481	9.39759
1426	350.138	68.2231
1427	350.344	637.742
1428	350.835	9.2
1429	350.917	9.54066
1430	350.997	7.04446
1431	351.186	28.5469
1432	351.212	19.2123
1433	351.344	65.8191
1434	351.587	9.11819
1435	351.673	8.903
1436	352.316	9.37178
1437	352.413	9.58273
1438	352.837	10.0642
1439	353	34.5454
1440	353.599	0.634973
1441	353.87	8.93434
1442	354.18	0.491549
1443	354.425	8.86784
1444	354.911	0.422062
1445	354.961	97.9669
1446	355.601	9.3759
1447	356.099	8.8659
1448	356.402	8.27175
1449	357.923	8.29769
1450	358.059	8.78352
1451	358.596	9.02065
1452	358.874	10.2548
1453	359.015	71.608
1454	359.73	8.83992
1455	360.091	8.76453
1456	360.358	9.67278
1457	360.824	29.4683
1458	360.861	8.13844
1459	360.942	33.4207
1460	361.057	10.5693
1461	361.769	8.56764
1462	362.055	17.6818
1463	362.08	17.6644
1464	362.117	30.8547
1465	362.135	65.8314
1466	362.165	9.7605
1467	362.322	510.612
1468	362.416	41.8918
1469	362.516	13.5078
1470	362.89	9.78242
1471	364.057	14.4724
1472	364.075	5.75127
1473	364.101	37.0075
1474	364.117	12.4053
1475	364.162	0.0943687
1476	364.251	17.3753
1477	364.29	2.49749
1478	364.36	229668
1479	364.949	23.1882
1480	365.001	46.7956
1481	365.109	134.036
1482	365.127	9.7399
1483	365.217	2.66325
1484	365.244	8.199
1485	365.363	61587.1
1486	365.493	53.3812
1487	366.366	7411.85
1488	366.457	80.6452
1489	366.476	2.5295
1490	366.837	8.24137
1491	366.909	18.1685
1492	366.957	38.21
1493	366.983	12.8148
1494	367.018	91.7258
1495	367.05	47.0064
1496	367.069	88.5271
1497	367.087	31.2667
1498	367.111	87.2254
1499	367.137	117.096
1500	367.173	152.59
1501	367.208	70.3309
1502	367.233	65.7934
1503	367.279	183.408
1504	367.313	101.963
1505	367.415	144.032
1506	367.446	310.159
1507	367.477	131.524
1508	367.502	90.0937
1509	367.534	129.378
1510	367.554	60.2841
1511	367.583	14.4429
1512	367.612	13.5774
1513	367.651	31.3192
1514	367.69	30.2905
1515	367.724	28.3897
1516	367.75	34.0704
1517	367.771	22.2976
1518	367.795	37.7615
1519	367.82	41.3701
1520	367.849	35.6939
1521	367.868	61.4144
1522	367.904	76.5455
1523	367.94	69.6059
1524	367.97	86.4206
1525	367.995	78.7822
1526	368.026	123.714
1527	368.057	125.833
1528	368.085	102.818
1529	368.116	164.686
1530	368.15	142.269
1531	368.181	102.888
1532	368.21	99.0914
1533	368.239	96.9185
1534	368.269	78.3838
1535	368.292	63.8209
1536	368.317	57.3038
1537	368.419	109.924
1538	368.443	77.8288
1539	368.474	128.723
1540	368.496	76.2289
1541	368.527	96.5054
1542	368.56	111.172
1543	368.649	9.33641
1544	368.692	6.54589
1545	368.717	5.13134
1546	368.737	17.3131
1547	368.774	17.3255
1548	368.81	26.8074
1549	368.863	39.3504
1550	368.904	21.0138
1551	368.949	20.5479
1552	368.979	34.803
1553	369.008	17.1322
1554	369.032	40.4853
1555	369.071	35.7353
1556	369.111	46.0182
1557	369.147	68.0135
1558	369.212	10.8473
1559	370.755	10.2217
1560	371.148	0.0263977
1561	371.313	8.70102
1562	371.571	9.14473
1563	372.246	9.04899
1564	372.84	9.55105
1565	372.923	0.342111
1566	374.332	9.70001
1567	374.993	161.204
1568	375.084	33.3284
1569	375.552	8.90584
1570	375.993	9.47829
1571	376.012	9.63542
1572	376.282	0.457689
1573	376.839	8.34586
1574	377.06	8.86783
1575	377.103	224.303
1576	377.239	9.59675
1577	377.398	0.233587
1578	377.482	8.88408
1579	377.985	9.61843
1580	378.339	396.365
1581	378.376	11.5927
1582	378.568	8.9418
1583	378.62	9.29046
1584	379.007	9.53642
1585	379.042	3.23107
1586	379.11	9.09753
1587	379.158	8.72764
1588	379.346	42.2433
1589	379.411	10.5313
1590	380.317	9.04508
1591	380.844	13.1587
1592	382.658	0.627344
1593	382.837	9.8273
1594	382.968	7.54977
1595	383.197	9.82733
1596	383.81	8.69094
1597	383.966	10.2562
1598	384.728	7.9551
1599	386.555	19.1408
1600	386.654	9.20913
1601	386.887	9.22009
1602	387.951	9.11318
1603	388.166	9.50105
1604	388.534	8.6109
1605	388.832	8.20427
1606	389.305	10.1564
1607	389.597	9.75538
1608	390.528	9.3305
1609	390.805	8.55813
1610	391.781	17.9122
1611	391.871	8.33636
1612	392.227	10.3866
1613	392.39	1512.79
1614	392.908	9.05725
1615	392.961	9.52947
1616	393.047	0.598297
1617	393.334	8.06852
1618	393.393	507.436
1619	393.425	9.28842
1620	393.532	9.30243
1621	393.728	8.70912
1622	394.12	18.5567
1623	394.41	8.98693
1624	394.54	9.16637
1625	395.305	0.0124197
1626	395.742	10.0918
1627	395.91	0.19958
1628	395.956	9.11651
1629	396.086	9.68993
1630	396.498	9.67792
1631	397.161	2.87585
1632	397.553	8.82727
1633	398.264	8.82746
1634	398.401	8.58278
1635	398.47	9.3546
1636	399.038	73.9896
1637	401.056	289.788
1638	402.633	8.52916
1639	403	9.24564
1640	403.178	8.90746
1641	403.286	99.5397
1642	404.084	8.77632
1643	404.343	9.46755
1644	404.46	7.84992
1645	405.008	10.1318
1646	405.048	38.7123
1647	405.086	19.6786
1648	405.27	27.5709
1649	405.796	9.41821
1650	405.821	9.19165
1651	405.929	0.415916
1652	405.961	46.9685
1653	407.023	8.73183
1654	407.069	91.062
1655	407.382	3.74544
1656	407.413	4.89167
1657	407.474	5.76652
1658	407.508	33.0532
1659	407.539	10.2223
1660	407.573	38.9916
1661	407.598	32.3873
1662	407.622	26.4882
1663	407.664	8.17276
1664	407.702	77.9976
1665	407.741	5.7346
1666	407.769	107.738
1667	407.791	5.06023
1668	407.823	37.1882
1669	407.858	44.4486
1670	407.887	28.8896
1671	407.921	14.953
1672	407.951	24.1096
1673	407.992	34.9949
1674	409.264	8.74975
1675	410.401	9.84047
1676	411.021	18.7111
1677	411.06	8.78627
1678	411.647	8.48096
1679	411.693	8.97649
1680	411.991	0.146632
1681	412.107	9.31533
1682	412.421	10.1288
1683	414.173	9.53587
1684	414.438	9.03111
1685	414.502	8.62134
1686	415.092	8.0917
1687	415.249	8.80172
1688	415.304	0.00121784
1689	415.56	9.172
1690	415.641	8.81822
1691	416.018	1.02646
1692	416.212	8.20804
1693	416.948	10.2286
1694	417.551	9.68397
1695	417.677	8.40291
1696	419.995	9.18152
1697	420.42	108.175
1698	421.267	8.4459
1699	421.659	9.2669
1700	422.462	8.61645
1701	422.633	8.5548
1702	422.969	16.3388
1703	423.001	47.1133
1704	423.039	174.195
1705	423.546	9.29355
1706	423.97	0.60486
1707	424.049	9.17021
1708	424.244	9.10256
1709	424.842	9.71886
1710	424.889	9.85669
1711	425.09	9.1531
1712	425.286	19.8872
1713	425.75	9.96548
1714	425.898	8.59103
1715	426.305	0.202756
1716	426.83	18.9654
1717	427.165	8.27305
1718	427.621	8.59114
1719	427.669	9.51264
1720	427.915	8.59293
1721	428.068	8.01874
1722	428.297	9.11328
1723	428.424	0.577948
1724	428.736	9.6
1725	428.986	9.47335
1726	429.034	20.256
1727	429.057	30.4736
1728	429.158	8.54312
1729	429.987	8.35463
1730	430.041	10.2546
1731	430.484	10.2167
1732	431.183	9.28201
1733	431.697	8.42739
1734	432.188	9.46428
1735	432.723	9.14892
1736	433.281	8.63782
1737	433.567	9.36026
1738	434.71	9.40982
1739	434.976	9.20406
1740	435.525	8.28497
1741	435.565	7.89993
1742	435.89	18.1688
1743	436.03	17.5194
1744	436.798	0.446543
1745	437.219	9.82189
1746	437.458	0.168012
1747	437.678	8.02525
1748	437.728	8.38615
1749	437.764	8.61876
1750	438.589	9.52785
1751	438.686	8.64276
1752	438.839	9.70758
1753	438.92	8.43288
1754	439.262	0.367305
1755	440.938	18.7698
1756	441.036	18.5553
1757	441.543	8.5685
1758	442.019	9.16393
1759	443.396	8.85477
1760	445.446	9.26982
1761	446.469	9.60348
1762	446.658	9.34994
1763	446.998	14.6627
1764	448.455	42.9604
1765	448.935	7.65121
1766	448.984	9.23869
1767	449.203	10.7518
1768	449.246	1392.35
1769	449.83	8.89373
1770	450.046	18.7487
1771	450.248	578.515
1772	450.289	11.2092
1773	451.007	0.0346718
1774	451.193	9.65581
1775	451.305	8.52082
1776	451.584	9.13736
1777	451.787	8.72728
1778	451.889	8.9609
1779	452.812	18.8962
1780	452.879	9.30374
1781	454.089	9.39205
1782	455.373	10.5484
1783	456.614	1.21251
1784	456.932	9.17661
1785	458.382	7.80388
1786	459.085	8.90518
1787	459.148	9.26113
1788	459.572	8.63809
1789	459.684	10.0277
1790	460.722	9.17708
1791	461.45	9.03291
1792	463.191	9.05253
1793	463.28	9.54839
1794	463.95	8.78575
1795	465.999	0.819523
1796	466.883	9.70914
1797	466.925	0.0231791
1798	467.849	9.58482
1799	469.181	18.0624
1800	469.718	18.0994
1801	469.948	8.82161
1802	470.621	9.19294
1803	470.75	8.54401
1804	471.443	9.4557
1805	471.667	9.08817
1806	473.127	9.26591
1807	474.109	9.59761
1808	474.133	8.41645
1809	474.381	18.1355
1810	474.46	8.74719
1811	474.867	8.43645
1812	474.918	18.7804
1813	474.958	27.7786
1814	475.008	35.7116
1815	476.329	9.09371
1816	476.461	8.64693
1817	477.949	8.94664
1818	477.976	9.08399
1819	478.008	9.06129
1820	478.254	8.39722
1821	478.748	8.65547
1822	478.879	9.2476
1823	479.265	9.23886
1824	480.091	0.907071
1825	480.88	8.96439
1826	481.296	890.947
1827	481.348	19.2047
1828	481.632	10.1044
1829	481.968	17.8055
1830	482.119	8.8871
1831	482.272	8.48677
1832	482.3	393.054
1833	482.85	8.85162
1834	483.308	2.75812
1835	483.361	9.35551
1836	484.781	8.70433
1837	485.066	0.434623
1838	485.093	21.3992
1839	485.125	2367.76
1840	485.234	1.4972
1841	485.959	0.309653
1842	485.997	8.73752
1843	486.078	0.307391
1844	486.128	944.469
1845	486.17	8.95436
1846	486.199	9.51523
1847	486.498	8.83641
1848	487.015	8.25327
1849	487.041	9.08763
1850	487.139	604.94
1851	487.395	24.3979
1852	487.5	8.98582
1853	487.995	7.78333
1854	488.144	253.573
1855	489.443	4337.38
1856	489.493	0.0917139
1857	489.54	72.2262
1858	490.446	1820.25
1859	491.45	864.92
1860	492.05	8.718
1861	492.866	9.16442
1862	493.944	8.85855
1863	494.13	230.524
1864	495.09	9.49203
1865	495.127	760.121
1866	495.312	109.357
1867	495.409	9.56939
1868	495.813	8.71585
1869	496.13	281.675
1870	497.084	8.74909
1871	497.125	22.4765
1872	497.262	8.97457
1873	497.806	8.95014
1874	499.14	138.48
1875	499.289	9.34022
1876	499.627	9.69694
1877	500.19	9.8391
1878	500.605	9.78887
1879	500.913	18.121
1880	501.4	9.75675
1881	501.517	0.184296
1882	501.781	8.76584
1883	502.472	8.60003
1884	502.678	0.294496
1885	502.957	9.2579
1886	502.991	8.96719
1887	503.079	9.08539
1888	503.177	8.29103
1889	505.037	75.7083
1890	506.048	42.3811
1891	506.17	24.6522
1892	506.232	37.471
1893	506.26	12.3672
1894	506.352	9.82332
1895	506.389	8.37337
1896	506.922	9.77409
1897	507.055	8.85506
1898	507.103	288.621
1899	507.312	370.056
1900	508.111	30.7399
1901	508.324	52.9029
1902	508.434	8.70352
1903	509.089	12.1241
1904	509.122	412.888
1905	509.329	74451.6
1906	509.432	290.129
1907	509.465	75.9048
1908	509.82	10.3616
1909	510.025	2.7125
1910	510.127	47.3913
1911	510.195	9.96164
1912	510.332	27089.2
1913	510.432	54.3704
1914	510.483	6.22417
1915	510.519	8.97009
1916	510.564	5.83042
1917	510.61	5.81114
1918	510.69	2.65446
1919	510.774	1.98311
1920	510.979	9.73136
1921	511.058	1.99364
1922	511.335	5716.24
1923	511.39	10.0836
1924	511.442	53.4379
1925	511.495	40.6854
1926	511.996	4.2897
1927	512.053	13.8018
1928	512.083	5.1349
1929	512.13	9.31522
1930	512.168	7.7794
1931	512.26	20.3774
1932	512.292	4.1002
1933	512.338	827.723
1934	512.427	22.4211
1935	512.454	20.1043
1936	512.496	35.9042
1937	512.532	30.4464
1938	512.572	40.8878
1939	512.612	20.2396
1940	512.657	13.1928
1941	512.737	30.8864
1942	512.773	32.8884
1943	512.816	15.3447
1944	512.994	11.6643
1945	513.059	4.8878
1946	513.106	9.81147
1947	513.145	12.5761
1948	513.262	15.6422
1949	513.312	7.9938
1950	513.338	131.27
1951	513.384	30.6751
1952	513.416	43.046
1953	513.449	47.4121
1954	513.477	65.1644
1955	513.525	96.4024
1956	513.572	68.5435
1957	513.596	80.7864
1958	513.639	125.788
1959	513.68	121.82
1960	513.71	32.1161
1961	513.739	89.4852
1962	513.782	130.847
1963	513.833	102.667
1964	513.877	103.077
1965	513.913	65.9082
1966	513.947	92.2181
1967	513.981	33.5751
1968	514.038	45.0299
1969	514.088	39.3222
1970	514.119	9.58619
1971	514.183	7.52414
1972	514.232	4.14002
1973	514.271	5.01186
1974	514.33	12.36
1975	514.362	8.53654
1976	514.415	12.747
1977	514.464	13.8423
1978	514.512	14.0792
1979	514.541	7.54612
1980	514.605	17.2737
1981	514.634	8.80645
1982	515.246	8.26543
1983	516.792	9.35539
1984	517.057	8.60851
1985	517.187	9.21634
1986	518.393	8.94554
1987	518.759	8.03644
1988	519.776	10.2641
1989	520.014	8.61736
1990	520.605	8.68177
1991	520.918	11.8315
1992	521.103	370.442
1993	521.29	1.1349
1994	521.828	9.76821
1995	522.098	19.5198
1996	522.559	8.15463
1997	523.099	59.2598
[truncated: 1,836 more rows]
