# Supplementary material for: Synthesis of Hydrophobic Derivatives of Stilbenes with Improved Permeability and Limited Phase II Reactions
Source: J Agric Food Chem. 2026 Apr 15;74(16):12945–55. doi: 10.1021/acs.jafc.6c00922 (PMC13133912; doi:10.1021/acs.jafc.6c00922)
Supplement: Supplementary file 1 [file jf6c00922_si_001.zip › PcO MS Spectra.xlsx]

## Sheet: 202111142
#"-ESI Scan (rt: 0.040-0.497 min	111 scans) Frag=350.0V CID@5.0 202111142.d Subtract "
#Point	X(Thompsons)	Y(Counts)
0	100.523	12.448
1	100.528	15.7393
2	100.534	13.9552
3	100.552	17.1471
4	100.567	20.2008
5	100.619	27.4342
6	100.667	34.3849
7	100.717	34.419
8	100.759	72.7074
9	100.78	85.2636
10	100.807	47.1196
11	100.846	61.0941
12	100.857	116.317
13	100.885	63.333
14	100.896	133.796
15	100.908	367.972
16	100.916	612.722
17	100.921	388.302
18	100.928	418.566
19	100.934	167.866
20	100.941	572.718
21	100.949	555.164
22	100.972	935.534
23	100.98	1022.74
24	101.057	61.5061
25	101.118	9.98955
26	101.199	44.7093
27	101.22	8.80099
28	101.389	9.26199
29	101.415	9.53475
30	101.464	19.2639
31	101.542	8.69799
32	101.583	8.83754
33	101.591	9.69288
34	101.76	8.92219
35	101.907	8.38757
36	101.924	9.1216
37	101.967	19.5546
38	102.011	8.63203
39	102.18	156.831
40	102.765	8.35085
41	102.957	28.5744
42	103.051	9.79085
43	103.324	10.1712
44	103.355	20.6704
45	103.424	9.25694
46	103.761	0.485134
47	103.826	9.92649
48	103.921	12.9386
49	103.969	21.2956
50	103.989	10.8328
51	104.085	9.56797
52	104.245	9.3565
53	104.339	9.2703
54	104.404	9.33372
55	104.421	9.46586
56	104.546	9.04336
57	104.562	9.34428
58	104.628	9.27105
59	104.925	45.5778
60	105.031	9.65157
61	105.127	10.5006
62	105.324	21.5632
63	106.212	9.27807
64	106.3	9.53576
65	106.574	8.93678
66	106.816	9.016
67	106.867	9.11112
68	107.238	9.62163
69	107.507	18.7507
70	107.527	0.49171
71	107.552	9.6416
72	107.84	8.44355
73	107.852	9.5057
74	107.862	9.33449
75	107.997	9.76729
76	108.017	9.27074
77	108.05	0.431744
78	108.435	9.25261
79	108.628	17.904
80	108.731	9.14464
81	109.023	8.91337
82	109.03	118.023
83	109.381	8.77498
84	109.505	9.87321
85	109.511	8.4782
86	109.631	9.68605
87	109.951	9.32852
88	109.971	9.20925
89	110.084	9.13974
90	110.155	8.99263
91	110.226	9.50236
92	110.395	10.4425
93	110.726	8.9009
94	110.954	0.898746
95	110.977	134.329
96	110.992	8.81122
97	111.002	19.989
98	111.029	10.4921
99	111.079	9.66412
100	111.204	8.73884
101	111.48	9.55916
102	111.602	9.37262
103	111.684	9.62058
104	111.853	8.99788
105	111.886	0.565122
106	112.276	8.91752
107	112.52	0.313546
108	112.619	9.17794
109	112.742	9.78893
110	112.986	1514.56
111	113.008	12.9554
112	113.037	87.7346
113	113.355	9.58823
114	113.363	9.37472
115	113.543	9.0702
116	113.563	8.94065
117	113.788	10.398
118	113.879	9.40851
119	113.928	8.81993
120	113.978	9.09882
121	113.988	57.5323
122	114.004	9.60375
123	114.037	8.64951
124	114.231	18.7551
125	114.327	9.11908
126	114.475	9.2885
127	114.495	9.1477
128	114.669	8.6564
129	114.752	9.02831
130	114.979	9.16226
131	115.012	9.22785
132	115.035	0.315451
133	115.047	9.22467
134	115.055	316.881
135	115.244	9.05442
136	115.251	8.82227
137	115.49	8.67622
138	115.596	9.59534
139	115.733	9.00922
140	115.899	0.268282
141	116.055	0.681032
142	116.203	18.5394
143	116.461	9.4074
144	116.788	9.80613
145	117.099	9.46743
146	117.148	9.22285
147	117.304	0.229074
148	117.326	9.10075
149	117.487	9.22523
150	117.661	9.64126
151	117.812	10.0192
152	117.831	9.57759
153	118.005	1.52605
154	118.128	9.59145
155	118.225	0.551085
156	118.37	0.709053
157	118.491	9.57268
158	118.86	9.50028
159	118.918	9.53986
160	118.93	9.69482
161	118.964	33.475
162	119.05	70.5795
163	119.129	10.1049
164	119.143	0.592276
165	119.275	9.93802
166	119.329	10.1089
167	119.442	0.113623
168	119.663	9.37393
169	119.73	9.35821
170	119.822	18.7817
171	119.892	9.39283
172	119.902	10.2812
173	119.939	39.145
174	119.977	19.0628
175	119.987	9.51542
176	120.003	9.47823
177	120.046	9.66058
178	120.213	8.97276
179	120.275	9.27872
180	120.302	9.13657
181	120.564	9.62179
182	121.202	9.28381
183	121.316	9.57905
184	121.481	0.835272
185	121.62	9.83433
186	121.661	9.59473
187	122.036	77.1233
188	122.051	0.410332
189	122.064	9.01057
190	122.23	8.21697
191	122.684	9.01056
192	122.868	10.0188
193	123.046	19.0643
194	123.147	9.64893
195	123.317	9.28984
196	123.33	1.21227
197	123.827	9.34805
198	123.868	9.2363
199	124.12	9.67575
200	124.14	8.71767
201	124.2	0.345089
202	124.365	9.21446
203	124.998	9.49565
204	125.517	9.28751
205	125.873	9.46008
206	125.935	8.85643
207	126.22	0.120013
208	126.336	8.67771
209	126.471	9.67611
210	126.539	10.3315
211	126.606	9.8654
212	126.755	9.71238
213	126.966	8.94035
214	127.249	9.33379
215	127.445	9.75889
216	127.537	9.33334
217	127.915	9.43566
218	128.019	10.4295
219	128.545	9.67368
220	128.927	9.51484
221	129.015	8.91015
222	129.03	6.72219
223	129.047	8.93271
224	129.062	42.5053
225	129.07	209.437
226	129.08	9.83039
227	129.122	9.78616
228	129.52	9.64072
229	129.794	0.386714
230	130.022	11.2184
231	130.042	414.211
232	130.066	21.4181
233	130.075	50.2254
234	130.461	9.88329
235	130.59	8.65012
236	130.752	8.37011
237	130.976	12.6602
238	130.983	30.722
239	130.994	230.747
240	131.05	737.674
241	131.064	9.19861
242	131.176	1.07554
243	131.229	8.69176
244	131.273	8.37923
245	131.285	8.99578
246	131.434	8.96534
247	131.462	8.90165
248	131.629	9.69252
249	131.945	8.62525
250	131.981	10.3179
251	132.01	10.1277
252	132.021	33.6782
253	132.034	31.5046
254	132.054	11.2883
255	132.068	8.98354
256	132.078	9.74335
257	132.13	9.1109
258	132.739	0.664837
259	132.831	8.28225
260	132.985	19.2114
261	133.016	42.2601
262	133.03	990.456
263	133.037	9.54301
264	133.098	9.70498
265	133.254	9.31068
266	133.288	9.49201
267	133.424	9.90357
268	133.639	9.45261
269	133.788	9.31647
270	133.931	9.1799
271	134.018	20.4215
272	134.035	204.347
273	134.182	9.98216
274	134.251	9.32435
275	134.443	8.26251
276	134.564	9.54379
277	134.654	8.5442
278	134.857	29.3152
279	134.946	8.98489
280	134.97	10.247
281	134.98	9.51209
282	134.994	8.51352
283	135.017	10.4182
284	135.045	889.326
285	135.054	19.5573
286	135.284	9.10339
287	135.414	9.44395
288	135.681	8.42737
289	135.728	8.55866
290	135.769	9.18136
291	136.048	66.1976
292	136.06	9.79733
293	136.1	9.19223
294	136.289	9.321
295	136.345	9.05708
296	136.425	9.81259
297	136.681	9.51879
298	136.732	9.28473
299	136.927	9.24183
300	137.028	924.237
301	137.46	9.94086
302	137.814	9.20054
303	137.909	0.437948
304	138.026	186.768
305	138.037	29.3006
306	138.296	9.43524
307	139.042	8.75676
308	139.302	0.0675392
309	139.403	9.67256
310	139.465	9.53153
311	139.477	10.2773
312	140.44	9.70333
313	140.51	9.15722
314	140.615	9.41769
315	140.853	9.94099
316	140.961	9.18459
317	141.024	26.4844
318	141.033	231.014
319	141.07	150.542
320	141.196	10.1355
321	141.244	0.11078
322	141.571	9.78673
323	141.583	9.78379
324	141.631	8.73933
325	141.88	9.25958
326	142.034	19.937
327	142.049	10.2358
328	142.271	9.46303
329	142.47	9.98001
330	142.561	9.70676
331	142.661	9.31851
332	143.028	29.4388
333	143.038	41.4979
334	143.05	670.314
335	143.101	49.8512
336	143.303	8.86889
337	143.558	8.80583
338	143.662	9.32469
339	143.773	9.17137
340	143.969	9.21578
341	144.002	10.5545
342	144.485	9.54955
343	144.522	9.33543
344	144.885	9.23424
345	144.958	9.66097
346	145.03	304.127
347	145.053	75.4463
348	145.065	312.258
349	145.304	9.37059
350	145.474	9.25316
351	145.493	9.6351
352	145.881	9.5464
353	145.917	10.4545
354	145.996	9.88469
355	146.029	120.41
356	146.995	70.897
357	147.032	9.66932
358	147.359	8.80619
359	147.412	9.58731
360	147.42	0.793927
361	147.463	8.44147
362	147.483	9.87036
363	148.072	8.86543
364	148.253	9.58607
365	148.385	0.598394
366	148.541	8.99504
367	148.676	9.73603
368	148.714	9.15568
369	148.841	9.46603
370	148.863	8.958
371	149.044	0.130881
372	149.066	0.868402
373	149.285	9.55812
374	149.756	9.46159
375	149.926	9.51841
376	150.026	9.63112
377	150.586	9.57378
378	150.651	9.56767
379	150.717	9.69981
380	151.046	20.2319
381	151.062	10.5049
382	151.514	8.43171
383	151.639	9.15328
384	151.995	9.44551
385	152.217	9.33475
386	152.301	18.3266
387	152.437	9.60465
388	152.46	8.52268
389	152.77	18.538
390	152.792	9.58849
391	152.971	0.705746
392	153.006	19.6829
393	153.022	9.24524
394	153.051	9.1039
395	153.069	10.6914
396	153.137	10.141
397	153.168	9.92378
398	153.191	9.42932
399	153.208	9.12289
400	153.265	10.1515
401	153.3	9.32459
402	153.381	9.78566
403	153.56	9.41754
404	153.94	9.22526
405	154.599	9.26678
406	154.608	9.56757
407	154.855	10.1842
408	154.902	9.4492
409	154.94	22.5673
410	154.964	13.7512
411	155.05	250.951
412	155.311	9.65378
413	155.386	10.5604
414	155.427	9.70055
415	155.539	8.5855
416	155.667	10.2254
417	155.855	10.3165
418	155.918	19.5034
419	155.99	28.6708
420	156.058	116.735
421	156.102	9.02874
422	156.251	10.2584
423	156.42	9.3687
424	156.562	10.3339
425	156.792	9.41184
426	156.988	35.3412
427	157.001	20.1062
428	157.035	125.729
429	157.066	669.26
430	157.459	9.52689
431	157.492	8.97898
432	157.739	19.2633
433	157.838	9.03641
434	157.903	9.57989
435	157.92	8.26689
436	157.932	9.37855
437	158.037	711.429
438	158.054	19.3397
439	158.069	81.9537
440	158.101	10.3206
441	158.44	10.2757
442	158.488	9.09877
443	158.659	9.23209
444	158.777	8.40563
445	158.833	9.27043
446	158.865	8.81257
447	158.999	168.854
448	159.033	17.0648
449	159.045	11664.9
450	159.08	13.2059
451	159.096	10.4647
452	159.103	70.4593
453	159.305	3.52031
454	159.323	9.09261
455	159.397	9.90917
456	159.975	9.52217
457	160.002	9.03043
458	160.033	19.8004
459	160.049	1323.66
460	160.248	9.71888
461	160.278	18.4508
462	160.585	3.16055
463	160.6	3.45291
464	160.609	7.21722
465	160.631	3.60485
466	160.641	3.84893
467	160.65	20.149
468	160.667	11.0864
469	160.676	15.5691
470	160.691	22.75
471	160.701	3.76857
472	160.716	51.4577
473	160.731	15.249
474	160.745	46.989
475	160.758	16.2402
476	160.773	50.6518
477	160.784	37.623
478	160.799	34.6615
479	160.813	34.2192
480	160.827	41.8583
481	160.837	38.7941
482	160.851	34.0537
483	160.859	24.8312
484	160.877	13.9665
485	160.884	62.4206
486	160.896	16.02
487	160.908	64.745
488	160.922	43.4099
489	160.935	56.6773
490	160.948	39.8735
491	160.963	31.0047
492	160.973	41.1824
493	160.989	33.9711
494	161.024	791.372
495	161.05	313.236
496	161.969	0.982253
497	162.011	9.11259
498	162.021	52.174
499	162.03	44.8897
500	162.075	9.7948
501	162.326	10.2711
502	162.563	9.37438
503	162.787	9.66577
504	162.803	9.14998
505	162.895	8.50528
506	163.028	10.3803
507	163.086	9.87735
508	163.154	9.66374
509	163.395	10.0259
510	164.076	10.2874
511	164.252	8.63121
512	164.289	9.88618
513	164.316	9.54344
514	164.512	8.99523
515	165.047	49.5385
516	165.06	9.60508
517	165.238	17.9254
518	165.28	8.47756
519	165.372	9.27575
520	165.385	0.928891
521	165.517	0.0317717
522	165.833	9.33841
523	166.083	18.0816
524	166.266	8.64986
525	166.433	9.27231
526	166.625	1.12125
527	166.88	9.43817
528	166.889	9.26171
529	167.051	242.783
530	167.137	9.58108
531	167.337	9.58159
532	167.666	8.98734
533	167.703	9.1994
534	167.78	9.09024
535	167.981	0.696674
536	168	9.33002
537	168.031	10.2835
538	168.193	10.2183
539	168.282	9.62383
540	168.293	9.45574
541	168.318	10.2491
542	168.338	18.2253
543	168.428	9.04995
544	168.44	9.74623
545	168.493	9.78249
546	168.871	8.80225
547	168.882	8.97357
548	168.914	0.0150204
549	169.049	176.006
550	169.061	59.4474
551	169.096	24.5402
552	169.124	11.8056
553	169.186	2.79932
554	169.221	3.72818
555	169.32	2.29869
556	169.473	1.8121
557	169.512	10.1171
558	169.587	2.20967
559	169.723	9.69486
560	169.909	9.31198
561	170.147	9.46028
562	170.479	7.697
563	170.504	3.04613
564	170.513	5.16789
565	170.531	5.98556
566	170.565	43.042
567	170.613	6.8428
568	170.649	26.3819
569	170.66	9.54428
570	170.704	6.69754
571	170.756	10.4421
572	170.775	25.2951
573	170.785	29.6251
574	170.816	18.8568
575	170.884	76.7636
576	170.897	44.9327
577	170.909	10.6003
578	170.942	134.142
579	170.975	12.5279
580	170.983	65.0793
581	171.008	102.17
582	171.045	746.852
583	171.081	361.12
584	171.094	22.9159
585	171.126	9.91007
586	171.482	9.37064
587	171.61	8.85792
588	171.677	8.57781
589	171.99	9.09425
590	172.01	10.4525
591	172.053	801.674
592	172.074	2.59534
593	172.468	8.47808
594	172.823	19.0775
595	172.921	10.0926
596	173.061	3488.83
597	173.118	62.0049
598	173.412	9.0141
599	173.543	9.24554
600	174.032	251.09
601	174.046	29.1078
602	174.054	30.348
603	174.064	540.919
604	174.288	9.68097
605	174.34	8.74921
606	174.662	9.60431
607	174.993	18.3853
608	175.04	238.741
609	175.076	1935.03
610	175.451	8.6127
611	175.569	19.3239
612	175.854	8.28121
613	175.906	0.662232
614	176.081	405.035
615	176.234	0.0273161
616	176.509	9.12693
617	176.655	8.92554
618	176.735	9.39587
619	176.822	9.99673
620	176.995	31.0926
621	177.056	9.17597
622	177.078	12.2376
623	177.11	8.92064
624	177.693	9.50877
625	177.948	8.98824
626	178.018	10.0189
627	178.569	17.9834
628	178.657	9.28043
629	179.446	9.68304
630	179.482	8.41444
631	180.042	8.36014
632	180.058	399.279
633	180.334	18.3616
634	181.066	789.939
635	181.334	9.07221
636	181.39	10.4865
637	181.791	9.78156
638	182.037	232.022
639	182.052	10.79
640	182.07	256.031
641	182.178	9.22222
642	182.214	0.268036
643	182.508	8.54175
644	182.623	9.43243
645	182.66	8.90278
646	182.897	9.21203
647	182.981	0.678463
648	183.019	98.9634
649	183.045	1222.07
650	183.058	9.76072
651	183.103	8.97611
652	183.329	9.23483
653	183.768	9.12162
654	183.778	10.0577
655	183.979	9.99168
656	184.029	10.3153
657	184.051	377.506
658	184.463	9.13067
659	184.559	9.24146
660	184.579	8.95428
661	184.756	10.2144
662	184.958	0.840049
663	185	0.251253
664	185.024	442.461
665	185.039	17.6619
666	185.061	1556.81
667	185.073	19.5684
668	185.293	9.33367
669	185.694	9.67108
670	186.017	10.1272
671	186.03	46.1386
672	186.063	347.079
673	186.427	9.7482
674	186.685	8.86972
675	186.695	10.337
676	187.001	174.239
677	187.04	355.338
678	187.076	350.058
679	187.462	9.13876
680	187.531	9.12621
681	187.552	9.94735
682	187.911	8.48713
683	188.046	25.2093
684	188.075	9.90114
685	188.091	10.9045
686	188.237	9.65598
687	188.301	0.0643129
688	188.8	9.21911
689	189.008	50.9663
690	189.144	9.23841
691	189.26	9.71375
692	189.275	8.88839
693	189.297	9.73879
694	189.355	9.6082
695	189.528	9.36627
696	189.832	0.218371
697	189.935	9.24658
698	189.961	29.8694
699	189.98	47.6192
700	189.994	38.3409
701	190.264	9.57661
702	190.756	9.74675
703	190.971	9.10721
704	191.466	18.7234
705	191.622	9.95863
706	191.78	9.82998
707	191.99	9.98217
708	192.101	23.4508
709	192.115	44.3625
710	192.202	8.97573
711	192.803	9.26938
712	192.933	10.694
713	192.942	31.8124
714	192.959	152.191
715	193.054	10.0452
716	193.127	9.554
717	193.155	9.47762
718	193.263	8.89566
719	193.385	9.46523
720	193.43	9.52487
721	193.472	9.15344
722	193.502	9.7233
723	193.548	9.41472
724	193.601	0.439756
725	193.665	9.21622
726	194.025	9.73023
727	194.071	37.5537
728	194.317	9.62229
729	194.413	0.825294
730	194.825	0.179144
731	194.936	143.908
732	195.045	224.787
733	195.115	9.84885
734	195.371	9.55964
735	195.466	9.30933
736	195.631	9.12502
737	195.891	10.2974
738	195.958	10.4725
739	196.035	9.10953
740	196.054	374.707
741	196.075	9.64923
742	196.09	0.380675
743	196.402	8.85148
744	196.476	9.44771
745	196.935	1.68676
746	197.009	0.310327
747	197.039	22.1524
748	197.049	11.1465
749	197.061	808.666
750	197.765	10.203
751	198.067	511.819
752	198.472	19.3099
753	198.569	9.53125
754	198.692	9.71968
755	198.74	8.99062
756	198.769	9.58961
757	199.04	828.712
758	199.065	109.671
759	199.077	5565.14
760	199.493	10.5514
761	199.622	10.4049
762	199.78	9.40652
763	200.033	9.44374
764	200.048	776.294
765	200.067	9.70451
766	200.079	939.571
767	200.327	9.86881
768	200.341	9.96401
769	200.363	9.85912
770	200.671	10.1037
771	200.844	9.51107
772	200.892	8.62107
773	200.932	38.2898
774	201.056	14767.7
775	201.089	11.7936
776	201.106	31.3518
777	201.115	29.9656
778	201.172	9.66163
779	201.293	9.42276
780	201.305	10.0115
781	201.329	3.25883
782	201.362	1.11707
783	201.431	10.0003
784	201.444	9.6893
785	201.655	8.96612
786	201.844	10.2528
787	202.059	1742.71
788	202.096	5.27836
789	202.115	6.39574
790	202.13	13.1401
791	202.274	9.39493
792	202.623	8.54811
793	202.709	8.83876
794	202.774	3.41353
795	202.795	3.82757
796	202.806	6.33969
797	202.818	4.32315
798	202.833	3.17335
799	202.846	10.9973
800	202.873	3.1113
801	202.883	7.17632
802	202.897	18.6423
803	202.913	5.06858
804	202.927	23.509
805	202.944	11.354
806	202.953	13.8068
807	202.97	34.6895
808	202.988	18.7264
809	203.005	4.15375
810	203.061	275.19
811	203.099	6.96557
812	203.11	66.7412
813	203.126	46.4401
814	203.147	100.047
815	203.168	76.3062
816	203.183	28.0962
817	203.195	56.4807
818	203.206	23.0028
819	203.23	44.6417
820	203.245	56.7109
821	203.256	23.3242
822	203.27	42.2282
823	203.282	7.15021
824	203.296	33.9876
825	203.318	16.0735
826	203.399	8.90211
827	203.637	9.39646
828	203.681	8.78047
829	203.871	18.5944
830	203.982	18.6323
831	203.993	29.4858
832	204.037	10.047
833	204.132	9.67852
834	204.94	8.66449
835	204.979	10.2761
836	205.042	10.2101
837	205.172	48.1771
838	205.212	9.66972
839	205.347	9.81257
840	205.459	9.299
841	205.659	8.20433
842	206.054	9.444
843	206.076	0.433717
844	206.374	9.53259
845	206.667	9.50511
846	207.011	9.13185
847	207.088	19.9613
848	207.39	8.99453
849	207.435	8.88266
850	207.45	8.66703
851	207.83	9.67571
852	207.917	8.96516
853	208.053	212.143
854	208.201	0.711783
855	208.228	8.7839
856	208.252	9.46999
857	208.616	8.94895
858	208.86	9.18008
859	209.049	0.0598164
860	209.675	9.10615
861	210.266	8.98719
862	210.28	9.71841
863	210.487	9.50451
864	210.829	9.45431
865	211.003	8.74187
866	211.04	229.468
867	211.058	11.4359
868	211.155	8.99122
869	211.169	8.69987
870	211.364	9.63979
871	211.569	8.85126
872	211.606	0.952328
873	211.966	9.12629
874	212.048	181.33
875	212.073	37.207
876	212.304	9.43249
877	212.633	0.268658
878	212.96	9.64873
879	213.018	2.39893
880	213.045	51.4336
881	213.056	526.338
882	213.2	10.3348
883	213.219	19.1246
884	213.61	9.30667
885	213.654	0.0847988
886	214.062	357.99
887	214.285	8.55072
888	214.372	8.89277
889	214.631	9.59223
890	214.989	8.78054
891	215.034	8.96898
892	215.071	1950.47
893	215.321	0.0984144
894	215.65	8.50612
895	215.983	9.02998
896	216.075	420.179
897	216.423	9.67796
898	216.527	9.67212
899	216.878	9.78378
900	217.003	2425.93
901	217.071	20.5862
902	217.096	99.7463
903	217.115	11.3792
904	217.127	10.3245
905	217.365	9.6635
906	217.389	10.9811
907	217.488	10.5138
908	217.76	9.50351
909	217.818	9.04818
910	217.861	9.44257
911	218.474	8.97473
912	218.627	9.7427
913	219.005	32.2047
914	219.618	8.69759
915	220.048	9.4498
916	220.147	433.176
917	220.534	10.2162
918	220.676	8.61607
919	220.771	7.08529
920	220.942	20.6985
921	220.984	36.1093
922	221.154	146.153
923	221.325	9.10837
924	221.721	8.91026
925	221.962	0.964405
926	221.975	9.43601
927	221.997	0.198126
928	222.024	9.91892
929	222.057	21.3531
930	222.265	9.1536
931	222.637	8.68256
932	222.73	10.3315
933	222.972	11.2382
934	222.991	25.0728
935	223.017	13.6312
936	223.182	1443.24
937	223.738	9.26144
938	223.855	9.14788
939	223.99	9.13291
940	224.007	9.37651
941	224.047	558.027
942	224.185	581.252
943	224.581	9.64827
944	224.855	0.0440569
945	225.056	4868.35
946	225.123	46.372
947	225.187	1.00836
948	225.219	9.52144
949	225.479	17.83
950	226.059	881.719
951	226.174	9.40641
952	226.473	9.48881
953	226.821	9.50834
954	226.898	3.54065
955	226.954	4.41597
956	227.035	208.475
957	227.151	7.54193
958	227.75	10.0485
959	228.043	409.487
960	228.059	12.4332
961	228.362	9.28829
962	228.411	0.845058
963	228.625	18.6836
964	228.703	9.39268
965	228.733	0.876553
966	228.941	0.155476
967	229.019	19.6206
968	229.045	45.4171
969	229.104	10.428
970	229.136	9.59827
971	229.715	0.465544
972	229.996	8.70412
973	230.15	8.8343
974	230.166	9.856
975	230.311	9.13994
976	230.461	8.26766
977	230.507	9.31377
978	230.558	9.94217
979	230.588	9.35333
980	230.798	8.79981
981	231.033	22.2671
982	231.488	10.0058
983	231.924	10.4257
984	232.107	9.23769
985	232.225	9.74902
986	232.675	9.81098
987	232.769	9.42255
988	233.174	9.33392
989	233.343	9.00969
990	233.961	1.10846
991	235.061	9.53377
992	235.088	19.8172
993	235.133	156.574
994	235.267	10.3441
995	235.499	0.127703
996	235.975	0.715034
997	236.076	21.1785
998	236.106	248.383
999	236.143	10.5676
1000	236.499	9.15409
1001	236.573	10.0623
1002	236.932	9.23692
1003	237.049	45.5269
1004	237.11	54.7126
1005	237.141	18.493
1006	237.305	0.367106
1007	237.391	0.469244
1008	237.499	9.68604
1009	237.717	9.76727
1010	238.013	9.04148
1011	238.055	8.24682
1012	238.168	29.9496
1013	238.182	361.223
1014	238.654	8.18051
1015	238.706	8.67941
1016	238.853	9.24391
1017	238.905	7.76245
1018	238.982	10.555
1019	239.04	20.0387
1020	239.06	94.7587
1021	239.089	9.49422
1022	239.159	841.746
1023	239.235	8.38748
1024	239.782	9.55085
1025	240.043	182.848
1026	240.16	74.117
1027	240.583	0.738729
1028	240.606	9.48676
1029	240.812	9.06017
1030	240.865	9.49593
1031	241.029	22.9793
1032	241.051	3600.89
1033	241.064	73.5462
1034	241.121	65.9377
1035	241.251	10.5858
1036	241.442	9.22588
1037	241.482	9.82969
1038	241.599	2.40087
1039	241.624	0.626306
1040	241.645	101.646
1041	241.665	61.3246
1042	241.685	49.7591
1043	241.7	21.7371
1044	241.726	39.3666
1045	241.749	50.0516
1046	241.765	97.5069
1047	241.782	863.333
1048	241.804	58.5472
1049	241.823	39.0843
1050	241.84	19.7848
1051	241.862	23.661
1052	241.876	10.1424
1053	241.896	10.3491
1054	242.056	1121.03
1055	242.113	38.9281
1056	242.142	0.813268
1057	242.207	25.6633
1058	242.233	21.556
1059	242.262	4.05642
1060	242.454	1.06509
1061	242.605	24.8829
1062	242.626	28.0229
1063	242.649	208.934
1064	242.666	51.4301
1065	242.681	50.106
1066	242.796	9.88408
1067	242.812	17.2526
1068	242.859	13.1675
1069	242.876	14.8432
1070	242.905	40.7909
1071	242.981	71.0918
1072	243.069	988142
1073	243.121	1.18325
1074	243.137	10.6127
1075	243.313	9.44545
1076	243.526	1.85586
1077	243.548	18.1088
1078	243.566	21.7753
1079	243.589	66.6895
1080	243.605	44.2213
1081	243.617	5.90904
1082	243.63	13.9976
1083	243.66	38.8362
1084	243.683	9.44514
1085	243.694	6.40639
1086	243.725	135.175
1087	243.76	52.2414
1088	243.78	197.185
1089	243.799	97.1808
1090	243.823	204.364
1091	243.838	212.321
1092	243.859	65.7101
1093	243.885	22.7166
1094	243.903	37.5729
1095	243.917	20.0133
1096	243.956	12.6223
1097	243.983	205.421
1098	244.01	96.4272
1099	244.028	6.03396
1100	244.041	297.233
1101	244.07	213575
1102	244.144	57.0843
1103	244.174	60.9775
1104	244.182	15.9017
1105	244.235	5.39023
1106	244.261	6.53405
1107	244.285	9.49589
1108	244.311	7.14609
1109	244.338	5.84267
1110	244.357	6.07737
1111	244.37	2.03629
1112	244.391	2.10399
1113	244.411	4.6754
1114	244.461	3.74039
1115	244.544	7.41462
1116	244.556	7.20711
1117	244.577	27.9328
1118	244.592	6.22785
1119	244.609	6.61341
1120	244.627	20.0254
1121	244.659	9.72436
1122	244.688	6.72996
1123	244.707	2.09317
1124	244.724	5.85731
1125	244.74	9.86388
1126	244.755	9.66145
1127	244.781	20.2504
1128	244.803	57.1857
1129	244.82	33.1393
1130	244.842	24.7528
1131	244.869	26.8834
1132	244.888	15.6934
1133	244.909	14.4174
1134	244.997	18.0601
1135	245.012	3.80265
1136	245.043	12.5571
1137	245.073	26269
1138	245.115	8.93146
1139	245.141	87.9449
1140	245.155	24.0853
1141	245.179	33.8887
1142	245.197	4.19207
1143	245.226	15.927
1144	245.247	6.3492
1145	245.273	17.5265
1146	245.301	10.5224
1147	245.324	18.3461
1148	245.35	18.1555
1149	245.374	4.42334
1150	245.389	15.8384
1151	245.406	1.81284
1152	245.429	2.01196
1153	245.443	17.272
1154	245.464	24.9964
1155	245.5	27.4533
1156	245.517	7.36081
1157	245.531	28.2547
1158	245.552	7.65885
1159	245.569	26.0145
1160	245.607	25.9634
1161	245.629	29.0856
1162	245.665	17.7974
1163	245.684	9.09935
1164	245.717	1.97581
1165	245.792	3.1466
1166	245.823	1.87875
1167	245.882	18.3348
1168	245.9	24.7671
1169	245.923	56.6103
1170	245.946	53.165
1171	245.968	48.7899
1172	245.983	74.7899
1173	246.002	71.0718
1174	246.021	59.0441
1175	246.038	89.1544
1176	246.063	32.2633
1177	246.075	2408.24
1178	246.094	5.54481
1179	246.112	96.704
1180	246.13	181.502
1181	246.15	256.08
1182	246.172	149.853
1183	246.187	152.327
1184	246.202	106.387
1185	246.218	190.409
1186	246.238	157.899
1187	246.254	198.148
1188	246.273	256.528
1189	246.294	190.001
1190	246.312	239.881
1191	246.332	253.117
1192	246.349	197.341
1193	246.363	138.11
1194	246.382	154.028
1195	246.402	141.876
1196	246.427	66.7267
1197	246.453	80.1227
1198	246.466	8.5823
1199	246.48	44.0557
1200	246.49	37.8238
1201	246.508	55.5502
1202	246.53	38.2251
1203	246.55	50.1368
1204	246.571	33.182
1205	246.586	25.3586
1206	246.604	7.99772
1207	246.618	38.3217
1208	246.631	9.62992
1209	246.645	27.6736
1210	246.663	20.0918
1211	246.681	17.5364
1212	246.778	9.62629
1213	246.796	9.0144
1214	246.919	1.85901
1215	246.971	36.926
1216	247.016	12.7959
1217	247.049	8.83841
1218	247.08	196.74
1219	247.103	6.00327
1220	247.12	5.95242
1221	247.134	35.6021
1222	247.155	25.1267
1223	247.186	14.9797
1224	247.208	59.0967
1225	247.232	87.4019
1226	247.257	69.9275
1227	247.275	67.0213
1228	247.297	95.7998
1229	247.315	93.9647
1230	247.34	144.397
1231	247.36	94.7221
1232	247.382	93.8257
1233	247.395	86.1961
1234	247.41	117.262
1235	247.425	79.8734
1236	247.444	107.316
1237	247.464	108.446
1238	247.482	79.6213
1239	247.495	111.589
1240	247.52	125.682
1241	247.539	166.014
1242	247.56	92.8618
1243	247.584	123.122
1244	247.607	133.935
1245	247.632	142.045
1246	247.655	146.216
1247	247.672	51.3167
1248	247.689	41.2918
1249	247.712	37.6839
1250	248.02	11.3199
1251	248.289	11.9576
1252	248.346	9.11238
1253	248.728	3.26732
1254	248.827	8.89957
1255	248.854	8.90687
1256	248.969	20.2238
1257	248.99	22.9038
1258	249.318	9.99476
1259	249.463	11.074
1260	249.651	8.69525
1261	250.014	19.8208
1262	250.03	19.5832
1263	250.056	0.162962
1264	250.124	9.62218
1265	250.323	9.27939
1266	250.654	9.44255
1267	250.717	19.1821
1268	250.815	9.03548
1269	250.913	10.0673
1270	251.017	21.1978
1271	251.176	9.21586
1272	251.2	27.7565
1273	251.215	8.75858
1274	251.387	8.76662
1275	251.727	8.50352
1276	252.001	9.44167
1277	252.182	9.20966
1278	252.197	725.129
1279	252.223	9.8543
1280	252.431	9.26468
1281	252.491	8.75554
1282	252.567	9.10487
1283	252.596	9.40677
1284	252.741	1.07289
1285	252.814	8.90839
1286	253.337	11.5613
1287	254.208	2.17109
1288	254.388	9.8009
1289	254.473	0.888944
1290	254.766	10.405
1291	254.791	9.35291
1292	254.807	10.1712
1293	254.954	21.2352
1294	255.015	8.19955
1295	255.066	110.796
1296	255.176	392.783
1297	255.203	14.0277
1298	255.301	426.002
1299	255.315	308.451
1300	255.338	99.8944
1301	255.381	1.01081
1302	255.415	7.27274
1303	255.485	9.5908
1304	255.538	20.9182
1305	255.56	8.53667
1306	255.578	9.90277
1307	255.682	10.6602
1308	255.737	16.8704
1309	255.788	3.37
1310	255.921	18.2181
1311	256.156	24.9232
1312	256.461	4.14832
1313	256.549	9.29735
1314	256.569	8.36257
1315	256.698	10.0196
1316	256.849	9.74941
1317	256.897	9.25292
1318	256.935	9.34247
1319	256.987	20.9083
1320	257.082	8174.04
1321	257.156	38.9006
1322	258.047	6.08957
1323	258.086	2033.18
1324	258.747	9.06213
1325	259.061	28.5316
1326	259.079	380.939
1327	259.11	5.21351
1328	259.136	10.3855
1329	259.146	11.3842
1330	259.18	16.5683
1331	259.196	5.45279
1332	259.211	5.95574
1333	259.241	32.769
1334	259.267	13.544
1335	259.282	14.5018
1336	259.308	31.9931
1337	259.338	32.2925
1338	259.357	8.42057
1339	259.404	27.8317
1340	259.434	29.2806
1341	259.456	9.79096
1342	259.517	8.81727
1343	259.665	9.05947
1344	259.763	8.94681
1345	259.909	0.901229
1346	260.391	9.39688
1347	260.447	8.88768
1348	260.92	9.5149
1349	261.079	9.42376
1350	261.737	9.10248
1351	261.994	8.41497
1352	262.032	10.4931
1353	262.211	9.41657
1354	262.478	9.68384
1355	262.633	9.20201
1356	262.87	8.79794
1357	262.896	9.06339
1358	262.999	28.6241
1359	263.091	0.625357
1360	263.731	19.1322
1361	263.756	9.78385
1362	263.78	0.327806
1363	263.963	9.31568
1364	264.025	10.6001
1365	264.722	1.02922
1366	264.945	77.4577
1367	265.023	1.37325
1368	265.048	1362.11
1369	265.198	20.8043
1370	265.23	2.44079
1371	265.255	10.5403
1372	265.982	9.98805
1373	266.049	110.358
1374	266.12	14.0551
1375	266.179	0.0114527
1376	266.212	105.267
1377	266.598	9.3751
1378	267.131	19.9338
1379	267.431	9.99938
1380	267.639	9.41355
1381	268.139	10.2177
1382	268.196	42.3348
1383	268.218	0.472954
1384	268.465	8.82003
1385	269.047	834.833
1386	269.633	9.54059
1387	269.706	10.1809
1388	269.92	9.34667
1389	269.946	10.7354
1390	269.971	10.5438
1391	270.891	9.24016
1392	270.929	9.68707
1393	271.036	18.2369
1394	271.063	422.035
1395	271.098	177.69
1396	271.152	53.4865
1397	271.649	10.5169
1398	271.693	9.70442
1399	271.989	9.67568
1400	272.467	9.77001
1401	272.582	10.2827
1402	272.92	9.39929
1403	272.971	9.66852
1404	273.12	9.79608
1405	273.137	9.76595
1406	273.152	9.84025
1407	273.619	9.2661
1408	273.754	8.97707
1409	274.09	9.16976
1410	274.138	8.93694
1411	274.996	9.16908
1412	275.039	32.0875
1413	275.258	9.07307
1414	275.702	9.17921
1415	275.921	1.83482
1416	276.418	9.9283
1417	276.561	9.06031
1418	276.649	0.744766
1419	276.695	9.56891
1420	276.866	3.22363
1421	276.886	9.52325
1422	276.914	8.84173
1423	276.992	18.7673
1424	277.012	63.2588
1425	277.028	1555.72
1426	277.48	8.8597
1427	277.563	8.80641
1428	277.909	9.36967
1429	278.031	383.854
1430	278.437	9.27083
1431	278.615	10.3411
1432	278.861	9.23388
1433	278.929	8.97136
1434	279.027	600.203
1435	279.572	9.25479
1436	279.893	10.0823
1437	280.032	34.6658
1438	280.091	9.61695
1439	280.472	10.3207
1440	280.511	10.2955
1441	280.616	0.644413
1442	280.686	9.61864
1443	281.151	39.5217
1444	281.249	13655
1445	281.329	400.349
1446	281.358	62.6977
1447	281.42	10.3907
1448	281.492	9.62404
1449	281.712	10.172
1450	281.736	10.3183
1451	281.792	8.87955
1452	281.818	8.89407
1453	282.004	11.2613
1454	282.149	9.57829
1455	282.252	2688.22
1456	282.287	10.8806
1457	282.33	34.7818
1458	282.35	7.41757
1459	282.365	11.0333
1460	282.547	9.7029
1461	282.741	0.215775
1462	282.89	9.61762
1463	282.95	7.17067
1464	282.979	10.9378
1465	283.046	9.08071
1466	283.187	10.037
1467	283.201	7.44355
1468	283.429	35.2161
1469	283.454	34.4314
1470	283.489	15.4521
1471	283.505	23.4659
1472	283.519	28.5594
1473	283.535	39.0863
1474	283.553	25.8565
1475	283.57	36.7803
1476	283.587	54.5946
1477	283.607	47.5191
1478	283.628	23.608
1479	283.655	94.4544
1480	283.673	60.0866
1481	283.691	52.9626
1482	283.71	42.9344
1483	283.733	95.0979
1484	283.761	74.1893
1485	283.789	71.8253
1486	283.803	13.2216
1487	283.827	14.8793
1488	283.841	62.3627
1489	283.869	38.6218
1490	283.888	42.1069
1491	283.919	48.0051
1492	283.944	8.585
1493	283.963	43.2262
1494	283.993	27.5108
1495	284.015	17.848
1496	284.311	0.140675
1497	284.682	19.1025
1498	284.848	0.0142851
1499	285.035	59.3206
1500	285.057	279.661
1501	285.116	11.2153
1502	285.242	8.72332
1503	285.258	52.5775
1504	287.025	18.6792
1505	287.11	8.67495
1506	287.139	2.51394
1507	287.209	1.65962
1508	287.593	9.69572
1509	287.707	8.43388
1510	287.783	0.0301647
1511	287.951	9.20789
1512	288.081	8.03076
1513	288.257	10.0677
1514	288.307	9.01848
1515	288.344	10.1182
1516	288.648	0.0611849
1517	288.989	8.28464
1518	289.053	0.603849
1519	289.358	10.0778
1520	289.389	9.47246
1521	289.514	0.046402
1522	289.832	9.98298
1523	289.854	9.18241
1524	290.053	9.26392
1525	290.228	9.29992
1526	290.26	9.27934
1527	290.387	9.10363
1528	290.791	0.783193
1529	290.963	9.40943
1530	291.788	8.98759
1531	291.844	9.62169
1532	292.752	9.71509
1533	292.946	9.74033
1534	292.971	9.89918
1535	293.135	9.93102
1536	293.178	118.74
1537	293.436	19.1114
1538	293.512	0.321368
1539	293.773	9.69686
1540	293.845	9.18935
1541	293.979	9.46794
1542	294.015	9.99335
1543	294.163	0.17418
1544	294.182	106.3
1545	294.442	9.40588
1546	295.155	9.32955
1547	295.227	256.912
1548	295.341	9.78613
1549	295.466	10.281
1550	295.6	8.8715
1551	296.075	9.67462
1552	296.23	11.31
1553	296.325	9.13657
1554	296.623	8.64865
1555	297.088	127.087
1556	297.121	11.0758
1557	297.154	148.416
1558	297.244	98.9326
1559	297.394	9.61343
1560	297.472	10.075
1561	297.496	10.7269
1562	298.068	1.80497
1563	298.157	26.1071
1564	298.63	10.0242
1565	298.836	9.53246
1566	298.921	1.98307
1567	299.007	238.675
1568	299.047	3.03859
1569	299.139	28.6213
1570	299.222	24.0159
1571	299.24	8.83104
1572	299.286	27.1911
1573	299.328	10.3031
1574	299.344	45.0778
1575	299.377	0.420326
1576	299.399	23.8377
1577	299.509	22.0506
1578	299.532	17.0298
1579	299.577	39.2935
1580	299.601	3.7402
1581	299.617	13.7837
1582	299.966	9.03044
1583	300.236	0.17787
1584	300.379	9.05772
1585	300.564	10.0855
1586	300.652	17.4618
1587	300.735	9.41451
1588	300.894	9.09184
1589	300.943	10.6056
1590	301.004	18.5918
1591	301.023	259.347
1592	301.04	9.61407
1593	301.375	9.52253
1594	301.889	9.03626
1595	301.92	0.000407219
1596	302.005	19.7209
1597	302.455	9.60067
1598	302.637	9.72238
1599	302.78	9.81104
1600	302.903	8.99532
1601	303.022	105.603
1602	303.048	0.115481
1603	303.123	8.75617
1604	303.31	9.19892
1605	303.335	9.59035
1606	304.019	8.62322
1607	304.746	9.95858
1608	305.043	11.422
1609	305.475	9.55032
1610	305.795	9.24298
1611	306.369	18.945
1612	306.53	9.6785
1613	306.56	9.93752
1614	306.838	9.79311
1615	306.894	8.64119
1616	307.005	8.70892
1617	307.07	9.45377
1618	307.136	9.47245
1619	307.232	19.9588
1620	308.297	11.6849
1621	308.566	9.49373
1622	308.692	9.90231
1623	308.963	0.843611
1624	309.011	19.1933
1625	309.701	8.59974
1626	309.863	9.94687
1627	310.152	10.0673
1628	310.211	19.5915
1629	310.666	9.48471
1630	310.701	0.246969
1631	311.032	9.47019
1632	311.063	155.423
1633	311.222	47.9601
1634	311.246	9.8629
1635	311.682	9.99851
1636	311.748	9.05617
1637	311.834	9.10994
1638	311.983	9.89232
1639	312.101	11.2524
1640	312.124	1.92498
1641	312.15	10.9294
1642	312.573	9.9438
1643	312.711	9.19718
1644	313.15	7.94539
1645	313.171	54.4208
1646	313.592	9.23539
1647	313.87	9.61312
1648	313.919	8.68287
1649	313.989	41.9382
1650	314.137	0.711935
1651	314.364	9.88253
1652	314.808	9.32607
1653	314.974	0.182041
1654	315.039	0.723153
1655	315.067	9.96469
1656	315.089	421.509
1657	316.048	10.9991
1658	316.161	9.50739
1659	316.375	18.3716
1660	316.871	18.3216
1661	317.03	10.0544
1662	317.215	8.81044
1663	317.284	337.09
1664	317.299	3.36395
1665	317.62	11.8358
1666	317.874	9.78586
1667	318.055	9.6649
1668	318.081	0.106075
1669	318.292	11.0384
1670	318.559	10.1587
1671	318.748	9.11355
1672	318.85	11.3247
1673	319.556	8.3282
1674	319.57	72.8919
1675	319.653	42.6952
1676	319.702	6.45064
1677	319.724	2.27054
1678	319.833	195.484
1679	320.064	9.49216
1680	320.106	36.4018
1681	320.122	6.97125
1682	320.229	1.86587
1683	320.358	0.0553286
1684	320.389	0.0885572
1685	320.462	5.92037
1686	320.522	14.4197
1687	320.615	4.73866
1688	320.686	0.496032
1689	321.033	1.17647
1690	321.053	15.9186
1691	321.388	2.25036
1692	321.425	0.0648603
1693	321.489	5.242
1694	321.561	6.43577
1695	321.626	4.20094
1696	321.668	5.35051
1697	321.706	12.1547
1698	321.747	2.25785
1699	321.777	14.78
1700	321.808	15.2008
1701	321.845	16.0247
1702	321.897	8.32487
1703	321.935	7.72448
1704	321.99	5.89208
1705	322.236	7.5031
1706	322.248	22.6077
1707	322.336	11.874
1708	322.356	11.5568
1709	322.375	15.0754
1710	322.393	62.8612
1711	322.413	25.3419
1712	322.437	25.6915
1713	322.478	10.1698
1714	322.501	16.5061
1715	322.522	7.46858
1716	322.545	64.7181
1717	322.566	32.7314
1718	322.612	100.733
1719	322.688	97.2301
1720	322.765	118.337
1721	323.026	0.965961
1722	323.2	116.235
1723	323.346	10.3042
1724	323.381	10.5316
1725	323.591	0.161641
1726	323.635	8.17384
1727	323.663	10.3558
1728	323.906	0.209804
1729	323.928	9.89067
1730	324.037	9.45842
1731	324.26	9.76701
1732	324.309	20.1082
1733	324.475	0.783403
1734	324.628	11.2809
1735	324.713	9.8483
1736	325.069	2277.71
1737	325.358	9.09068
1738	325.427	10.3999
1739	325.627	9.64898
1740	325.83	10.6861
1741	325.957	9.73821
1742	325.995	9.63074
1743	326.047	21.4276
1744	326.07	659.243
1745	326.165	24.973
1746	326.563	10.3399
1747	326.603	9.90851
1748	326.692	10.0736
1749	326.962	60.8981
1750	327.024	19.3778
1751	327.057	209.605
1752	327.172	30.2818
1753	328.034	30.3043
1754	328.059	50.8515
1755	328.283	9.93124
1756	328.331	10.962
1757	328.695	10.8964
1758	328.879	10.624
1759	329.013	9.01802
1760	329.359	9.18922
1761	329.662	10.3677
1762	330.118	9.92761
1763	330.312	9.72237
1764	330.466	10.3433
1765	330.549	9.79515
1766	330.879	9.9783
1767	330.953	9.74275
1768	330.978	59.5994
1769	331.861	9.41145
1770	331.91	9.41492
1771	331.969	9.2267
1772	332.007	8.80305
1773	332.356	9.48738
1774	332.613	9.22969
1775	332.644	9.72973
1776	332.822	9.87712
1777	332.882	20.2215
1778	332.948	1.363
1779	332.98	20.1067
1780	334.393	9.67597
1781	334.498	9.54363
1782	334.538	0.00929642
1783	335.072	10.5564
1784	335.165	1.22411
1785	335.248	19.0472
1786	335.309	9.88865
1787	335.666	9.91904
1788	336.224	0.468524
1789	336.245	9.2029
1790	336.308	13.2095
1791	336.805	0.24293
1792	336.894	10.4341
1793	337.19	11.2282
1794	337.74	9.39173
1795	338.12	9.20143
1796	338.172	7.13269
1797	338.285	4.70548
1798	340.35	10.5676
1799	341.009	29.4618
1800	341.035	948.369
1801	341.048	29.6251
1802	341.495	1.05911
1803	341.559	8.63128
1804	341.847	9.51396
1805	342.038	281.587
1806	342.068	0.230944
1807	342.291	10.3537
1808	343.034	11.4468
1809	343.062	10.8335
1810	343.591	0.467289
1811	343.657	9.91359
1812	343.797	9.65625
1813	345.075	9.68274
1814	345.357	9.87387
1815	345.902	9.16385
1816	346.037	9.0287
1817	346.619	9.97772
1818	346.676	9.78067
1819	346.905	9.69609
1820	346.965	10.1317
1821	346.995	18.5718
1822	347.051	112.385
1823	347.119	10.4091
1824	347.436	9.40786
1825	347.763	10.5594
1826	348	19.5622
1827	348.091	9.83156
1828	348.323	10.588
1829	348.356	20.0034
1830	348.418	9.51498
1831	348.449	0.0817728
1832	348.527	8.30962
1833	349.783	9.42999
1834	349.89	0.160745
1835	350.048	8.87402
1836	350.192	9.8232
1837	350.812	9.67591
1838	351.204	9.24951
1839	351.628	9.90971
1840	351.778	10.3563
1841	352.041	26.4498
1842	352.113	9.84707
1843	352.372	9.68544
1844	352.855	9.36406
1845	352.961	0.99474
1846	353	9.78618
1847	353.07	9.19988
1848	353.183	22.5918
1849	353.981	9.22865
1850	354.016	9.03734
1851	354.112	10.2476
1852	354.173	0.499702
1853	354.219	29.8372
1854	354.791	9.14547
1855	354.962	119.761
1856	355.09	9.348
1857	355.115	0.250102
1858	355.25	8.57471
1859	355.983	9.55947
1860	356.106	9.20666
1861	356.187	9.19614
1862	356.767	9.9283
1863	356.886	9.05973
1864	356.905	1.03648
1865	356.955	8.52575
1866	358.102	10.0495
1867	358.875	9.20957
1868	358.915	18.8764
1869	358.962	2.11016
1870	359.015	151.868
1871	359.427	0.261618
1872	359.835	10.2976
1873	360.025	0.57914
1874	360.051	9.60502
1875	360.077	49.2265
1876	360.089	30.5576
1877	360.115	48.7459
1878	360.145	30.7516
1879	360.21	54.8421
1880	360.236	48.3986
1881	360.265	43.1025
1882	360.307	895.08
1883	360.329	612.986
1884	360.401	37.4904
1885	360.493	9.75357
1886	360.553	14.4889
1887	360.631	1.86382
1888	360.732	39.8492
1889	360.777	2.0658
1890	360.904	20.5382
1891	360.97	21.934
1892	361.051	22.4187
1893	361.091	140.42
1894	361.116	46.9978
1895	361.142	9.36722
1896	361.299	10.0827
1897	361.331	485.492
1898	361.7	0.111294
1899	361.822	10.6037
1900	361.922	12.2886
1901	361.966	1.22425
1902	362.089	9.77285
1903	362.244	21.4439
1904	362.344	298555
1905	362.875	8.24129
1906	363.054	63.3024
1907	363.252	16.5106
1908	363.305	1.99681
1909	363.347	85140.1
1910	363.429	58.7909
1911	363.479	122.378
1912	363.507	6.75051
1913	363.545	2.34325
1914	363.919	1.96587
1915	363.938	3.0248
1916	364.032	5.31202
1917	364.059	12.555
1918	364.105	34.8728
1919	364.166	2.13544
1920	364.242	16.9616
1921	364.257	26.0056
1922	364.357	1461.94
1923	364.435	66.8104
1924	364.466	49.8937
1925	364.925	1.826
1926	364.959	36.3722
1927	364.997	4.49632
1928	365.106	159.512
1929	365.535	69.6702
1930	365.655	132.493
1931	365.723	96.6098
1932	365.857	55.7114
1933	365.904	91.6353
1934	365.93	85.5251
1935	365.956	215.524
1936	365.98	56.2966
1937	366.016	113.971
1938	366.044	99.0163
1939	366.074	121.738
1940	366.099	138.545
1941	366.122	243.018
1942	366.156	186.878
1943	366.187	85.2531
1944	366.224	7.45402
1945	366.29	23.2089
1946	366.314	8.40539
1947	366.408	8.09307
1948	366.446	33.3686
1949	366.488	0.297009
1950	366.512	1.06349
1951	366.577	8.83551
1952	366.797	30.9888
1953	366.902	58.0957
1954	366.954	54.162
1955	366.985	45.1659
1956	367.024	68.9304
1957	367.054	57.2669
1958	367.087	49.1493
1959	367.121	52.9505
1960	367.152	96.7147
1961	367.188	17.9155
1962	367.213	20.2318
1963	367.294	53.9353
1964	367.327	36.2238
1965	367.398	0.673487
1966	367.513	0.136582
1967	367.685	9.69499
1968	367.783	10.1547
1969	367.939	20.1892
1970	368.083	11.0305
1971	368.172	10.3288
1972	368.272	10.2285
1973	368.313	0.86263
1974	368.415	9.44834
1975	368.58	10.0932
1976	368.796	8.37073
1977	368.818	9.24051
1978	368.986	18.4843
1979	369.133	8.76619
1980	369.37	29.3864
1981	369.48	9.42386
1982	369.629	9.10973
1983	369.764	9.85287
1984	370.122	9.34078
1985	370.191	9.96428
1986	370.308	9.83541
1987	370.562	9.12777
1988	370.874	8.75309
1989	371.672	10.0191
1990	372.213	9.08432
1991	372.519	9.98677
1992	372.897	9.0951
1993	372.927	0.261204
1994	372.979	9.42427
1995	374.202	9.36368
1996	374.223	9.58555
1997	374.307	258.567
[truncated: 3,069 more rows]
