# Supplementary material for: Synthesis of Hydrophobic Derivatives of Stilbenes with Improved Permeability and Limited Phase II Reactions
Source: J Agric Food Chem. 2026 Apr 15;74(16):12945–55. doi: 10.1021/acs.jafc.6c00922 (PMC13133912; doi:10.1021/acs.jafc.6c00922)
Supplement: Supplementary file 1 [file jf6c00922_si_001.zip › PcP MS Spectra.xlsx]

## Sheet: 202111143
#"-ESI Scan (rt: 0.039-0.496 min	111 scans) Frag=350.0V CID@5.0 202111143.d Subtract "
#Point	X(Thompsons)	Y(Counts)
0	100.519	12.5793
1	100.538	12.8166
2	100.552	32.388
3	100.567	18.8516
4	100.634	27.2399
5	100.711	34.9716
6	100.716	71.4178
7	100.732	36.2903
8	100.741	37.4053
9	100.78	40.9881
10	100.79	44.7402
11	100.836	50.4825
12	100.869	115.777
13	100.89	61.2842
14	100.916	144.943
15	100.923	208.497
16	100.929	557.785
17	100.936	615.166
18	100.944	316.211
19	100.954	423.302
20	100.96	364.542
21	100.975	1392.66
22	101.056	73.9286
23	101.2	69.0989
24	101.585	8.44983
25	101.754	8.85589
26	101.82	8.47871
27	101.886	8.62328
28	101.983	7.64988
29	102.01	34.0374
30	102.032	8.39334
31	102.151	4.76984
32	102.18	155.745
33	102.374	25.2581
34	102.762	8.30631
35	102.92	8.05706
36	102.937	9.09013
37	103.051	8.59047
38	103.158	8.03823
39	103.835	7.81025
40	103.943	11.4406
41	103.97	63.967
42	104.925	48.6975
43	105.104	10.8999
44	105.126	31.9651
45	105.322	10.7915
46	105.335	7.90998
47	105.616	8.74846
48	106.27	8.41658
49	107.271	8.29231
50	107.645	8.41575
51	107.846	7.9516
52	108.019	8.41966
53	108.456	8.10826
54	108.901	8.14604
55	109.01	7.68364
56	109.023	14.4662
57	109.031	4.03552
58	109.887	8.43156
59	110.021	8.3637
60	110.068	8.45485
61	110.371	8.02911
62	110.778	7.58031
63	110.977	127.293
64	111.761	8.51364
65	111.811	0.785094
66	112.433	8.5195
67	112.687	8.04343
68	112.749	8.73297
69	112.871	8.67999
70	112.986	1274.77
71	113.029	37.1167
72	113.039	49.0853
73	113.603	7.97841
74	113.818	8.9153
75	113.922	7.49911
76	113.943	8.32444
77	113.96	8.60785
78	113.98	9.49403
79	113.99	51.0426
80	114.004	8.08395
81	114.032	8.37472
82	114.934	8.56821
83	115.022	8.97322
84	115.055	290.665
85	115.21	8.21759
86	117.035	11.1168
87	117.626	8.00261
88	118.016	9.50265
89	118.022	17.1074
90	118.927	8.96415
91	118.958	9.84777
92	119.049	24.126
93	119.375	8.35437
94	119.785	7.66005
95	119.9	8.96072
96	119.921	18.2481
97	119.937	28.8796
98	120.404	8.4876
99	121.568	8.1982
100	121.968	8.39915
101	122.048	7.93705
102	122.39	8.64021
103	122.805	8.26714
104	123.102	8.16373
105	123.853	7.8919
106	123.907	8.20722
107	123.966	8.63616
108	124.007	7.65858
109	124.227	8.43256
110	124.415	8.88586
111	125.147	8.86368
112	125.241	8.71529
113	125.522	7.73147
114	125.79	7.94601
115	126.038	8.41309
116	126.292	8.17632
117	126.611	9.23742
118	126.798	8.36654
119	126.933	8.84753
120	127.008	18.3334
121	127.471	8.54107
122	128.004	9.27092
123	128.014	18.8399
124	128.266	8.62202
125	128.588	8.59497
126	128.705	7.78392
127	129.07	213.535
128	129.083	8.48638
129	130.042	405.58
130	130.055	9.70523
131	130.065	7.54534
132	130.079	26.4331
133	130.186	7.24597
134	130.978	8.96104
135	130.993	133.47
136	131.05	752.541
137	131.061	8.78089
138	131.394	8.15419
139	131.555	8.14417
140	131.728	8.45494
141	132.02	51.6917
142	132.055	10.7569
143	132.293	8.47748
144	132.71	8.41386
145	132.986	8.05821
146	132.998	8.92451
147	133.019	18.4921
148	133.03	985.797
149	133.543	8.08128
150	133.751	7.53851
151	133.904	7.9009
152	133.959	8.46932
153	134.026	11.5464
154	134.035	151.928
155	134.063	7.70318
156	134.398	7.84725
157	134.624	7.98738
158	134.977	8.86828
159	135.04	18.7546
160	135.045	837.383
161	135.342	8.27191
162	135.702	8.8666
163	135.924	8.12209
164	136.049	32.0104
165	136.903	9.0549
166	136.921	8.6584
167	137.028	960.197
168	137.077	9.05117
169	137.559	8.37287
170	138.027	149.436
171	139.641	8.46438
172	139.745	7.81127
173	141.033	251.853
174	141.07	174.99
175	141.422	9.02766
176	141.523	7.75678
177	141.677	9.21733
178	142.012	34.3964
179	142.029	6.76937
180	142.041	8.18963
181	142.279	8.63064
182	142.749	8.68064
183	143.017	91.1961
184	143.03	7.81518
185	143.05	691.908
186	143.195	8.42867
187	143.975	9.05093
188	143.983	8.79804
189	144.055	153.309
190	144.796	8.42937
191	144.85	17.3528
192	145.029	269.602
193	145.038	3.99546
194	145.065	297.76
195	146.017	20.6204
196	146.607	8.00079
197	147.02	8.82885
198	147.981	8.32883
199	148.945	7.95311
200	149.028	5.31889
201	149.44	8.67041
202	149.468	8.68584
203	150.239	8.36065
204	150.338	16.588
205	150.962	8.04496
206	151.01	8.97467
207	151.236	7.5082
208	151.406	7.52489
209	151.531	8.61395
210	152.346	8.26755
211	152.362	7.89275
212	152.973	0.30456
213	153.019	26.3779
214	153.037	7.94782
215	153.053	10.2377
216	153.074	1.41078
217	155.026	8.71705
218	155.05	241.711
219	155.082	8.73987
220	155.667	9.13422
221	155.858	8.89467
222	156.059	124.962
223	156.296	8.59872
224	156.595	8.92515
225	157.028	110.997
226	157.044	37.3088
227	157.066	639.585
228	157.077	19.3061
229	157.511	8.3119
230	157.994	8.78232
231	158.01	8.97852
232	158.037	719.062
233	158.068	57.1579
234	158.985	9.15927
235	159	22.7901
236	159.045	12276.8
237	159.279	8.44182
238	159.579	8.19021
239	159.934	16.9375
240	159.96	8.55446
241	160.036	26.2317
242	160.049	1310.94
243	160.557	3.50505
244	160.601	4.28709
245	160.617	6.46907
246	160.644	6.734
247	160.659	11.1319
248	160.671	3.68408
249	160.678	8.73641
250	160.689	18.1637
251	160.698	5.74503
252	160.707	32.6858
253	160.72	23.6123
254	160.734	22.0629
255	160.745	32.2494
256	160.758	36.2158
257	160.775	41.0314
258	160.786	34.6222
259	160.797	21.3877
260	160.81	21.9123
261	160.821	38.6085
262	160.837	17.916
263	160.847	46.3225
264	160.864	24.8341
265	160.877	13.3465
266	160.888	40.5208
267	160.895	14.4208
268	160.909	25.4485
269	160.922	56.188
270	160.935	44.9779
271	160.945	32.7019
272	160.955	23.0346
273	160.969	20.0169
274	160.982	39.3252
275	160.992	16.5894
276	161.024	807.58
277	161.05	289.77
278	161.628	7.81343
279	161.788	7.84669
280	162.028	82.3543
281	162.368	9.20232
282	162.399	8.27884
283	162.845	8.36969
284	162.894	8.23339
285	163.045	8.04661
286	164.029	8.00949
287	165.055	17.2706
288	165.993	8.46981
289	166.953	8.67871
290	166.984	13.88
291	167.047	148.554
292	167.135	8.36166
293	167.308	8.04211
294	167.631	7.96425
295	167.738	8.71064
296	167.877	8.07221
297	168.034	9.08562
298	168.054	8.41881
299	168.5	8.61262
300	168.798	7.60361
301	169.049	36.1751
302	169.061	72.2411
303	169.072	47.4867
304	169.087	4.33585
305	169.097	22.2885
306	169.11	10.4626
307	169.394	1.93834
308	169.505	2.02294
309	169.659	8.05405
310	170.035	1.91127
311	170.32	7.63982
312	170.401	5.91791
313	170.469	1.88729
314	170.501	2.85369
315	170.563	26.4562
316	170.6	2.67275
317	170.633	17.9076
318	170.664	48.3782
319	170.673	8.74652
320	170.725	72.4954
321	170.758	17.8815
322	170.784	22.5356
323	170.807	22.7758
324	170.864	100.219
325	170.96	34.9921
326	170.999	63.1493
327	171.045	783.974
328	171.081	349.3
329	171.118	14.4085
330	171.753	8.30538
331	171.798	8.43131
332	172.053	829.754
333	172.148	7.8418
334	172.975	12.8417
335	173.061	3578.28
336	173.118	59.5565
337	173.131	12.6439
338	174.015	9.20109
339	174.032	245.191
340	174.064	550.131
341	175.039	280.035
342	175.076	1953.14
343	175.543	8.42802
344	175.592	9.25395
345	176.043	0.359417
346	176.054	17.5503
347	176.064	7.29571
348	176.08	399.828
349	176.81	7.8761
350	177.041	8.50905
351	177.058	51.4611
352	177.081	10.7908
353	177.327	8.57006
354	177.504	8.78407
355	179.327	8.89873
356	179.666	8.36042
357	179.869	8.11201
358	180.058	390.535
359	180.524	7.79353
360	180.683	8.16973
361	181.066	795.944
362	181.407	8.25183
363	182.037	243.788
364	182.07	237.187
365	182.962	8.22672
366	182.982	27.427
367	183.011	43.1055
368	183.032	8.51746
369	183.045	1308.3
370	183.058	8.38894
371	183.43	8.60207
372	183.449	7.9112
373	184.051	366.968
374	184.809	8.3426
375	185.024	452.06
376	185.045	42.5199
377	185.06	1681.24
378	186.03	142.546
379	186.064	334.442
380	186.602	8.673
381	186.944	10.6282
382	187	90.2042
383	187.04	357.279
384	187.076	339.482
385	187.28	9.37816
386	187.617	8.7592
387	188.044	29.9645
388	188.666	8.53211
389	189.231	8.62461
390	189.42	8.23103
391	189.963	8.68857
392	189.979	97.9999
393	190	16.4173
394	190.012	9.17068
395	190.048	8.71898
396	190.309	8.73085
397	190.379	8.26592
398	190.521	7.90332
399	191.321	7.82445
400	192.115	66.0736
401	192.895	9.70131
402	192.913	9.19701
403	192.938	0.12345
404	192.958	195.03
405	193.055	17.0006
406	193.406	8.66416
407	193.953	8.86489
408	194.014	8.56497
409	194.046	9.4378
410	194.06	8.35027
411	194.071	40.8395
412	194.922	17.217
413	194.931	39.8828
414	194.977	8.60074
415	195.046	255.627
416	195.061	8.51977
417	196.039	18.6721
418	196.054	331.93
419	196.532	8.63985
420	197.031	9.4941
421	197.047	18.6503
422	197.061	761.011
423	198.024	10.8211
424	198.066	484.484
425	199.04	913.292
426	199.077	5893.1
427	199.563	8.39505
428	199.999	8.49465
429	200.047	790.077
430	200.058	8.45045
431	200.068	39.0797
432	200.08	936.494
433	200.225	8.42967
434	200.273	8.13722
435	201.056	15648.7
436	201.103	48.0217
437	201.135	10.2986
438	202.059	1966.27
439	202.117	13.6131
440	202.131	3.57461
441	202.328	8.42393
442	202.436	7.83472
443	202.781	2.58662
444	202.802	3.10802
445	202.828	3.20387
446	202.868	7.07564
447	202.894	6.58377
448	202.917	15.0332
449	202.942	17.7254
450	202.96	10.9315
451	203.032	27.4913
452	203.061	286.501
453	203.106	53.4238
454	203.121	51.0579
455	203.135	62.555
456	203.148	45.166
457	203.165	41.821
458	203.182	54.7688
459	203.192	57.8521
460	203.214	24.8566
461	203.225	44.5984
462	203.24	56.4285
463	203.26	86.1266
464	203.282	35.68
465	203.298	37.1436
466	203.313	31.881
467	203.326	14.0905
468	203.337	8.54432
469	203.352	23.4002
470	203.593	17.4605
471	203.848	8.93978
472	203.937	8.43664
473	203.969	8.36638
474	204.137	8.39642
475	204.982	7.78384
476	204.998	8.64143
477	205.114	8.23075
478	205.651	7.78016
479	205.688	8.88317
480	205.942	8.50864
481	205.991	8.69673
482	206.219	8.15127
483	207.054	8.58703
484	207.071	8.9712
485	207.087	8.93731
486	207.11	17.8097
487	207.372	8.38036
488	207.413	7.72073
489	207.656	7.77147
490	207.977	7.64921
491	208.053	189.84
492	208.436	8.56902
493	209.367	9.20318
494	209.461	17.0051
495	209.66	8.15326
496	209.8	9.10818
497	210.016	8.82061
498	211.04	149.966
499	211.059	19.0555
500	211.394	8.57801
501	211.701	8.13751
502	211.876	8.70299
503	212.048	180.181
504	212.247	8.37789
505	212.413	7.85628
506	213.056	466.994
507	213.179	65.201
508	214.012	8.1064
509	214.027	9.22907
510	214.052	33.4241
511	214.062	334.777
512	214.48	8.02897
513	214.816	8.73316
514	214.945	8.51535
515	215.072	1977.76
516	215.746	8.22456
517	216.075	377.275
518	217.003	3045.36
519	217.249	8.45546
520	218.103	9.81823
521	218.169	9.03516
522	218.52	8.55891
523	219.005	7.94175
524	219.504	8.76343
525	220.006	8.8067
526	220.042	8.70239
527	220.147	392.41
528	220.159	16.4544
529	220.565	8.32573
530	220.947	10.564
531	220.974	10.6455
532	221.154	65.9695
533	221.167	9.16284
534	221.799	8.12837
535	222.03	8.65621
536	222.056	32.5945
537	222.782	8.5143
538	222.869	8.22631
539	222.914	7.97803
540	223.002	12.8921
541	223.182	1158.92
542	223.867	7.8018
543	224.047	514.887
544	224.186	511.969
545	224.387	8.81051
546	224.486	8.8975
547	224.991	8.5101
548	225.045	108.72
549	225.056	5049.24
550	225.122	71.6136
551	225.446	8.72989
552	226.059	893.625
553	226.86	0.478002
554	226.954	3.85802
555	227.035	217.972
556	227.149	6.50558
557	227.258	16.162
558	227.281	8.17702
559	227.349	8.44152
560	227.749	9.65292
561	228.043	444.887
562	228.507	9.06329
563	228.787	8.44001
564	228.831	7.87402
565	229.05	22.4381
566	229.118	8.00257
567	230.539	9.03844
568	230.567	8.37086
569	231.241	8.36072
570	231.473	8.5604
571	231.778	8.16391
572	231.831	8.91042
573	231.973	10.3429
574	232.191	8.07018
575	232.297	8.34775
576	232.95	8.45709
577	233.004	10.4731
578	233.433	8.97408
579	233.642	7.79969
580	233.783	8.31634
581	234.935	9.12619
582	235.041	8.83907
583	235.133	115.176
584	235.65	7.66885
585	236.048	8.54811
586	236.106	191.475
587	236.139	10.3648
588	237.042	9.76672
589	237.088	7.71406
590	237.11	33.3347
591	237.81	8.13614
592	238.38	7.78647
593	238.399	8.52615
594	238.571	8.26322
595	238.719	8.37017
596	239.007	6.8995
597	239.052	20.2733
598	239.159	1350.55
599	240.043	169.546
600	240.162	468.556
601	240.697	9.07253
602	241.039	38.7689
603	241.051	3544.65
604	241.065	1.048
605	241.422	8.36195
606	241.607	1.12731
607	241.627	7.6529
608	241.641	17.4138
609	241.657	64.7679
610	241.671	45.2726
611	241.685	65.0988
612	241.698	18.2298
613	241.712	46.4246
614	241.742	58.0345
615	241.758	17.9238
616	241.772	184.072
617	241.783	716.062
618	241.802	56.3163
619	241.818	25.6962
620	241.832	45.9566
621	241.876	8.65022
622	241.929	9.20461
623	241.966	1.15091
624	242.011	27.46
625	242.056	990.702
626	242.106	70.126
627	242.142	8.37654
628	242.208	16.7594
629	242.237	19.9119
630	242.317	8.86789
631	242.365	16.9552
632	242.426	7.99311
633	242.602	11.311
634	242.655	185.999
635	242.671	79.6543
636	242.697	31.016
637	242.78	9.42244
638	242.831	18.3824
639	242.903	16.7963
640	242.93	10.7581
641	242.979	84.6017
642	243.069	1.01734e+06
643	243.124	0.983049
644	243.534	7.53087
645	243.551	31.2743
646	243.573	17.4036
647	243.595	49.6277
648	243.609	9.88519
649	243.635	45.8099
650	243.659	14.6698
651	243.678	25.39
652	243.69	16.4532
653	243.704	19.3766
654	243.722	60.6529
655	243.74	50.7799
656	243.762	15.477
657	243.782	184.744
658	243.805	74.97
659	243.822	224.796
660	243.842	220.356
661	243.86	17.6805
662	243.874	24.8512
663	243.889	8.77557
664	243.903	13.1307
665	243.924	16.8529
666	243.952	12.3524
667	243.983	205.723
668	244.01	93.4822
669	244.029	2.02914
670	244.041	342.623
671	244.07	224804
672	244.144	72.2497
673	244.174	59.2412
674	244.243	2.70978
675	244.294	4.14699
676	244.319	4.24205
677	244.474	2.31102
678	244.549	11.5309
679	244.565	22.058
680	244.578	2.04054
681	244.614	15.2157
682	244.646	1.80643
683	244.661	14.0004
684	244.683	2.56349
685	244.702	1.85768
686	244.719	10.5992
687	244.732	9.64226
688	244.749	20.5579
689	244.767	3.80317
690	244.788	30.36
691	244.809	71.6159
692	244.833	29.9509
693	244.852	24.5979
694	244.872	37.0587
695	244.887	15.1741
696	244.903	10.3467
697	244.972	1.90246
698	245.038	20.8407
699	245.073	27670.2
700	245.128	22.6782
701	245.147	67.9153
702	245.164	21.9503
703	245.184	24.1386
704	245.193	6.25706
705	245.21	10.9439
706	245.238	12.8646
707	245.269	10.0877
708	245.29	9.77674
709	245.307	9.97295
710	245.326	17.1028
711	245.353	7.30846
712	245.368	17.9038
713	245.38	4.31174
714	245.393	17.5253
715	245.419	6.44919
716	245.438	12.4006
717	245.46	20.3301
718	245.479	5.13301
719	245.497	27.9268
720	245.52	11.141
721	245.547	30.8788
722	245.58	27.9267
723	245.603	28.4985
724	245.625	13.9854
725	245.644	7.10275
726	245.665	15.8324
727	245.7	3.3373
728	245.879	3.89344
729	245.91	6.97763
730	245.922	19.8736
731	245.94	38.9539
732	245.953	8.28411
733	245.968	45.7197
734	245.982	36.9876
735	245.995	57.6077
736	246.011	36.2751
737	246.025	51.4396
738	246.041	67.083
739	246.075	2537.22
740	246.106	53.2654
741	246.12	93.9895
742	246.137	149.167
743	246.151	123.931
744	246.164	115.373
745	246.182	153.723
746	246.196	106.426
747	246.214	133.488
748	246.231	163.023
749	246.25	158.52
750	246.269	233.208
751	246.291	172.667
752	246.308	104.906
753	246.323	205.005
754	246.339	166.543
755	246.357	122.676
756	246.373	129.903
757	246.391	169.235
758	246.414	155.191
759	246.436	86.255
760	246.468	63.631
761	246.495	51.5447
762	246.509	33.1164
763	246.531	29.7499
764	246.556	66.9524
765	246.586	52.1518
766	246.614	50.6295
767	246.634	18.5378
768	246.656	18.0017
769	246.681	28.462
770	246.898	2.0209
771	246.925	2.56592
772	247.05	20.3307
773	247.08	191.043
774	247.109	13.2784
775	247.12	12.0235
776	247.143	16.7349
777	247.181	12.1749
778	247.199	19.0692
779	247.216	25.8343
780	247.232	37.6868
781	247.247	39.2833
782	247.262	46.8764
783	247.274	55.038
784	247.286	30.8812
785	247.304	55.3284
786	247.317	69.8196
787	247.339	96.5452
788	247.36	66.6426
789	247.383	113.814
790	247.401	103.08
791	247.42	130.68
792	247.442	79.4221
793	247.464	170.572
794	247.48	60.4256
795	247.498	110.01
796	247.518	83.2354
797	247.538	119.45
798	247.553	70.6392
799	247.576	149.479
800	247.601	119.423
801	247.621	110.589
802	247.637	88.4997
803	247.655	68.8956
804	247.664	40.0423
805	247.68	96.4491
806	247.71	57.2537
807	248.084	9.8496
808	248.169	0.763242
809	248.801	8.39694
810	248.97	46.1321
811	249.008	5.58677
812	249.043	8.79961
813	249.699	9.07347
814	250.018	8.45984
815	251.255	8.81253
816	251.573	8.48652
817	252.804	7.43632
818	254.06	8.56784
819	254.251	48.683
820	254.411	8.40901
821	254.944	8.65799
822	254.974	8.29121
823	255.066	157.279
824	255.174	468.692
825	255.185	26.9411
826	255.304	692.81
827	255.317	48.0683
828	255.336	156.319
829	255.35	11.2344
830	255.64	7.84021
831	255.658	8.13877
832	256.143	9.91929
833	256.622	9.99072
834	256.983	9.03384
835	257.045	4.31896
836	257.082	8637.34
837	257.157	56.619
838	257.954	7.96289
839	258.088	1833.84
840	259.001	8.58148
841	259.016	6.49758
842	259.061	52.5304
843	259.08	380.003
844	259.137	5.43184
845	259.15	15.7308
846	259.175	29.0219
847	259.209	23.4628
848	259.245	32.655
849	259.276	28.0353
850	259.299	22.4368
851	259.318	8.10149
852	259.337	31.6484
853	259.361	8.69999
854	259.382	14.8764
855	259.414	45.156
856	259.478	9.16063
857	259.69	8.31891
858	259.913	0.396872
859	260.714	8.38853
860	262.408	9.11264
861	263.171	9.45578
862	263.2	8.29285
863	263.966	8.52302
864	264.037	18.7427
865	264.93	8.42924
866	265.032	10.7097
867	265.049	1291.01
868	265.64	9.00903
869	265.751	8.74675
870	266.052	127.205
871	266.954	8.62466
872	268.189	8.47727
873	268.208	8.64077
874	269.049	500.328
875	269.066	66.2798
876	269.097	12.1617
877	269.418	9.83732
878	269.971	9.31028
879	270.053	10.3243
880	270.546	8.29165
881	271.043	12.0425
882	271.062	408.572
883	271.096	195.348
884	272.25	7.40568
885	272.275	8.14982
886	272.725	8.21522
887	274.671	7.74833
888	274.778	8.00336
889	275.483	8.41001
890	276.873	0.0443649
891	276.972	19.3083
892	277.013	9.06339
893	277.028	1697.48
894	277.99	17.112
895	278.031	391.542
896	278.117	8.00557
897	279.027	606.994
898	280.029	19.2791
899	281.304	50.6819
900	282.974	8.01819
901	283.014	55.7884
902	283.198	28.8039
903	283.427	8.5932
904	283.533	9.10427
905	284.617	8.88583
906	284.769	17.0947
907	284.97	14.3422
908	285.03	25.6913
909	285.054	290.311
910	285.254	25.7482
911	287.144	20.7939
912	288.476	8.70699
913	288.96	18.3951
914	289.009	96.4933
915	289.053	8.53898
916	289.072	9.66982
917	290.541	8.05431
918	290.943	8.60777
919	292.835	8.36016
920	292.998	8.3102
921	293.178	87.5286
922	294.182	62.7349
923	295.036	11.4568
924	297.087	44.796
925	297.154	93.9169
926	297.263	19.8516
927	297.674	9.04299
928	298.017	7.20699
929	298.059	10.7303
930	298.397	8.42926
931	299.007	178.47
932	299.217	13.328
933	299.288	30.2412
934	299.513	70.3624
935	299.549	2.67153
936	299.574	10.2947
937	299.602	37.4818
938	299.622	8.93612
939	299.645	10.918
940	300.871	7.62887
941	301.024	309.845
942	301.359	9.06907
943	302.516	8.74413
944	302.683	8.27172
945	303.022	121.092
946	304.676	8.27556
947	305.389	8.40691
948	306.007	8.48271
949	306.931	8.21867
950	308.28	8.93387
951	308.297	620.044
952	308.607	8.13151
953	308.933	9.45661
954	309.298	61.6199
955	309.98	8.74761
956	310.192	16.9332
957	310.277	8.81066
958	310.904	8.37514
959	311.039	15.9873
960	311.065	70.7213
961	312.154	40.0431
962	312.325	8.27965
963	312.579	8.50764
964	312.692	8.32007
965	312.807	32.6803
966	312.889	8.91415
967	314.005	8.40694
968	315.088	400.013
969	315.159	8.11158
970	316.003	9.02266
971	316.18	8.0595
972	316.645	7.8492
973	316.698	8.22924
974	316.81	8.3088
975	317.221	71.7361
976	317.244	130.216
977	317.284	271.657
978	318.531	9.18926
979	319.597	55.2635
980	319.719	2.03429
981	319.784	16.5819
982	319.834	120.116
983	320.106	4.37521
984	320.186	2.20708
985	320.357	7.11594
986	320.396	8.35291
987	320.423	5.19838
988	320.523	6.93184
989	320.691	0.144526
990	321.464	1.86902
991	321.481	2.45839
992	321.518	2.08839
993	321.546	6.73649
994	321.564	1.42039
995	321.588	3.73057
996	321.631	10.5015
997	321.654	4.17169
998	321.687	10.0517
999	321.726	16.3871
1000	321.765	11.3405
1001	321.792	14.3812
1002	321.825	12.7782
1003	321.844	14.0009
1004	321.891	22.3578
1005	321.918	7.70923
1006	321.942	14.2997
1007	321.965	14.8555
1008	322.175	59.4962
1009	322.247	12.5051
1010	322.272	35.6937
1011	322.313	168.506
1012	322.358	121.08
1013	322.409	24.8431
1014	322.432	60.7098
1015	322.523	48.5395
1016	322.565	69.7745
1017	322.609	25.0406
1018	322.726	47.1943
1019	322.944	29.3954
1020	323.775	8.82186
1021	324.324	9.77508
1022	324.96	45.9767
1023	325.068	2290.43
1024	325.097	9.79771
1025	325.973	9.02723
1026	325.995	8.07572
1027	326.07	604.795
1028	326.17	11.4138
1029	326.448	0.335443
1030	326.875	9.53289
1031	327.001	7.73899
1032	327.023	9.74001
1033	327.058	211.002
1034	327.163	18.6758
1035	327.181	142.859
1036	327.55	9.39669
1037	328.042	83.924
1038	329.034	9.18206
1039	329.074	8.66668
1040	329.468	8.34095
1041	329.873	8.49775
1042	330.092	8.60431
1043	330.601	9.79351
1044	330.886	8.85688
1045	330.958	8.07083
1046	330.976	12.0833
1047	331.295	8.64647
1048	331.713	8.51496
1049	331.851	9.12963
1050	332.188	8.48826
1051	332.924	0.153008
1052	334.245	8.99501
1053	334.262	62.1451
1054	334.281	88.9712
1055	334.308	84.4841
1056	334.346	36.2203
1057	334.371	113.205
1058	334.394	195.815
1059	334.411	69.4515
1060	334.429	48.9579
1061	334.448	8.40544
1062	334.508	9.25972
1063	334.86	9.32695
1064	335.266	50.1224
1065	335.292	13.5965
1066	335.312	11.7848
1067	335.538	8.36762
1068	335.737	8.43022
1069	335.936	9.37545
1070	335.958	8.7212
1071	336.226	10.2896
1072	336.328	287349
1073	336.884	12.9434
1074	336.946	15.8431
1075	336.973	0.602645
1076	337.008	3.83405
1077	337.026	8.06207
1078	337.059	5.69409
1079	337.094	2.76918
1080	337.146	5.63674
1081	337.176	36.7765
1082	337.225	459.899
1083	337.268	26.0804
1084	337.332	69132.2
1085	337.452	60.8071
1086	337.483	6.30888
1087	337.513	29.0481
1088	337.551	5.47503
1089	337.584	15.2013
1090	337.633	0.965024
1091	337.653	1.88903
1092	337.677	1.81715
1093	337.703	1.89083
1094	337.741	3.82189
1095	337.768	1.95541
1096	337.805	2.35298
1097	337.824	9.36964
1098	337.964	1.87883
1099	338.016	3.27134
1100	338.191	11.222
1101	338.334	8360.22
1102	338.395	2.95285
1103	338.415	62.9622
1104	338.441	34.4438
1105	338.876	35.3175
1106	338.98	42.1961
1107	339.067	13.1162
1108	339.093	62.2319
1109	339.12	11.9219
1110	339.151	70.5215
1111	339.26	110.406
1112	339.287	96.216
1113	339.371	30.709
1114	339.388	119.335
1115	339.413	50.522
1116	339.451	6.44537
1117	339.481	25.7607
1118	339.511	29.1322
1119	339.539	32.8498
1120	339.567	60.7528
1121	339.599	37.6357
1122	339.623	70.5763
1123	339.648	55.2848
1124	339.678	91.3796
1125	339.713	92.4465
1126	339.737	35.292
1127	339.759	103.57
1128	339.788	99.9833
1129	339.821	155.379
1130	339.854	167.362
1131	339.886	129.84
1132	339.915	144.149
1133	339.943	133.642
1134	339.973	159.226
1135	339.997	184.236
1136	340.022	109.403
1137	340.039	50.5386
1138	340.067	80.1893
1139	340.085	75.588
1140	340.107	55.3345
1141	340.129	22.7602
1142	340.157	86.1512
1143	340.187	15.3028
1144	340.248	108.95
1145	340.281	81.7184
1146	340.305	16.549
1147	340.372	53.9826
1148	340.4	66.4857
1149	340.434	10.2094
1150	340.494	6.50765
1151	340.606	3.55108
1152	340.625	26.7485
1153	340.656	26.1437
1154	340.709	50.1709
1155	340.738	14.8398
1156	340.758	56.6553
1157	340.785	30.1973
1158	340.806	32.3425
1159	340.826	6.22346
1160	340.844	25.3271
1161	340.868	38.2984
1162	340.886	18.9108
1163	340.916	64.0384
1164	340.948	25.9933
1165	340.989	25.547
1166	341.016	45.8248
1167	341.035	1083.23
1168	341.078	19.5655
1169	341.103	33.9559
1170	341.121	10.9071
1171	341.166	20.1018
1172	342.038	319.956
1173	342.143	8.11531
1174	343.212	8.56758
1175	343.719	8.68175
1176	343.998	8.43846
1177	344.048	9.69252
1178	344.287	8.421
1179	346.381	8.17841
1180	346.995	25.6628
1181	347.019	22.0136
1182	347.055	61.3181
1183	347.225	8.85933
1184	347.755	8.14452
1185	348.515	8.41443
1186	348.925	8.35535
1187	349.306	10.2343
1188	350.293	24.2792
1189	350.31	306.363
1190	350.339	233.318
1191	351.31	23.3899
1192	351.344	11.7853
1193	351.58	8.35524
1194	352.322	45.0656
1195	353.056	9.50235
1196	353.435	8.90315
1197	354.961	21.7501
1198	355.022	8.34611
1199	355.358	17.6133
1200	355.44	8.69703
1201	356.5	8.21622
1202	356.905	0.679886
1203	357.05	8.53815
1204	357.737	8.32434
1205	358.108	9.0074
1206	358.897	16.9688
1207	358.982	37.4172
1208	359.015	39.697
1209	359.746	8.74113
1210	359.897	9.50121
1211	360.908	29.2091
1212	361.062	10.9248
1213	361.115	9.0971
1214	361.153	7.74661
1215	363.056	22.7763
1216	363.123	10.2746
1217	363.227	1.92112
1218	364.045	30.4127
1219	364.106	38.4227
1220	364.436	41.2753
1221	364.464	42.5242
1222	364.957	26.217
1223	365.102	203.385
1224	365.316	11.7328
1225	365.423	20.7813
1226	365.465	23.6199
1227	365.496	73.2233
1228	365.666	12.5302
1229	365.684	171.5
1230	365.734	47.6858
1231	365.804	132.86
1232	365.858	2.69215
1233	365.885	38.4355
1234	365.914	99.4284
1235	365.979	50.5904
1236	366.016	11.3311
1237	366.043	26.7446
1238	366.073	11.7408
1239	366.106	186.042
1240	366.132	37.0764
1241	366.195	5.46145
1242	366.315	4.0434
1243	366.34	46.6872
1244	368.298	8.07271
1245	368.832	8.2614
1246	368.924	8.51618
1247	370.014	25.7245
1248	370.081	8.76955
1249	371.144	7.57935
1250	371.388	9.441
1251	372.173	8.09984
1252	372.208	8.94799
1253	372.7	8.32938
1254	373.957	8.02129
1255	374.217	9.00012
1256	374.993	196.919
1257	375.087	114.529
1258	375.256	65.7551
1259	375.54	8.4775
1260	375.859	8.24881
1261	375.959	17.7971
1262	376.006	8.89279
1263	376.851	8.30674
1264	377.101	229.87
1265	378.201	8.83013
1266	378.426	8.49605
1267	379.021	8.67075
1268	379.041	17.0074
1269	379.496	8.17039
1270	380.95	11.3978
1271	382.457	8.54211
1272	382.509	8.57489
1273	383.218	24.8634
1274	383.294	8.46744
1275	384.228	10.0659
1276	384.755	8.76631
1277	385.465	8.16002
1278	387.707	8.11028
1279	388.457	8.21227
1280	388.992	0.0967741
1281	391.694	8.18476
1282	393.282	7.97299
1283	394.961	17.182
1284	398.566	8.41087
1285	398.866	8.52072
1286	399.039	111.846
1287	399.591	8.51652
1288	400.862	8.92924
1289	401.007	8.22536
1290	401.055	348.805
1291	401.149	8.52419
1292	402.05	36.5091
1293	402.697	8.31532
1294	402.728	8.65766
1295	402.998	8.54063
1296	403.776	8.91101
1297	403.881	7.79313
1298	403.99	8.6405
1299	404.729	8.25663
1300	405.047	55.6875
1301	405.085	10.8547
1302	405.318	9.4555
1303	405.526	8.95808
1304	406.232	9.21821
1305	407.07	92.3687
1306	407.445	0.863035
1307	407.505	7.88998
1308	407.57	2.13042
1309	407.59	38.5389
1310	407.644	11.1971
1311	407.674	22.5862
1312	407.697	17.1381
1313	407.72	36.4748
1314	407.849	48.2451
1315	407.886	55.2467
1316	407.921	13.0607
1317	408.505	7.82994
1318	408.817	8.31077
1319	409.262	8.02133
1320	410.289	8.53258
1321	411.296	9.59081
1322	413.303	8.11446
1323	413.347	16.5749
1324	414.723	7.70198
1325	415.819	8.39792
1326	415.858	7.64086
1327	416.194	8.90969
1328	417.707	8.34037
1329	418.788	7.84083
1330	419.48	17.3296
1331	419.757	8.41413
1332	419.976	9.33135
1333	420.166	7.76698
1334	420.906	8.62764
1335	422.799	8.61406
1336	422.945	4.85112
1337	422.996	8.71428
1338	423.038	182.629
1339	423.309	8.90386
1340	423.602	8.52689
1341	423.794	9.05832
1342	424.324	8.13641
1343	424.899	8.84616
1344	425.209	8.14446
1345	425.836	7.81082
1346	426.668	8.84839
1347	427.324	8.15254
1348	427.763	9.1469
1349	428.873	0.296498
1350	429.055	17.666
1351	429.685	8.08315
1352	431.481	8.87793
1353	431.895	8.39721
1354	431.935	3.06935
1355	432.736	8.8334
1356	433.259	8.27452
1357	433.503	8.70754
1358	434.339	8.20801
1359	434.365	8.40652
1360	434.961	8.17122
1361	436.19	7.98272
1362	436.651	8.76571
1363	436.848	8.62171
1364	437.421	7.9966
1365	437.846	8.56588
1366	438.308	8.07965
1367	438.854	7.94931
1368	439.235	0.433101
1369	439.678	8.51863
1370	440.428	15.9277
1371	442.125	8.13825
1372	443.145	8.77483
1373	443.585	8.48027
1374	443.789	8.2647
1375	445.282	7.23781
1376	446.909	8.79775
1377	449.192	8.81082
1378	449.222	7.94261
1379	449.246	1263.48
1380	450.148	8.58864
1381	450.249	535.266
1382	450.907	8.69783
1383	451.033	8.57809
1384	452.402	8.4687
1385	452.457	8.77014
1386	453.018	7.88407
1387	453.263	76.155
1388	454.122	8.20823
1389	454.642	8.56265
1390	458.35	7.85703
1391	458.421	8.33553
1392	458.99	8.71888
1393	459.187	8.80875
1394	459.234	8.25824
1395	459.36	8.39408
1396	460.925	28.8301
1397	461.412	3802.17
1398	461.497	56.8099
1399	461.523	9.2343
1400	461.55	11.4308
1401	462.266	8.72118
1402	462.321	9.19342
1403	462.414	1488.34
1404	463.149	7.98028
1405	463.418	498.148
1406	463.544	8.63429
1407	466.555	7.00764
1408	466.687	8.32521
1409	467.253	10.6862
1410	467.281	21.6243
1411	468.273	7.97343
1412	469.867	8.63361
1413	472.033	8.40557
1414	472.375	9.21927
1415	472.998	8.84427
1416	473.418	24.9802
1417	473.69	8.36182
1418	473.969	8.97676
1419	474.59	7.63356
1420	474.954	9.0667
1421	477.902	8.69538
1422	478.267	10.0859
1423	478.387	21.0217
1424	478.414	66.6989
1425	478.467	10.4541
1426	478.875	8.9615
1427	479.268	11.6878
1428	480.604	9.01802
1429	480.816	1.50937
1430	481.297	72645.5
1431	481.404	282.55
1432	481.445	33.7847
1433	481.694	8.56757
1434	481.811	8.45514
1435	481.978	9.10038
1436	482.301	24935.6
1437	482.358	18.9007
1438	482.383	20.2611
1439	482.409	20.3063
1440	482.445	13.1369
1441	482.53	7.70646
1442	482.625	2.40765
1443	483.048	7.07556
1444	483.303	5067.62
1445	483.411	69.176
1446	483.446	20.6616
1447	483.479	7.00233
1448	483.866	2.24449
1449	484.028	2.16858
1450	484.055	6.82852
1451	484.114	14.8738
1452	484.226	13.782
1453	484.306	584.742
1454	484.369	31.6585
1455	484.409	23.7208
1456	484.44	19.7597
1457	484.489	25.9067
1458	484.522	30.0593
1459	484.563	20.3256
1460	484.62	15.5864
1461	484.661	13.6034
1462	484.703	13.2837
1463	484.735	13.4783
1464	484.786	8.52657
1465	484.866	2.19059
1466	485.034	2.88573
1467	485.125	1528.68
1468	485.218	36.1726
1469	485.24	34.5097
1470	485.309	89.7326
1471	485.356	54.4139
1472	485.388	25.6964
1473	485.434	104.881
1474	485.479	79.7545
1475	485.524	94.8317
1476	485.558	55.8416
1477	485.59	57.2742
1478	485.62	59.5469
1479	485.655	75.7527
1480	485.692	59.1485
1481	485.735	61.5357
1482	485.774	48.448
1483	485.8	48.2322
1484	485.856	24.4457
1485	485.911	34.8635
1486	486.014	7.21202
1487	486.092	24.5798
1488	486.127	598.625
1489	486.174	10.4265
1490	486.217	15.5746
1491	486.292	25.7529
1492	486.329	12.5307
1493	486.36	13.7537
1494	486.391	29.866
1495	486.427	22.2832
1496	486.463	39.7905
1497	486.491	7.71458
1498	486.515	33.3587
1499	486.551	7.70593
1500	486.589	8.5884
1501	487.139	714.726
1502	487.269	8.38848
1503	488.045	7.98256
1504	488.143	274.891
1505	489.06	8.636
1506	489.146	18.4879
1507	489.406	24.3836
1508	490.68	8.82717
1509	491.288	16.2285
1510	491.323	253.377
1511	494.129	121.011
1512	495.074	11.0848
1513	495.127	498.603
1514	495.311	485.315
1515	496.129	182.073
1516	496.286	11.864
1517	496.315	123.607
1518	497.238	10.3411
1519	497.297	70.9936
1520	497.356	9.75725
1521	497.388	640.669
1522	498.369	38.448
1523	498.392	551.477
1524	499.139	93.3192
1525	499.384	521.971
1526	499.995	8.68285
1527	500.385	87.8467
1528	501.801	8.28865
1529	502.059	7.91098
1530	503.367	8.96969
1531	504.663	9.22157
1532	505.034	82.9981
1533	506.153	8.32707
1534	506.923	8.46762
1535	507.063	17.755
1536	507.106	195.351
1537	507.195	8.58884
1538	507.312	729.848
1539	507.343	8.36014
1540	507.419	141.91
1541	508.318	136.987
1542	509.122	572.414
1543	509.289	8.47774
1544	509.325	547.131
1545	510.046	9.45658
1546	510.125	207.917
1547	510.332	67.4328
1548	512.033	8.54193
1549	513.111	8.20952
1550	514.183	8.10384
1551	514.501	8.03732
1552	514.711	8.27316
1553	515.223	11.2213
1554	515.258	288.5
1555	516.262	65.8237
1556	517.036	7.99284
1557	517.197	12.7339
1558	517.273	1873.47
1559	517.767	8.49073
1560	518.276	1049.47
1561	518.828	8.45333
1562	518.915	8.28074
1563	519.272	1127.73
1564	520.275	172.681
1565	520.432	8.93723
1566	520.928	18.6739
1567	521.02	19.0125
1568	521.102	89.9767
1569	521.287	12.4371
1570	521.348	8.39071
1571	522.83	8.2361
1572	522.968	7.53751
1573	523.004	9.07254
1574	523.33	1.34843
1575	523.943	8.76787
1576	524.099	8.74134
1577	524.517	8.74627
1578	525.094	153.61
1579	525.35	6.92426
1580	525.539	8.85558
1581	526.946	10.4619
1582	528.29	6.86723
1583	528.918	8.71889
1584	529.035	20.961
1585	529.366	11.4419
1586	529.462	107.087
1587	530.411	0.936785
1588	530.462	31.2151
1589	530.97	4.97688
1590	531.027	8.57136
1591	532.315	8.7215
1592	532.914	8.5261
1593	532.968	7.385
1594	533.27	8.08417
1595	537.26	8.55388
1596	539.254	266.067
1597	540.171	8.86783
1598	540.721	9.17125
1599	541.229	8.24542
1600	541.264	10.001
1601	543.955	7.06782
1602	544.492	8.37221
1603	544.932	8.86339
1604	545.307	8.42194
1605	546.253	8.58032
1606	546.448	6.86848
1607	548.021	8.36562
1608	548.934	7.45747
1609	549.205	7.78842
1610	549.285	329.85
1611	549.589	8.86921
1612	550.287	95.861
1613	550.715	8.47748
1614	551.403	8.57364
1615	553.659	8.73952
1616	555.437	7.8744
1617	556.569	8.27055
1618	557.362	20.4469
1619	558.14	7.72792
1620	558.403	7.84836
1621	558.445	9.47815
1622	559.227	47.5261
1623	559.893	8.4961
1624	560.381	8.10854
1625	560.565	9.04846
1626	563.039	8.04121
1627	563.3	2481.5
1628	564.303	1357.86
1629	564.853	8.42411
1630	564.964	18.1793
1631	565.271	8.03623
1632	565.308	223.964
1633	565.594	8.071
1634	565.906	8.6073
1635	566.309	0.38077
1636	568.325	8.29835
1637	568.997	8.64038
1638	569.223	8.34235
1639	573.91	8.26649
1640	574.891	8.58052
1641	575.258	8.40499
1642	575.841	9.09618
1643	576.861	8.05099
1644	577.211	8.4779
1645	579.277	56.5767
1646	579.455	8.39703
1647	579.736	8.59492
1648	579.976	8.86038
1649	580.908	11.4627
1650	582.878	8.81842
1651	582.978	8.06456
1652	584.301	8.37011
1653	584.386	7.91325
1654	585.565	8.43156
1655	586.26	7.60424
1656	586.712	24.7937
1657	587.329	8.06919
1658	588.171	8.4061
1659	588.988	6.76167
1660	592.028	8.16457
1661	592.818	8.80894
1662	593.154	7.8919
1663	595.663	0.546946
1664	596.408	7.89334
1665	596.56	8.09284
1666	598.922	0.17793
1667	598.96	16.7802
1668	599.115	9.27126
1669	601.087	7.94597
1670	601.247	129.752
1671	601.286	9.16821
1672	602.196	1.57287
1673	602.922	7.74862
1674	603.331	193.027
1675	604.279	10.1468
1676	606.983	17.0075
1677	607.043	439.295
1678	608.039	27.7254
1679	613.091	8.49844
1680	616.337	8.11849
1681	619.091	8.7555
1682	620.637	7.95496
1683	620.67	7.90809
1684	622.964	7.67927
1685	623.309	411.741
1686	624.146	10.609
1687	624.309	227.098
1688	624.418	9.1058
1689	625.13	8.06353
1690	625.188	7.96413
1691	625.244	7.76323
1692	625.294	20.5387
1693	625.33	8.32858
1694	625.371	8.71954
1695	628.924	8.66776
1696	629.025	1471.97
1697	629.985	8.66451
1698	630.028	444.947
1699	630.069	8.13583
1700	630.881	8.78099
1701	632.169	8.36017
1702	633.894	9.15262
1703	634.648	8.28236
1704	636.932	8.26379
1705	638.956	15.4817
1706	639.24	17.1205
1707	639.285	631.841
1708	639.321	15.9306
1709	640.289	314.161
1710	643.641	8.65156
1711	643.905	9.01539
1712	644.958	27.7648
1713	644.99	55.9603
1714	645.302	212.612
1715	646.185	8.29733
1716	646.254	8.19833
1717	646.31	8.70041
1718	646.939	9.06638
1719	647.487	8.30375
1720	648.389	8.12673
1721	648.842	8.55666
1722	648.968	8.44089
1723	649.277	7.75392
1724	649.426	16.4506
1725	651.175	8.64535
1726	655.22	8.51577
1727	657.938	16.5557
1728	658.92	8.64834
1729	660.918	7.99772
1730	661.906	8.76016
1731	662.477	8.90131
1732	663.969	8.02394
1733	664.07	8.13528
1734	664.485	8.94672
1735	666.551	9.28216
1736	666.755	8.18021
1737	667.329	8.37842
1738	667.93	7.61531
1739	668.051	15.5632
1740	668.101	8.55895
1741	671.319	8.72081
1742	671.742	8.74017
1743	672.539	7.92646
1744	672.86	8.79173
1745	672.964	7.87703
1746	674.362	8.32574
1747	674.578	7.52065
1748	674.922	9.22639
1749	675.424	8.15665
1750	676.08	8.72958
1751	676.624	8.46312
1752	678.879	7.6029
1753	679.99	8.68715
1754	680.221	9.0875
1755	680.912	25.6318
1756	683.001	8.12659
1757	683.914	8.67895
1758	684.454	8.06637
1759	684.832	7.947
1760	686.837	8.14119
1761	687.435	7.61907
1762	693.894	16.5747
1763	694.637	8.17226
1764	699.868	7.79821
1765	702.492	8.26521
1766	702.89	8.30126
1767	704.882	8.58137
1768	706.723	8.02739
1769	707.029	8.43066
1770	709.276	7.84948
1771	709.468	8.09467
1772	710.979	16.6039
1773	712.893	8.01367
1774	713.327	8.42579
1775	714.384	8.47216
1776	715.981	9.10237
1777	716.806	9.10991
1778	717.596	9.0044
1779	717.784	8.25298
1780	718.391	7.78468
1781	718.646	0.9755
1782	719.527	9533.51
1783	719.642	98.1267
1784	719.691	12.4314
1785	720.53	5293.87
1786	720.586	9.17514
1787	720.65	29.9912
1788	720.715	5.7715
1789	720.782	12.8635
1790	720.827	2.55082
1791	721.281	19.3435
1792	721.533	1840.34
1793	722.194	9.22527
1794	722.537	364.521
1795	722.828	3.01132
1796	722.94	18.5888
1797	723.012	23.4665
1798	723.077	26.3061
1799	723.131	18.9122
1800	723.257	12.1597
1801	723.354	628.819
1802	723.43	15.1241
1803	723.48	32.1052
1804	723.541	54.1059
1805	723.593	52.4208
1806	723.955	4.02551
1807	724.013	4.20526
1808	724.067	4.31443
1809	724.124	5.22543
1810	724.315	7.96197
1811	724.36	358.684
1812	725.369	1729.88
1813	726.303	7.83551
1814	726.372	918.353
1815	727.101	44.4101
1816	727.181	0.328033
1817	727.381	59.79
1818	728.034	3.72998
1819	728.088	2.56815
1820	728.139	22.5241
1821	728.3	0.641448
1822	728.395	1.03614
1823	728.909	8.84507
1824	729.195	26.058
1825	730.106	1.12697
1826	730.555	24.7473
1827	730.862	64.8718
1828	730.947	4.01286
1829	730.982	39.3498
1830	731.026	29.0878
1831	731.071	57.3158
1832	731.122	55.7117
1833	731.218	77.6056
1834	731.275	17.8921
1835	731.322	9.5614
1836	731.373	46.1453
1837	731.424	45.395
1838	731.485	11.0457
1839	731.534	15.0671
1840	731.595	4.8753
1841	731.646	12.6201
1842	731.754	12.1998
1843	733.532	9.7446
1844	734.512	8.73046
1845	735.657	8.20421
1846	736.425	16.7251
1847	736.551	8.33735
1848	737.236	8.72624
1849	737.365	58.6572
1850	744.25	31.5395
1851	744.327	8.02068
1852	745.778	8.9601
1853	747.352	777.815
1854	747.706	8.90667
1855	748.306	7.72273
1856	748.357	474.596
1857	748.543	9.08896
1858	749.035	36.2284
1859	749.713	7.89659
1860	749.816	4.25633
1861	750.003	9.39074
1862	750.092	20.0367
1863	750.368	2.14264
1864	751.071	23.4132
1865	752.188	3.60202
1866	752.302	24.1917
1867	752.493	10.3503
1868	752.665	0.532608
1869	752.905	123.303
1870	753.034	71.6766
1871	753.467	6.63456
1872	753.66	34.7157
1873	753.728	29.1482
1874	753.848	57.7252
1875	753.985	20.0749
1876	754.044	4.97964
1877	754.097	33.6203
1878	754.145	99.2271
1879	754.249	48.6917
1880	754.433	52.8543
1881	754.479	15.8932
1882	754.679	8.70406
1883	755.502	862.262
1884	755.557	34.8775
1885	756.479	35.8918
1886	756.508	568.063
1887	756.549	8.52256
1888	757.503	534.953
1889	758.424	7.49893
1890	758.515	25.4146
1891	759.508	22.4406
1892	760.942	8.97124
1893	761.946	7.89115
1894	763.325	274.839
1895	763.526	8.44371
1896	764.33	134.231
1897	765.018	9.7017
1898	765.062	9.4716
1899	765.308	9.22104
1900	766.225	8.76132
1901	766.302	8.4514
1902	769.682	8.15442
1903	771.506	7.58446
1904	771.56	205.022
1905	771.879	9.00974
1906	772.549	32.6793
1907	773.503	8.66769
1908	773.896	7.65646
1909	774.886	16.2844
1910	775.481	105.012
1911	775.823	7.87868
1912	776.481	70.7371
1913	779.302	9.16305
1914	780.383	8.01375
1915	781.226	9.38582
1916	785.955	9.2344
1917	790.061	8.10004
1918	792.559	8.20821
1919	793.152	8.74137
1920	793.622	8.14423
1921	793.788	7.51981
1922	793.95	8.63288
1923	794.516	7.72109
1924	794.914	7.99691
1925	796.856	7.77857
1926	799.513	8.0544
1927	801.523	11.8665
1928	802.537	9.54241
1929	802.839	7.92816
1930	802.887	16.4624
1931	804.37	8.13589
1932	805.112	9.65769
1933	806.067	8.82712
1934	806.115	8.85616
1935	807.533	8.85534
1936	807.596	8.94401
1937	807.979	6.69371
1938	808.084	8.47523
1939	808.482	8.42129
1940	808.933	25.2683
1941	809.238	7.93783
1942	809.477	8.23135
1943	809.68	8.97305
1944	811.085	8.03161
1945	812.634	7.60003
1946	816.076	9.13153
1947	818.441	8.10035
1948	818.563	8.3812
1949	818.73	7.94783
1950	819.107	8.22874
1951	819.615	9.14472
1952	822.211	8.38152
1953	822.304	8.2957
1954	823.331	136.793
1955	825.828	8.2345
1956	826.267	7.87794
1957	826.783	8.48776
1958	827.261	7.58583
1959	827.911	8.4612
1960	828.863	9.79813
1961	829.233	8.47085
1962	829.354	160.189
1963	829.73	7.79062
1964	830.358	71.8052
1965	830.484	8.69083
1966	831.801	8.21661
1967	833.416	7.9029
1968	835.285	8.29167
1969	835.629	7.48515
1970	836.797	7.48868
1971	840.442	8.34427
1972	842.668	8.45903
1973	845.004	8.52106
1974	845.124	8.191
1975	845.232	26.1591
1976	845.274	677.757
1977	845.967	8.77558
1978	846.293	44.8106
1979	846.874	18.0392
1980	847.487	8.28317
1981	848.995	8.36956
1982	849.102	603.982
1983	850.109	190.768
1984	850.637	8.27066
1985	850.959	9.09649
1986	851.315	9.203
1987	851.365	8.18322
1988	852.486	8.6368
1989	855.886	8.42785
1990	858.474	8.34741
1991	862.442	8.78386
1992	862.584	8.14865
1993	862.635	8.61596
1994	862.901	170.205
1995	863.914	64.3775
1996	865.746	8.5441
1997	865.811	7.36748
[truncated: 775 more rows]
