# Supplementary material for: Synthesis of Hydrophobic Derivatives of Stilbenes with Improved Permeability and Limited Phase II Reactions
Source: J Agric Food Chem. 2026 Apr 15;74(16):12945–55. doi: 10.1021/acs.jafc.6c00922 (PMC13133912; doi:10.1021/acs.jafc.6c00922)
Supplement: Supplementary file 1 [file jf6c00922_si_001.zip › PtE MS Spectra.xlsx]

## Sheet: 202111135
#"-ESI Scan (rt: 0.043-0.501 min	111 scans) Frag=350.0V CID@5.0 202111135.d Subtract "
#Point	X(Thompsons)	Y(Counts)
0	100.549	87.2149
1	100.554	21.4013
2	100.56	47.9658
3	100.567	46.977
4	100.59	86.764
5	100.606	64.2985
6	100.632	32.569
7	100.656	35.3818
8	100.666	39.1825
9	100.721	50.6201
10	100.805	64.498
11	100.82	63.0242
12	100.828	0.464188
13	100.909	180.803
14	100.921	280.009
15	100.928	294.934
16	100.944	630.318
17	100.955	461.725
18	100.963	740.663
19	100.974	1550.65
20	100.982	1435.17
21	100.987	1367.14
22	100.994	199.217
23	101.048	15.0578
24	101.119	10.1719
25	101.194	10.7867
26	101.432	1.27257
27	101.891	11.132
28	101.991	1.9854
29	102.886	1.26873
30	103.977	954.105
31	104.018	12.3371
32	104.026	14.9245
33	104.084	11.1357
34	104.636	10.9877
35	104.865	0.538775
36	105.424	11.2894
37	105.677	9.65478
38	105.917	11.4244
39	106.225	0.133844
40	106.512	10.2956
41	106.625	10.7011
42	106.703	11.1713
43	107.199	11.0856
44	107.309	11.0463
45	108.218	0.58812
46	109.007	11.6858
47	109.771	1.62098
48	110.983	226.831
49	111.346	10.8246
50	111.619	10.0081
51	111.974	1.48433
52	112.979	37.3833
53	113.036	2.86389
54	113.424	10.0721
55	115.053	93.1146
56	115.949	9.86122
57	116.02	10.613
58	116.995	7.37342
59	117.035	793.856
60	118.307	10.6897
61	118.698	10.8071
62	118.934	13.5592
63	118.992	5331.1
64	119.051	45.8319
65	119.417	11.2345
66	119.785	1.36636
67	119.941	75.5659
68	119.979	11.7065
69	119.996	71.6107
70	120.007	12.0389
71	120.22	10.961
72	120.55	10.0352
73	120.599	11.0191
74	120.695	0.200891
75	121.553	1.13048
76	121.926	1.23359
77	121.971	11.2355
78	122.066	11.1889
79	122.774	0.365314
80	123.391	1.12528
81	124.85	10.7611
82	125.304	10.8161
83	127.009	12.0011
84	127.077	36.3893
85	127.604	10.0381
86	127.872	1.83043
87	128.026	35.7075
88	129.317	10.192
89	129.51	11.0824
90	130.703	11.0231
91	130.766	10.7788
92	130.993	701.77
93	131	102.27
94	131.78	10.9436
95	132.865	31.7962
96	132.981	11.0774
97	133.302	10.0901
98	133.543	10.974
99	134.43	0.0644751
100	135.003	11.7439
101	136.981	12.3976
102	137.047	14.3348
103	137.488	9.92804
104	137.595	10.8433
105	139.055	421.076
106	139.453	10.865
107	140.261	10.4865
108	140.316	10.4417
109	141.071	1592.77
110	142.062	4.23713
111	142.076	26.205
112	142.19	11.0981
113	142.701	11.1734
114	142.767	10.3148
115	143.041	25.9867
116	143.05	1734.31
117	143.217	10.4842
118	143.668	9.83984
119	144.054	13.3441
120	145.01	11.1304
121	145.03	362.994
122	145.7	1.44618
123	149.985	10.3314
124	150.181	1.61293
125	151.064	6.8642
126	151.076	118.559
127	151.31	9.69025
128	151.423	1.17527
129	151.983	10.56
130	152.063	541.52
131	153.055	6.61953
132	153.071	748.992
133	153.155	10.792
134	153.844	11.2819
135	154.028	26.6649
136	154.043	330.51
137	154.59	10.1291
138	154.774	10.3713
139	154.974	5715.19
140	155.05	448.103
141	155.648	1.13198
142	155.746	0.0974779
143	155.977	126.44
144	156.057	20.4634
145	156.422	0.542376
146	156.463	4.3211
147	156.494	7.79847
148	156.505	8.88746
149	156.518	5.60703
150	156.535	12.977
151	156.542	10.6476
152	156.57	18.7648
153	156.594	28.0037
154	156.604	12.2955
155	156.629	13.2165
156	156.647	36.9052
157	156.659	17.6357
158	156.673	20.4822
159	156.704	21.3682
160	156.712	30.1431
161	156.723	32.5844
162	156.751	37.9362
163	156.758	18.2857
164	156.769	9.08757
165	156.781	33.8856
166	156.797	32.5032
167	156.808	17.5184
168	156.818	18.6222
169	156.834	26.3057
170	156.849	29.4509
171	156.858	9.37051
172	156.867	10.0745
173	156.879	18.9065
174	157.066	2990.32
175	157.98	1.1996
176	158.036	225.248
177	158.068	448.496
178	158.083	1.80247
179	159.044	163.706
180	160.829	11.1473
181	161.646	10.3624
182	161.794	0.171396
183	162.618	11.0845
184	162.695	10.4294
185	162.762	11.0933
186	164.495	0.170551
187	164.856	11.1021
188	165.099	10.629
189	166.412	10.925
190	167.049	4719.95
191	167.107	60.134
192	167.33	10.6992
193	167.401	2.06765
194	167.905	17.5863
195	168.055	1610.78
196	168.915	2.78603
197	168.989	39185.9
198	169.065	14951.3
199	169.151	31.192
200	169.993	240.461
201	170.069	1894.3
202	170.107	3.54978
203	170.125	3.83198
204	170.477	1.84341
205	170.506	0.704266
206	170.533	2.55011
207	170.563	9.44159
208	170.583	15.2341
209	170.607	33.2186
210	170.623	54.3346
211	170.635	1.05727
212	170.649	72.2785
213	170.661	49.7809
214	170.673	36.841
215	170.68	49.5293
216	170.689	54.1199
217	170.701	124.645
218	170.712	86.5856
219	170.725	153.392
220	170.74	128.5
221	170.752	95.4726
222	170.765	173.733
223	170.777	172.85
224	170.788	39.269
225	170.796	201.719
226	170.811	172.955
227	170.824	188.476
228	170.836	222.197
229	170.848	192.223
230	170.862	173.824
231	170.876	288.519
232	170.889	227.274
233	170.9	112.666
234	170.912	186.464
235	170.923	154.614
236	170.949	470.541
237	170.958	29.1256
238	170.972	128.797
239	170.982	101.149
240	170.991	101.386
241	170.999	145.262
242	171.012	115.316
243	171.024	13.992
244	171.036	6.97049
245	171.045	1922.38
246	171.071	479.074
247	172.049	263.001
248	172.813	1.43668
249	172.982	40.3413
250	173.033	14.5037
251	173.094	10.5144
252	173.197	11.0953
253	175.027	11.8807
254	175.751	9.7495
255	176.085	24.1946
256	176.358	0.673785
257	176.815	11.9066
258	177.022	35.8559
259	177.093	91.8071
260	178.043	11.975
261	178.054	306.522
262	178.108	11.9435
263	178.469	10.7995
264	178.545	11.1885
265	178.919	1.52912
266	179.05	732.721
267	179.892	0.503589
268	180.036	1.70774
269	180.058	3452.52
270	180.99	1159.55
271	181.013	44.6324
272	181.066	5552.9
273	181.124	64.2583
274	182.037	1875.52
275	182.055	39.1932
276	182.07	1749.17
277	183.045	4314.74
278	183.08	318.39
279	184.03	28.6446
280	184.05	1356.08
281	184.14	0.678473
282	184.784	11.0693
283	185.062	270.822
284	185.759	1.16024
285	186.102	6.46621
286	186.116	81.1598
287	186.949	1.25328
288	187.031	23.4755
289	187.347	10.7998
290	187.566	10.3321
291	187.629	10.9727
292	189.244	1.94849
293	189.412	1.70649
294	189.704	0.0370083
295	190.784	10.6947
296	192.115	482.371
297	192.643	10.272
298	193.019	101.758
299	193.037	16.6032
300	193.066	538.561
301	193.12	111.113
302	193.973	11.0477
303	195.045	11540.6
304	195.08	606.799
305	195.11	18.7005
306	195.98	11.4596
307	196.052	6789.8
308	196.116	12.5155
309	196.143	37.7949
310	196.164	11.8502
311	196.175	6.4977
312	196.186	6.65318
313	196.226	3.12236
314	196.297	3.34433
315	196.769	7.42847
316	196.786	6.69941
317	196.804	12.5766
318	196.82	7.89518
319	196.855	35.9223
320	196.896	27.7655
321	196.914	11.9149
322	196.927	29.9498
323	196.954	19.0642
324	196.983	90.0853
325	197.061	62960.7
326	197.123	191.427
327	197.151	327.828
328	197.172	3.16386
329	197.686	1.14555
330	198.064	8565.9
331	198.109	12.8639
332	198.127	75.6272
333	198.138	24.6485
334	198.156	24.8997
335	198.169	17.8405
336	198.685	13.7888
337	198.708	3.04552
338	198.724	14.6466
339	198.737	2.33885
340	198.752	22.6363
341	198.767	37.291
342	198.781	24.4526
343	198.797	25.8521
344	198.81	70.1366
345	198.828	70.718
346	198.843	92.5825
347	198.855	18.6231
348	198.865	81.3668
349	198.88	109.282
350	198.896	122.798
351	198.915	94.5201
352	198.928	127.869
353	198.946	132.066
354	198.958	66.7961
355	198.974	245.926
356	198.987	14.0086
357	199.001	102.157
358	199.012	107.224
359	199.039	123.647
360	199.056	37.7494
361	199.067	1425.8
362	199.096	155.717
363	199.109	126.887
364	199.123	223.112
365	199.135	209.737
366	199.145	66.5873
367	199.158	70.5765
368	199.192	48.2898
369	199.204	109.754
370	199.215	114.521
371	199.231	155.211
372	199.25	113.793
373	199.265	92.1738
374	199.278	50.0252
375	199.292	97.6188
376	199.312	78.4106
377	199.327	85.7288
378	199.342	74.4544
379	199.355	37.083
380	199.37	50.4414
381	199.385	71.1359
382	199.407	51.6093
383	199.762	11.128
384	199.79	4.79113
385	199.834	19.2352
386	199.859	11.6069
387	199.881	2.86039
388	199.889	10.7924
389	199.905	6.68627
390	199.945	20.3703
391	199.97	8.095
392	199.988	23.629
393	200.003	16.0771
394	200.015	8.81492
395	200.066	46.15
396	200.112	12.0642
397	200.131	42.2657
398	200.92	11.2345
399	200.933	17.6112
400	200.946	677.606
401	201.535	10.3926
402	202.006	5.82993
403	202.088	10.7391
404	202.151	10.6951
405	202.517	1.89807
406	203.015	76.234
407	203.892	0.135818
408	204.105	11.4912
409	204.149	10.2057
410	204.224	11.444
411	204.953	1.47206
412	206.138	1.01559
413	207.037	31.416
414	207.047	138.066
415	207.139	292.854
416	208.036	17.3019
417	208.053	2051.28
418	208.139	158.706
419	208.423	9.9166
420	208.734	1.27273
421	208.956	10.6359
422	209.061	4408.41
423	209.119	3.2436
424	209.152	83.8725
425	209.941	13.6021
426	210.033	66.822
427	210.067	2038.17
428	210.684	10.5522
429	211.04	907.888
430	211.076	6385.33
431	211.147	16.8571
432	212.029	3.13729
433	212.049	85.725
434	212.08	1634.31
435	212.789	1.61491
436	213.06	975.585
437	213.075	82.5727
438	213.173	11.74
439	213.358	10.8963
440	214.06	30.9863
441	214.145	222.711
442	214.987	2.09216
443	216.399	1.36219
444	217.243	11.5586
445	218.096	184.492
446	219.606	9.5976
447	220.06	2.28925
448	220.147	1154.65
449	220.208	5.29063
450	220.225	12.7597
451	220.942	12.6563
452	221.041	14.5527
453	221.059	138.739
454	221.154	274.262
455	221.215	12.4957
456	222.158	277.94
457	222.399	10.7267
458	223.031	139.257
459	223.076	143.203
460	223.182	1478.39
461	224.048	15938.8
462	224.094	14.9871
463	224.115	191.941
464	224.129	13.7306
465	224.142	16.2858
466	224.171	12.3508
467	224.811	11.2218
468	225.055	20164.5
469	225.08	11.2488
470	225.09	1010.02
471	225.116	9.72604
472	225.151	142.037
473	226.059	3486.29
474	226.099	17.8603
475	226.125	18.5369
476	226.141	3.39295
477	226.565	1.66165
478	226.851	2.98944
479	226.872	6.3162
480	226.882	2.95655
481	226.902	1.32837
482	226.917	24.9227
483	226.934	17.2276
484	226.953	34.0658
485	226.965	19.8237
486	226.987	39.9926
487	227.022	11.15
488	227.034	14.6515
489	227.115	7.76218
490	227.145	14.8007
491	227.168	82.2821
492	227.233	49.3939
493	227.245	70.4206
494	227.275	53.2491
495	227.286	44.8195
496	227.302	57.0439
497	227.32	57.1797
498	227.34	64.956
499	227.36	31.4069
500	227.379	46.8607
501	227.399	8.96949
502	227.423	21.0758
503	227.436	32.2197
504	227.461	0.120543
505	228.032	2.44986
506	228.159	181.698
507	228.735	9.86923
508	229.045	11.7556
509	229.298	11.2625
510	230.135	10.4456
511	230.986	9680.36
512	231.054	416.64
513	231.083	56.2453
514	231.962	3.75836
515	231.99	639.752
516	232.836	2.86227
517	232.904	4.85895
518	232.946	5.27471
519	233.021	7.36615
520	233.072	9.5227
521	233.106	8.43977
522	233.553	20.6455
523	234.883	11.1552
524	235.133	544.369
525	236.106	3113.46
526	236.17	15.7155
527	236.185	14.1995
528	236.202	13.791
529	236.219	13.1381
530	236.804	0.843395
531	237.039	12.4063
532	237.059	220.569
533	237.11	329.842
534	237.965	18.1468
535	238.051	26.8249
536	238.064	253.492
537	238.08	13.0888
538	238.113	106.14
539	238.258	0.170759
540	238.407	1.81419
541	238.653	11.5005
542	238.693	30.547
543	238.737	11.7462
544	238.763	2.21271
545	239.052	11.9438
546	239.072	53543.7
547	239.158	8401.29
548	239.231	121.26
549	239.258	14.8302
550	239.987	10.5595
551	240.08	200470
552	240.661	3.09704
553	240.768	3.75199
554	240.792	5.82259
555	240.812	3.36158
556	240.832	9.45951
557	240.848	2.35705
558	241.083	33204.3
559	241.154	1155.42
560	241.183	195.376
561	241.232	3.16811
562	241.273	25.886
563	241.342	2.55516
564	241.409	11.4058
565	241.441	12.3744
566	242.066	0.535462
567	242.086	3423.03
568	242.131	5.84554
569	242.148	5.97608
570	242.176	587.324
571	242.193	3.00234
572	242.229	60.4176
573	242.251	59.0254
574	242.265	86.2791
575	242.285	188.499
576	242.306	145.051
577	242.323	146.881
578	242.341	158.981
579	242.358	144.859
580	242.376	151.347
581	242.392	175.241
582	242.41	201.984
583	242.431	200.825
584	242.453	242.469
585	242.471	205.334
586	242.489	210.631
587	242.507	285.709
588	242.524	122.919
589	242.541	245.003
590	242.557	244.859
591	242.57	220.156
592	242.594	338.672
593	242.613	253.217
594	242.627	275.041
595	242.645	319.768
596	242.666	170.259
597	242.681	149.565
598	242.784	10.3878
599	242.892	5.86514
600	242.902	6.7421
601	242.918	7.05503
602	242.949	9.41338
603	242.965	4.6384
604	242.979	15.7652
605	243.077	228.073
606	243.085	369.059
607	243.133	50.6873
608	243.152	35.9612
609	243.181	282.895
610	243.214	46.3636
611	243.229	49.1217
612	243.257	121.024
613	243.274	19.4236
614	243.286	128.639
615	243.306	87.1204
616	243.319	73.0564
617	243.332	68.2918
618	243.349	151.645
619	243.37	87.2822
620	243.39	89.5328
621	243.416	65.2087
622	243.432	113.262
623	243.447	80.1829
624	243.471	53.2477
625	243.489	80.0465
626	243.498	41.1221
627	243.514	79.6507
628	243.531	44.2508
629	243.547	92.7508
630	243.571	22.0599
631	243.59	66.1017
632	243.603	0.563635
633	243.64	24.1009
634	243.667	10.0183
635	244.178	11.4963
636	244.443	1.35646
637	245.282	10.325
638	245.53	10.8607
639	246.838	10.53
640	246.981	602.312
641	248.285	11.2266
642	248.425	10.6054
643	248.957	75.4929
644	249.147	2.92817
645	252.037	10.6959
646	253.07	2.99269
647	253.09	17.34
648	253.144	321.826
649	253.251	116.509
650	253.724	571.36
651	253.735	1725.92
652	253.744	433.06
653	253.979	66.4117
654	254.026	12.6183
655	254.053	16.3608
656	254.068	18.0354
657	254.098	58.4905
658	254.148	121.765
659	254.174	18.7876
660	254.256	33.4738
661	254.348	14.8924
662	254.447	5.70665
663	254.571	23.1191
664	254.594	105.968
665	254.61	490.944
666	254.628	90.0033
667	254.646	121.18
668	254.667	6.50367
669	254.693	14.8928
670	254.772	19.8106
671	254.808	4.41385
672	254.841	14.8022
673	254.863	43.0174
674	254.881	20.8988
675	255.104	2.23075e+06
676	255.177	24.8094
677	255.303	46.561
678	255.443	14.2008
679	255.591	47.242
680	255.613	162.65
681	255.632	72.4986
682	255.651	79.3722
683	255.679	62.0151
684	255.697	113.303
685	255.713	102.976
686	255.749	82.393
687	255.771	165.646
688	255.785	118.412
689	255.802	118.035
690	255.822	130.725
691	255.834	256.877
692	255.852	180.972
693	255.866	248.514
694	255.88	364.303
695	255.898	411.923
696	255.919	138.817
697	255.94	108.365
698	255.956	112.101
699	255.976	15.7827
700	256.018	521.524
701	256.047	227.152
702	256.063	6.64497
703	256.106	470180
704	256.593	20.1045
705	256.616	23.4528
706	256.63	10.3964
707	256.652	24.9806
708	256.685	24.2641
709	256.704	14.58
710	256.715	8.73508
711	256.73	1.31141
712	256.756	34.5584
713	256.777	39.5255
714	256.809	3.37019
715	256.827	26.1842
716	256.846	32.2364
717	256.861	100.237
718	256.884	107.333
719	256.903	42.2331
720	256.931	43.791
721	256.95	31.7103
722	256.963	9.77099
723	256.983	3.4565
724	256.998	0.378052
725	257.016	12.0377
726	257.045	73.5425
727	257.109	58118.6
728	257.14	5.15604
729	257.248	11.1996
730	258.112	3549.94
731	258.185	31.6663
732	258.528	9.33294
733	258.611	8.49739
734	258.692	10.1941
735	259.027	5.18932
736	259.043	5.33032
737	259.062	21.9969
738	259.084	19.8339
739	259.103	97.9301
740	259.116	399.599
741	259.13	15.5868
742	259.144	95.0381
743	259.163	154.854
744	259.182	207.166
745	259.2	188.136
746	259.222	230.87
747	259.239	183.267
748	259.258	281.762
749	259.28	338.09
750	259.302	276.325
751	259.321	291.988
752	259.338	266.107
753	259.356	382.826
754	259.377	362.001
755	259.397	533.818
756	259.418	352.348
757	259.435	330.077
758	259.451	488.906
759	259.469	399.888
760	259.487	437.419
761	259.511	788.023
762	259.534	576.26
763	259.557	599.177
764	259.572	274.658
765	259.591	296.43
766	259.608	185.284
767	259.624	168.891
768	259.639	156.926
769	259.657	81.5968
770	259.675	94.2174
771	259.695	154.92
772	259.715	47.6873
773	259.731	77.4676
774	259.748	75.2665
775	259.763	109.758
776	259.775	43.3944
777	259.793	65.8588
778	259.817	6.47494
779	260.109	3.3097
780	260.164	1.25417
781	260.509	4.82614
782	260.59	23.5689
783	260.687	0.341441
784	260.712	4.31773
785	260.858	0.322426
786	260.874	328.552
787	261.341	12.6437
788	261.706	12.4414
789	262.51	1.97917
790	262.801	10.736
791	262.851	1.21983
792	263.007	0.598145
793	264.158	173.421
794	264.393	2.7559
795	264.567	9.68545
796	265.511	2.74969
797	266.152	62.9524
798	266.643	10.4299
799	266.898	2.58166
800	267.011	0.895453
801	267.087	2.49558
802	267.125	1.04545
803	267.658	12.4023
804	268.07	2.31866
805	268.192	12.6274
806	268.214	16.3166
807	268.394	12.3349
808	268.983	4960.34
809	269.082	543.065
810	269.118	3075.59
811	269.232	13.3425
812	269.986	449.108
813	270.087	80.105
814	270.121	1580.57
815	270.207	102.53
816	271.098	2058.3
817	271.148	393.157
818	271.19	4.40465
819	271.477	11.3781
820	271.671	11.8767
821	272.045	26.5623
822	272.069	666.709
823	272.082	226.975
824	272.098	292.355
825	272.143	2.10324
826	273.069	16.2815
827	274.874	1.53528
828	274.975	115.665
829	275.114	0.89166
830	275.714	11.2867
831	276.63	0.540179
832	277.199	50.7212
833	278.651	10.7281
834	279.055	0.734764
835	280.101	111.509
836	280.983	250.627
837	281.299	12.3965
838	282.276	1030.16
839	282.582	0.423475
840	282.948	73.3479
841	283.098	567.175
842	283.202	105.25
843	283.265	50099.8
844	283.827	10.6138
845	284.099	25.0323
846	284.151	0.402701
847	284.268	10589.9
848	284.349	70.5978
849	284.361	23.1381
850	284.383	87.4093
851	284.407	10.1504
852	284.428	10.5766
853	285.124	18.5088
854	285.271	563.025
855	285.552	163.457
856	285.613	26.7541
857	285.637	0.0764771
858	285.671	279.811
859	285.721	23.4304
860	285.741	213.33
861	285.76	166.968
862	285.785	325.824
863	285.801	264.678
864	285.82	313.961
865	285.842	354.271
866	285.863	355.197
867	285.88	291.115
868	285.908	389.34
869	285.936	198.147
870	285.966	67.9083
871	285.985	85.9478
872	285.995	29.4588
873	286.02	95.1495
874	286.058	16.0837
875	286.082	34.0359
876	286.274	110.556
877	286.313	26.5358
878	286.33	8.41584
879	286.348	30.7776
880	286.368	20.3962
881	286.39	8.6356
882	286.413	39.6073
883	286.433	7.81529
884	286.466	22.4035
885	286.493	58.5464
886	286.528	34.4902
887	286.54	22.2407
888	286.56	16.4148
889	286.581	42.6371
890	286.594	25.478
891	286.608	26.8527
892	286.629	30.9255
893	286.65	34.7097
894	286.679	58.6364
895	286.702	77.9965
896	286.719	20.5493
897	286.735	20.7707
898	286.753	30.5916
899	286.781	21.5745
900	287.098	12.8145
901	287.144	697.917
902	287.222	10.5017
903	288.121	27.2965
904	288.146	161.714
905	288.784	11.5073
906	288.828	0.169458
907	289.042	8.9542
908	289.066	2119.86
909	289.135	29.3153
910	289.158	11.1825
911	289.229	9.51613
912	289.988	1.28218
913	290.068	326.643
914	290.142	17.1388
915	290.379	0.354227
916	291.035	26.0979
917	291.061	676.619
918	292.046	1.71041
919	292.067	34.889
920	292.557	10.4534
921	293.179	1518.67
922	293.585	11.6468
923	293.7	10.7078
924	293.728	10.691
925	294.124	3.53766
926	294.182	315.352
927	295.122	15.7516
928	295.157	9.61571
929	295.21	19.0181
930	296.978	40342.7
931	297.981	1526.93
932	298.93	3.23525
933	298.955	14.6646
934	298.983	36.6217
935	299.001	254.465
936	299.038	27.2538
937	299.053	56.3449
938	299.071	63.2466
939	299.091	43.9694
940	299.106	92.3256
941	299.127	53.4778
942	299.151	156.449
943	299.175	177.238
944	299.2	177.215
945	299.225	103.98
946	299.242	19.9561
947	299.293	157.333
948	299.308	171.251
949	299.329	400.232
950	299.35	296.403
951	299.369	241.638
952	299.388	323.383
953	299.409	253.86
954	299.427	283.835
955	299.45	393.186
956	299.471	303.787
957	299.49	302.412
958	299.515	187.534
959	299.539	193.821
960	299.564	183.768
961	299.587	142.538
962	299.604	135.192
963	299.631	153.186
964	299.652	109.267
965	299.677	143.119
966	299.699	68.0484
967	299.722	148.625
968	299.754	93.5511
969	299.777	32.4521
970	299.828	1.7086
971	300.117	25.9189
972	301.223	15.6029
973	303.138	317.566
974	303.991	1.94748
975	304.148	16.8215
976	305.042	1.22639
977	305.612	0.543183
978	305.837	11.0152
979	306.028	11.0804
980	306.593	10.2471
981	307.131	36.9959
982	307.151	13.867
983	307.251	22.2521
984	308.189	25.7646
985	308.293	143.532
986	308.962	16.3605
987	309.152	16.6502
988	309.175	289.982
989	309.996	0.385927
990	310.178	40.4878
991	311.007	10.5742
992	311.169	4073.19
993	311.252	28.8469
994	312.173	777.246
995	312.409	10.1138
996	312.677	10.7595
997	312.974	552.175
998	313.066	60.8948
999	313.171	276.77
1000	313.638	1.98047
1001	315.053	1.57439
1002	315.09	3.08976
1003	315.284	11.0074
1004	315.516	0.642877
1005	315.726	0.604262
1006	317.274	560.964
1007	317.293	646.678
1008	317.312	78.3494
1009	317.983	1.48772
1010	318.98	686977
1011	319.542	80.7524
1012	319.566	27.545
1013	319.6	15.2716
1014	319.625	9.82957
1015	319.651	11.4397
1016	319.673	21.5954
1017	319.722	17.583
1018	319.735	26.2107
1019	319.75	5.96306
1020	319.796	67.5227
1021	319.809	70.4191
1022	319.827	48.2568
1023	319.849	128.851
1024	319.881	39.8092
1025	319.899	98.439
1026	319.918	8.77644
1027	319.983	48594.5
1028	320.549	1.4874
1029	320.652	3.32188
1030	320.889	1.94217
1031	320.987	1110.71
1032	321.136	2.18685
1033	321.175	59.0389
1034	321.198	12.1221
1035	321.213	15.4044
1036	321.261	8.00095
1037	322.183	7.89034
1038	322.28	61.0749
1039	322.353	4.82176
1040	322.379	23.2996
1041	322.507	197.259
1042	322.535	99.8455
1043	322.558	169.989
1044	322.598	195.161
1045	322.627	360.028
1046	322.656	392.733
1047	322.685	425.471
1048	322.708	507.811
1049	322.732	432.844
1050	322.759	508.654
1051	322.784	309.82
1052	322.81	435.886
1053	322.838	308.211
1054	322.862	261.33
1055	322.888	209.874
1056	322.91	82.3025
1057	322.93	123.674
1058	322.987	57.2464
1059	323.024	126.792
1060	323.171	131.667
1061	323.189	129.229
1062	323.206	415.005
1063	324.419	2.53696
1064	324.941	12.7215
1065	325.02	27.0851
1066	325.185	4825.43
1067	325.264	107.116
1068	325.865	12.7991
1069	326.11	0.632293
1070	326.188	1007.71
1071	326.349	10.9148
1072	327.188	349.111
1073	329.109	1.80574
1074	330.168	2.6632
1075	331.105	165.518
1076	331.602	10.5319
1077	331.772	10.0284
1078	332.362	0.521576
1079	332.831	1.44073
1080	333.621	11.228
1081	334.863	1.83469
1082	335.115	2.60591
1083	335.15	13.5901
1084	335.175	23.4644
1085	335.204	40.1866
1086	335.818	0.708603
1087	336.328	17409.1
1088	336.408	250.028
1089	336.442	242.083
1090	337.106	393.52
1091	337.212	1557.42
1092	337.331	3834.4
1093	337.41	10.1758
1094	337.428	13.0659
1095	338.046	10.502
1096	338.112	96.6372
1097	338.154	3.12393
1098	338.178	7.06829
1099	338.209	59.6901
1100	338.334	793.854
1101	338.428	2.77061
1102	338.491	12.1094
1103	338.519	18.0557
1104	338.552	48.0024
1105	338.579	24.3389
1106	338.609	58.2087
1107	338.639	55.3345
1108	338.674	48.5503
1109	338.7	38.4272
1110	338.722	61.1987
1111	338.754	80.4046
1112	338.774	21.595
1113	338.796	53.8626
1114	338.819	86.3618
1115	338.849	64.6041
1116	338.873	67.6731
1117	338.899	83.6623
1118	338.931	51.0176
1119	338.947	50.0874
1120	338.964	20.6117
1121	338.995	77.7314
1122	339.032	44.66
1123	339.104	1.62324
1124	339.201	3576.26
1125	339.283	13.3725
1126	340.081	123.354
1127	340.147	11.8559
1128	340.204	833.85
1129	340.579	12.4995
1130	341.206	369.485
1131	341.394	1.68763
1132	342.179	12.3671
1133	342.215	56.6418
1134	342.651	11.4258
1135	343.101	13.7211
1136	343.135	838.561
1137	343.221	63.8098
1138	344.101	4.28054
1139	344.141	195.73
1140	344.96	10.7599
1141	345.123	1.5523
1142	345.15	69.5878
1143	346.161	1.6563
1144	348.5	10.1132
1145	348.933	10.1713
1146	349.2	79.4966
1147	349.287	360.921
1148	349.685	9.85856
1149	350.306	42.9797
1150	350.343	2341.33
1151	351.134	53.3463
1152	351.211	413.981
1153	351.239	203.376
1154	351.346	817.921
1155	351.453	0.4459
1156	352.615	10.9919
1157	353.075	11.2717
1158	353.202	512.723
1159	354.026	0.0867796
1160	354.173	11.4284
1161	354.281	0.479155
1162	354.756	22.3912
1163	354.961	1027.5
1164	355.027	212.883
1165	356.036	4.30992
1166	356.744	11.2715
1167	357.338	0.0113049
1168	358.163	1.43328
1169	358.196	13.7141
1170	358.216	101.784
1171	359.157	31.15
1172	360.327	292.094
1173	360.478	11.0868
1174	361.047	14.3374
1175	361.073	4.54469
1176	361.1	19.1737
1177	361.145	2342.35
1178	362.139	369.811
1179	362.148	433.125
1180	362.282	737.99
1181	362.298	4322.65
1182	362.344	1427.74
1183	362.415	120.995
1184	362.436	1366.07
1185	362.463	887.419
1186	362.484	537.449
1187	362.51	932.795
1188	362.539	687.087
1189	362.571	480.671
1190	362.603	368.85
1191	362.62	96.2339
1192	362.672	12.8419
1193	362.724	69.9211
1194	362.754	10.5309
1195	362.841	1.28724
1196	362.86	64.8229
1197	362.887	43.3796
1198	362.97	45338
1199	363.301	485.707
1200	363.434	4.21934
1201	363.536	2.90674
1202	363.973	2186.34
1203	364.036	4.67468
1204	364.063	68.7874
1205	364.251	14.5391
1206	364.361	1.64073e+06
1207	365.012	43.3478
1208	365.044	25.808
1209	365.067	58.9371
1210	365.163	39.1847
1211	365.193	41.2916
1212	365.252	175.469
1213	365.268	3686.94
1214	365.296	109.39
1215	365.331	15.7498
1216	365.363	670877
1217	365.391	13.6924
1218	365.425	19.8069
1219	365.448	2.8055
1220	365.468	19.9262
1221	365.509	20.1088
1222	365.539	4.69954
1223	365.564	18.927
1224	365.593	18.021
1225	365.628	14.0745
1226	365.655	21.3281
1227	365.688	28.9925
1228	365.714	8.05115
1229	365.748	26.4246
1230	365.77	7.05758
1231	365.809	38.7772
1232	365.845	27.0069
1233	365.889	8.37752
1234	365.935	22.2496
1235	365.952	23.9257
1236	365.975	53.2256
1237	365.997	41.7417
1238	366.026	37.2302
1239	366.046	20.7329
1240	366.073	18.1217
1241	366.094	7.68201
1242	366.127	21.5553
1243	366.155	56.0064
1244	366.178	37.2611
1245	366.229	23.2521
1246	366.272	855.774
1247	366.301	78.5217
1248	366.366	91598.8
1249	366.967	14.1982
1250	366.988	3.12972
1251	367.048	28.3443
1252	367.079	4.53647
1253	367.134	0.0236967
1254	367.167	1.97124
1255	367.19	2.29172
1256	367.235	40.7006
1257	367.276	123.185
1258	367.367	7720.22
1259	367.454	42.0844
1260	367.503	66.1487
1261	367.532	12.4964
1262	367.623	6.12762
1263	367.732	1.13312
1264	367.781	2.58048
1265	367.806	2.38787
1266	367.838	4.2404
1267	368.006	6.86645
1268	368.208	7.22923
1269	368.237	24.8759
1270	368.296	33.9182
1271	368.367	193.772
1272	368.423	38.2125
1273	368.516	34.1041
1274	368.527	2.36185
1275	369.196	12.6581
1276	369.219	130.223
1277	369.243	288.597
1278	369.261	304.5
1279	369.33	491.085
1280	369.365	370.133
1281	369.398	476.189
1282	369.421	261.231
1283	369.439	816.212
1284	369.469	730.746
1285	369.496	805.057
1286	369.519	531.825
1287	369.544	621.377
1288	369.569	699.55
1289	369.593	346.928
1290	369.618	57.148
1291	370.273	6.86197
1292	370.301	101.131
1293	370.933	16.5491
1294	371.822	22.1193
1295	373.022	586.482
1296	374.03	98.314
1297	374.141	73.0769
1298	374.306	322.647
1299	375.041	114.284
1300	375.139	510.247
1301	375.555	11.892
1302	376.139	43.5967
1303	376.32	219.973
1304	376.983	0.0430012
1305	377.318	444.078
1306	378.03	10.8814
1307	378.155	152.907
1308	378.233	112.718
1309	378.339	3935.7
1310	378.37	323.368
1311	378.414	110.935
1312	379.16	63.1111
1313	379.346	1958.44
1314	379.369	125.371
1315	380.073	139.051
1316	380.353	1849.99
1317	380.979	171.505
1318	381.235	469.082
1319	382.129	14.1684
1320	382.21	4.33241
1321	383.433	2.42741
1322	384.205	13.2028
1323	384.234	570.822
1324	385.236	194.75
1325	385.586	11.0777
1326	386.221	22.724
1327	387.862	11.3333
1328	390.192	65.1369
1329	391.133	689.596
1330	391.333	219.458
1331	392.137	267.149
1332	392.32	172.022
1333	392.39	12478
1334	392.481	56.881
1335	392.516	109.592
1336	393.258	1.26125
1337	393.394	3385.73
1338	393.455	7.39718
1339	393.501	9.98584
1340	393.796	10.9154
1341	394.332	538.353
1342	394.396	542.557
1343	394.728	3.2851
1344	394.811	12.1608
1345	394.845	18.7166
1346	394.878	10.3468
1347	394.924	12.1087
1348	395.005	7.83914
1349	395.032	1.74006
1350	395.077	33.1312
1351	395.119	17.9747
1352	395.145	16.1019
1353	395.18	8.77763
1354	395.216	11.3511
1355	395.251	35.4851
1356	395.318	14.0067
1357	395.337	157.322
1358	396.217	126.837
1359	396.345	113.746
1360	396.363	40.6341
1361	397.085	20.1837
1362	397.115	635.484
1363	397.227	512.886
1364	397.355	24.1795
1365	397.453	10.4671
1366	398.118	148.566
1367	398.231	84.1853
1368	399.122	9.80345
1369	400.203	12.3028
1370	400.782	11.3444
1371	401.206	11.6742
1372	402.403	11.2901
1373	403.036	10.1456
1374	403.271	10.3915
1375	403.286	366.483
1376	403.414	1.0326
1377	404.257	13.7804
1378	404.877	12.2703
1379	404.958	29497.3
1380	405.034	52.7068
1381	405.055	70.3915
1382	405.086	15.5953
1383	405.171	6099.14
1384	405.256	28.8104
1385	405.35	34.1702
1386	405.447	1.08193
1387	405.933	26.1563
1388	405.961	2537.01
1389	406.038	3.5411
1390	406.06	19.6632
1391	406.104	1.07359
1392	406.175	2011.86
1393	406.237	3.37399
1394	406.264	10.5683
1395	406.3	13.5846
1396	406.369	151.883
1397	406.965	134.929
1398	407.185	11.5691
1399	407.409	13.4357
1400	407.441	27.5999
1401	407.478	20.7882
1402	407.518	43.6625
1403	407.555	36.5261
1404	407.598	45.3061
1405	407.647	65.9131
1406	407.679	11.0887
1407	407.696	85.0001
1408	407.733	107.451
1409	407.767	64.8426
1410	407.795	103.138
1411	407.822	56.9242
1412	407.851	91.7318
1413	407.871	72.4377
1414	407.897	90.1077
1415	407.932	17.1934
1416	407.963	109.636
1417	408	43.1329
1418	408.023	49.7966
1419	408.051	95.1263
1420	408.092	97.5017
1421	408.134	76.699
1422	408.184	21.6043
1423	408.202	143.969
1424	408.261	74.9908
1425	408.301	112.124
1426	408.337	8.70993
1427	408.968	11.2487
1428	409.172	10.5451
1429	409.217	12.3517
1430	409.357	23.4745
1431	410.122	1.2831
1432	410.291	11.8739
1433	410.319	24.4739
1434	411.081	10.2675
1435	412.485	11.52
1436	413.099	17.2833
1437	414.288	15.4809
1438	414.312	279.632
1439	415.132	12.1432
1440	415.157	80.9647
1441	415.193	0.962575
1442	416.24	12.0114
1443	416.263	13.6119
1444	416.317	140.887
1445	418.226	26.0255
1446	418.573	11.0636
1447	419.169	251.241
1448	420.422	1751.1
1449	420.931	2926.83
1450	421.02	87.3909
1451	421.424	785.188
1452	421.897	4.12474
1453	421.935	549.959
1454	422.394	12.1583
1455	422.427	39.0438
1456	422.929	469.18
1457	425.208	513.868
1458	425.237	28.4685
1459	425.26	272.356
1460	425.305	13.9309
1461	425.929	0.273001
1462	426.213	141.321
1463	426.282	1.09749
1464	427.162	11.1908
1465	428.146	10.3017
1466	429.15	126.466
1467	430.15	11.2574
1468	430.726	10.7956
1469	430.958	24.9833
1470	432.276	85.4766
1471	432.763	2.29191
1472	433.315	11.5606
1473	434.292	49.9233
1474	434.436	1002.12
1475	435.392	50.3222
1476	435.438	148.316
1477	437.153	3.35891
1478	437.562	0.585384
1479	438.768	10.6205
1480	441.19	16.7337
1481	441.253	527.722
1482	442.141	2.02205
1483	442.186	25.7052
1484	442.257	244.686
1485	443.001	9.97812
1486	443.211	23.1723
1487	443.564	10.3815
1488	443.937	162.331
1489	444.973	2232.58
1490	445.976	115.153
1491	446.002	11.4442
1492	446.277	29.9305
1493	446.362	141.472
1494	447.238	12.9122
1495	447.273	192.289
1496	447.475	2.86336
1497	447.615	5.95979
1498	447.651	5.13712
1499	447.679	5.94787
1500	447.729	6.72309
1501	447.797	18.4339
1502	447.851	7.79542
1503	447.947	1065.16
1504	448.009	14.8924
1505	448.05	70.5013
1506	448.273	77.0808
1507	448.453	1772.99
1508	448.95	101.063
1509	449.179	260.71
1510	449.453	655.863
1511	449.55	10.9545
1512	449.912	10.4509
1513	449.958	17.6521
1514	450.457	39.0581
1515	453.334	29.5331
1516	453.361	32.4771
1517	454.246	10.2008
1518	454.957	104.018
1519	457.109	1.7783
1520	458.255	36.8637
1521	459.301	48.672
1522	460.223	1.46082
1523	460.27	23.9161
1524	460.557	10.1712
1525	460.921	25.7576
1526	461.384	290.991
1527	461.407	534.725
1528	461.665	10.8078
1529	461.698	10.9853
1530	462.439	268.511
1531	462.465	671.504
1532	464.448	11.1443
1533	465.267	12.6211
1534	465.349	11.4859
1535	467.163	1.5421
1536	468.1	2.2429
1537	468.72	11.1226
1538	469.14	18.7162
1539	469.175	12.0902
1540	469.253	13.8668
1541	469.284	46.6987
1542	473.012	1.51516
1543	473.275	1577.29
1544	473.375	46.9771
1545	474.013	11.5953
1546	474.275	573.507
1547	474.371	39.4611
1548	474.933	13.1783
1549	475.277	178.81
1550	475.423	21.3704
1551	476.484	913.333
1552	476.732	10.9436
1553	477.425	8.41383
1554	480.084	1.8112
1555	482.81	0.453671
1556	482.92	36.6497
1557	484.264	12.5349
1558	484.317	44.3911
1559	484.994	10.4898
1560	485.188	1.64913
1561	485.248	14.002
1562	485.281	363.786
1563	488.846	48.8233
1564	489.444	23447.1
1565	489.717	12.2714
1566	489.757	10.4394
1567	489.92	11.6859
1568	489.969	8.24803
1569	490.447	7758.46
1570	490.594	31.0394
1571	490.628	22.2752
1572	491.45	1336.55
1573	491.56	7.13256
1574	492.545	276.699
1575	492.738	53.0579
1576	492.775	281.305
1577	492.806	451.33
1578	492.847	388.359
1579	492.888	452.274
1580	492.926	197.246
1581	492.962	171.422
1582	492.998	86.5248
1583	493.043	40.6662
1584	493.074	28.4177
1585	493.12	22.8893
1586	493.167	48.2267
1587	493.214	15.5893
1588	493.257	24.2277
1589	493.291	11.7773
1590	493.333	139.603
1591	493.369	25.6244
1592	493.415	30.1168
1593	493.453	60.2532
1594	493.496	27.101
1595	493.529	74.484
1596	493.57	50.1254
1597	493.592	59.741
1598	493.623	74.0247
1599	493.664	46.8838
1600	493.708	33.14
1601	493.764	11.4545
1602	495.184	48.6677
1603	497.389	64.0057
1604	498.945	12775.5
1605	499.041	21.6974
1606	499.084	6.56259
1607	499.206	4.02352
1608	499.949	1005.39
1609	500.058	15.6066
1610	500.103	16.4322
1611	500.144	2.19608
1612	500.956	102.696
1613	501.63	3.79709
1614	501.671	9.3119
1615	501.769	20.6676
1616	501.804	4.95662
1617	501.844	13.7132
1618	501.884	3.5436
1619	501.949	41.8001
1620	501.974	6.67306
1621	502.016	31.7999
1622	502.057	28.4713
1623	502.086	38.6196
1624	502.125	75.9545
1625	502.175	69.3416
1626	502.226	57.3035
1627	502.263	63.1384
1628	502.306	34.8176
1629	502.35	16.9034
1630	502.383	12.6148
1631	502.417	13.9001
1632	502.444	40.8178
1633	502.485	17.7784
1634	502.506	24.334
1635	502.539	34.99
1636	502.584	64.6458
1637	502.635	60.6135
1638	502.698	9.33477
1639	502.785	1.07788
1640	503.486	10.1216
1641	504.979	281.559
1642	505.419	657.454
1643	506.424	146.517
1644	507.198	96.733
1645	507.273	31.0834
1646	507.349	763.824
1647	508.18	0.890843
1648	508.274	11.8329
1649	508.307	23.2284
1650	508.351	3.33066
1651	509.198	9467.01
1652	509.298	124.862
1653	509.346	86.9755
1654	510.201	4183.4
1655	510.297	65.789
1656	510.928	30.978
1657	511.205	1428.13
1658	511.833	3.13637
1659	511.969	7.88356
1660	512.003	2.36738
1661	512.065	9.41481
1662	512.203	185.25
1663	512.265	22.8875
1664	512.297	21.8742
1665	512.375	6.53411
1666	512.413	10.499
1667	512.443	17.2819
1668	512.484	27.5606
1669	512.55	19.9803
1670	512.598	9.53897
1671	513.126	11.0131
1672	514.92	263.698
1673	515.957	1.90658
1674	516.906	13.4343
1675	517.474	75.9285
1676	518.37	10.1951
1677	518.419	37.1775
1678	520.878	12.0383
1679	520.955	262.839
1680	521.054	10.7297
1681	522.02	11.2524
1682	522.134	21.8731
1683	523.229	431.872
1684	523.432	130.192
1685	523.958	0.73366
1686	524.21	28.6381
1687	524.261	22.5261
1688	525.144	43.8982
1689	525.193	351.749
1690	525.42	9229.46
1691	525.565	60.1942
1692	526.195	41.1175
1693	526.423	3118.61
1694	526.552	8.35759
1695	526.584	9.76143
1696	526.623	10.0097
1697	526.658	12.4451
1698	526.713	4.53502
1699	527.209	184.205
1700	527.419	3355.88
1701	527.591	16.8518
1702	527.642	1.02116
1703	527.738	4.10188
1704	528.087	3.34081
1705	528.135	2.60946
1706	528.161	7.45395
1707	528.208	66.417
1708	528.259	33.068
1709	528.303	31.1688
1710	528.343	15.5925
1711	528.421	890.211
1712	528.519	93.4017
1713	528.579	107.339
1714	528.631	123.992
1715	528.674	71.9214
1716	528.703	43.3048
1717	528.745	122.468
1718	528.802	85.5699
1719	528.854	55.2307
1720	528.893	30.2903
1721	528.937	18.4614
1722	528.977	67.2381
1723	529.258	12.5826
1724	529.289	223.715
1725	529.436	66.2267
1726	529.461	1727.15
1727	529.571	5.8046
1728	530.277	64.4413
1729	530.466	1307.03
1730	530.547	16.3673
1731	530.665	28.3252
1732	530.843	11.6906
1733	531.467	238.14
1734	533.196	981.368
1735	534.198	389.702
1736	535.205	88.911
1737	536.567	10.7615
1738	536.748	10.9737
1739	537.355	396.663
1740	538.313	0.349648
1741	538.367	26.2254
1742	539.398	175.92
1743	540.375	16.3511
1744	541.113	14.3274
1745	541.187	371.005
1746	541.234	1.18021
1747	541.303	11.7919
1748	541.406	4.87213
1749	542.295	1.61408
1750	542.478	11.5964
1751	543.166	1.84638
1752	546.15	10.1712
1753	549.168	178.614
1754	549.464	403.915
1755	550.044	1.00761
1756	550.166	38.1147
1757	550.467	181.824
1758	551.792	0.389847
1759	554.444	29.8233
1760	555.217	3311.4
1761	556.22	974.182
1762	556.461	1.41977
1763	556.845	0.715539
1764	557.151	12.1039
1765	557.189	16.846
1766	557.225	337.683
1767	557.312	1.53798
1768	558.306	7.35844
1769	558.449	8.55018
1770	558.558	9.34964
1771	561.301	2.14322
1772	561.356	893.773
1773	561.928	42.6002
1774	562.249	1.19
1775	562.357	348.931
1776	563.327	24.551
1777	563.367	88.5392
1778	564.339	3.19123
1779	567.089	10.6227
1780	570.012	0.34968
1781	570.722	1.09269
1782	571.399	2.08131
1783	573.172	292.139
1784	574.17	12.5045
1785	576.661	0.855456
1786	576.84	10.8315
1787	577.318	11.9871
1788	579.221	1.2174
1789	580.423	1.36822
1790	580.633	10.9465
1791	583.932	46.0058
1792	585.397	773.467
1793	585.834	11.8474
1794	585.898	10.2712
1795	586.398	425.284
1796	586.968	36.3031
1797	587.027	0.556519
1798	587.407	55.8326
1799	589.19	17.6226
1800	589.519	408.173
1801	590.522	230.286
1802	591.504	11.2941
1803	591.54	12.9571
1804	593.208	15.5632
1805	594.986	1.85886
1806	599.378	121.075
1807	599.727	10.7685
1808	601.389	370.317
1809	601.66	10.3247
1810	602.394	115.067
1811	602.96	6.72684
1812	603.408	11.4736
1813	605.268	23.785
1814	605.373	2.28007
1815	608.228	2.12702
1816	609.396	486.08
1817	609.704	11.1796
1818	609.895	11.1292
1819	610.247	11.9316
1820	610.356	12.8364
1821	610.397	55.1678
1822	611.28	132.6
1823	612.033	1.67045
1824	613.898	0.485474
1825	614.033	9.80385
1826	614.39	10.6052
1827	615.239	2.15796
1828	616.348	0.960272
1829	617.309	190.185
1830	618.3	11.4874
1831	618.556	12.3442
1832	620.354	0.57217
1833	621.215	11.0037
1834	621.444	0.323657
1835	626.549	0.376794
1836	627.373	48.8235
1837	627.405	425.898
1838	628.41	2.80511
1839	628.893	21.9988
1840	630.22	13.9298
1841	630.944	211.892
1842	631.932	23.1688
1843	633.328	0.829608
1844	634.347	1.02965
1845	634.919	227.521
1846	635.428	24.2235
1847	636.433	11.5125
1848	636.613	11.039
1849	636.767	10.8764
1850	639.546	1.94843
1851	641.278	11.0733
1852	641.83	11.072
1853	643.427	2.1693
1854	643.705	1.17621
1855	646.612	61.6987
1856	648.932	373.406
1857	649.254	12.2322
1858	649.445	125.991
1859	649.936	14.5899
1860	650.446	23.7696
1861	650.518	11.4464
1862	651.114	86.4877
1863	652.119	48.0476
1864	654.114	10.8364
1865	654.929	1.47649
1866	656.055	10.9112
1867	660.631	1.78302
1868	663.448	28.1495
1869	664.916	31.8826
1870	665.5	23.8703
1871	666.09	11.3395
1872	666.146	2.55823
1873	669.223	247.059
1874	670.223	3.32952
1875	670.609	12.0936
1876	671.525	50.6031
1877	676.947	1041.59
1878	677.488	10.8585
1879	677.962	14.15
1880	678.227	11.1536
1881	678.976	0.287306
1882	679.135	411.823
1883	680.132	122.475
1884	680.939	498.01
1885	681.575	10.0689
1886	681.762	9.89938
1887	681.946	111.559
1888	683.636	0.631312
1889	684.963	0.504467
1890	687.272	2.24765
1891	691.477	9.73319
1892	693.202	10.7783
1893	694.251	1.48495
1894	695.005	0.230843
1895	695.129	11.7404
1896	695.223	12.5137
1897	698.932	10215.2
1898	699.05	76.3672
1899	699.237	11.5153
1900	699.935	1841.3
1901	700.029	17.1661
1902	700.072	11.508
1903	700.146	10.4678
1904	700.932	125.262
1905	701.097	2.08392
1906	702.103	11.5243
1907	702.182	10.5903
1908	702.214	10.0516
1909	702.258	6.64976
1910	702.319	56.7309
1911	702.391	45.5819
1912	702.456	60.3253
1913	702.501	62.0141
1914	702.556	80.2336
1915	702.607	64.558
1916	702.654	85.6268
1917	702.709	99.8236
1918	702.745	31.6175
1919	702.793	120.189
1920	702.848	83.0072
1921	702.889	65.1828
1922	702.982	0.647339
1923	704.215	11.5132
1924	704.429	0.426856
1925	704.938	0.0907249
1926	705.053	11.739
1927	705.271	2.13958
1928	705.961	9.82048
1929	710.933	98.9121
1930	714.639	9.66691
1931	714.907	790.154
1932	715.883	1.14301
1933	716.906	22.5147
1934	717.509	23.512
1935	718.345	10.7122
1936	720.107	1.13545
1937	720.248	10.973
1938	722.698	11.1228
1939	723.38	11.3128
1940	725.222	1.3958
1941	726.947	19023.6
1942	727.064	201.468
1943	727.116	11.7918
1944	727.767	0.786568
1945	727.95	2370.75
1946	728.079	41.2546
1947	728.124	11.318
1948	728.195	11.0731
1949	728.859	3.62167
1950	728.949	520.852
1951	730.165	7.092
1952	730.214	17.2819
1953	730.278	31.4867
1954	730.341	60.9339
1955	730.4	17.6043
1956	730.449	149.57
1957	730.512	47.9229
1958	730.564	155.949
1959	730.615	67.1925
1960	730.657	129.071
1961	730.699	130.723
1962	730.766	159.555
1963	730.82	103.909
1964	730.873	128.843
1965	730.936	447.989
1966	730.994	47.2098
1967	731.045	60.9631
1968	731.083	78.8914
1969	731.116	41.2999
1970	731.157	52.5541
1971	731.25	36.1036
1972	731.949	97.4926
1973	732.953	360.519
1974	733.961	102.437
1975	735.844	11.1806
1976	736.662	0.205754
1977	736.962	10.1012
1978	740.022	1.03126
1979	742.479	2.60817
1980	742.548	837.966
1981	743.544	82.7448
1982	744.277	290.424
1983	744.338	192.832
1984	744.38	52.8832
1985	744.436	25.4303
1986	744.489	2.20719
1987	744.865	28.1095
1988	744.922	18.4363
1989	744.964	64.5299
1990	745.058	17.8329
1991	745.148	7.88529
1992	745.256	16.8568
1993	745.341	33.33
1994	745.498	5.46414
1995	745.565	19.2228
1996	746.52	5.35429
1997	746.644	12.8417
[truncated: 716 more rows]
