# Supplementary material for: Synthesis of Hydrophobic Derivatives of Stilbenes with Improved Permeability and Limited Phase II Reactions
Source: J Agric Food Chem. 2026 Apr 15;74(16):12945–55. doi: 10.1021/acs.jafc.6c00922 (PMC13133912; doi:10.1021/acs.jafc.6c00922)
Supplement: Supplementary file 1 [file jf6c00922_si_001.zip › PtO MS Spectra.xlsx]

## Sheet: 202111136
#"-ESI Scan (rt: 0.038-0.500 min	112 scans) Frag=350.0V CID@5.0 202111136.d Subtract "
#Point	X(Thompsons)	Y(Counts)
0	100.549	41.4253
1	100.567	71.5849
2	100.6	29.1291
3	100.626	69.1118
4	100.645	37.0069
5	100.657	35.847
6	100.675	118.433
7	100.712	94.4677
8	100.758	54.4732
9	100.835	138.867
10	100.844	70.8322
11	100.851	215.558
12	100.867	107.173
13	100.879	331.873
14	100.885	140.633
15	100.937	96.5615
16	100.947	504.779
17	100.956	108.713
18	100.962	336.644
19	100.968	619.678
20	100.975	653.315
21	100.982	555.54
22	100.99	3374.41
23	101.067	31.4963
24	101.086	23.0194
25	101.427	0.874757
26	101.49	21.248
27	101.63	10.2436
28	101.721	10.8762
29	101.741	9.72645
30	101.802	10.7265
31	101.833	20.6673
32	101.84	9.42976
33	101.944	0.152094
34	102.006	18.2324
35	102.027	20.6406
36	102.198	8.98308
37	102.381	11.0993
38	102.616	9.25794
39	102.645	9.71789
40	102.819	11.1167
41	102.951	9.49184
42	103.008	54.2042
43	103.023	1.95984
44	103.04	157.123
45	103.044	10.4999
46	103.061	10.7869
47	103.085	9.28829
48	103.131	10.3429
49	103.152	10.7237
50	103.21	9.28307
51	103.267	10.7286
52	103.354	45.3211
53	103.4	1.39179
54	103.585	9.74641
55	103.61	10.4666
56	103.789	0.320184
57	103.977	254.775
58	104.135	10.745
59	104.236	9.71586
60	104.25	9.58733
61	104.295	1.53127
62	104.505	1.04678
63	104.571	9.4811
64	104.609	0.263277
65	104.66	0.0519676
66	104.688	10.6208
67	104.726	1.32564
68	104.767	9.99626
69	104.996	0.365638
70	105.173	10.253
71	105.202	11.1549
72	105.217	9.81339
73	105.353	10.5902
74	105.455	19.6371
75	105.515	9.63666
76	105.527	9.64347
77	105.604	8.7514
78	105.648	9.39683
79	105.742	9.6072
80	105.827	9.67135
81	105.941	0.0829039
82	106.012	9.20774
83	106.138	0.523059
84	106.513	21.5716
85	106.537	9.73446
86	106.576	10.3028
87	106.587	1.66747
88	106.604	12.071
89	106.654	19.5085
90	106.722	11.3759
91	106.954	10.462
92	106.982	1.19373
93	107.016	10.7933
94	107.025	10.4539
95	107.204	10.0869
96	107.243	9.79608
97	107.297	10.3652
98	107.348	9.97325
99	107.374	10.6343
100	107.453	10.0993
101	107.599	9.57437
102	107.747	9.42957
103	107.837	9.20874
104	107.935	9.95536
105	107.952	1.42077
106	107.97	0.950928
107	107.996	10.049
108	108.004	12.0648
109	108.144	9.91163
110	108.225	10.7404
111	108.402	10.0969
112	108.473	1.19172
113	108.54	9.77065
114	108.556	9.42727
115	108.649	9.59282
116	108.704	19.2305
117	108.854	9.80254
118	108.905	1.95508
119	108.924	1.74481
120	109.194	11.1909
121	109.37	10.3893
122	109.505	10.1619
123	109.572	10.041
124	109.734	9.46716
125	109.818	11.0928
126	109.878	0.0796509
127	109.999	0.8428
128	110.12	19.5651
129	110.139	10.563
130	110.417	9.4345
131	110.528	21.6293
132	110.811	11.0328
133	110.886	9.19393
134	110.909	10.3837
135	110.952	9.64081
136	110.961	10.3927
137	110.984	336.788
138	111	10.5868
139	111.025	11.8039
140	111.032	9.22834
141	111.038	19.7528
142	111.082	20.2379
143	111.097	0.875714
144	111.169	9.90848
145	111.179	10.6313
146	111.339	10.1999
147	111.538	9.8328
148	111.585	0.863101
149	111.742	9.40696
150	111.806	10.2437
151	111.957	9.89465
152	111.986	10.6786
153	112.136	8.96304
154	112.269	9.93679
155	112.303	0.911324
156	112.34	10.5934
157	112.412	11.0269
158	112.5	1.47673
159	112.52	10.2411
160	112.557	10.406
161	112.624	9.54487
162	112.644	2.19571
163	112.756	9.43143
164	113.196	10.0225
165	113.449	11.0576
166	113.498	10.1876
167	113.524	10.0759
168	113.659	1.36744
169	113.756	9.7394
170	113.999	10.025
171	114.138	10.0398
172	114.189	9.78275
173	114.319	9.34894
174	114.329	10.2865
175	114.337	11.2324
176	114.347	9.45664
177	114.393	9.4096
178	114.403	0.0871954
179	114.465	10.1983
180	115.014	10.5914
181	115.054	73.7071
182	115.157	10.4386
183	115.294	9.41241
184	115.404	0.748141
185	115.415	9.4406
186	115.45	2.36295
187	115.479	11.0431
188	115.586	9.9375
189	115.621	9.31472
190	115.629	10.3667
191	115.764	0.652858
192	115.897	9.86895
193	115.961	10.2733
194	115.984	9.3025
195	116.035	1.47371
196	116.064	22.2147
197	116.137	9.23437
198	116.531	0.165998
199	116.714	10.4384
200	116.785	10.9182
201	116.852	11.1416
202	117.025	6.85298
203	117.035	657.188
204	117.219	10.489
205	117.335	11.2533
206	117.352	10.4747
207	117.728	9.45603
208	117.762	20.4081
209	117.911	10.876
210	117.986	3.33137
211	118.04	31.1183
212	118.197	9.82144
213	118.415	2.24475
214	118.479	9.14291
215	118.822	10.9539
216	118.833	10.6869
217	118.924	10.4266
218	118.992	3996.65
219	119.051	15.0935
220	119.076	12.288
221	119.168	9.92503
222	119.513	11.0387
223	119.592	9.48223
224	119.637	10.6911
225	119.673	10.0041
226	119.693	11.639
227	119.915	0.138555
228	119.928	11.9611
229	119.94	7.62525
230	119.96	10.4682
231	119.984	11.7744
232	119.996	410.622
233	120.049	1.28434
234	120.122	10.2405
235	120.233	10.2204
236	120.282	9.87184
237	120.364	9.45734
238	120.37	9.95905
239	120.411	9.53149
240	120.471	9.55085
241	120.747	1.97278
242	120.876	0.311723
243	120.899	0.126772
244	120.95	10.1608
245	120.963	9.65279
246	121.03	337.587
247	121.058	0.412156
248	121.081	9.59202
249	121.368	10.3562
250	121.498	10.0831
251	121.674	11.2861
252	121.796	0.633548
253	121.933	4.04478
254	121.953	9.51064
255	122.024	33.5814
256	122.032	8.99188
257	122.037	37.1381
258	122.087	9.65076
259	122.242	9.63402
260	122.314	10.9164
261	122.74	9.80454
262	122.804	10.5007
263	123.049	9.38719
264	123.308	9.33473
265	123.477	9.78584
266	123.609	0.715955
267	123.897	11.0829
268	123.997	12.0567
269	124.16	9.83393
270	124.192	15.6066
271	124.2	14.3812
272	124.205	30.2074
273	124.27	9.76207
274	124.412	9.84935
275	124.418	9.41462
276	124.488	0.776949
277	124.537	9.76909
278	124.61	10.7875
279	124.905	9.63505
280	124.921	11.4448
281	124.971	1.49506
282	125.007	9.80523
283	125.056	19.7079
284	125.289	0.196712
285	125.365	8.73627
286	125.509	0.961356
287	125.591	11.1732
288	125.613	10.3682
289	125.654	1.07408
290	125.874	11.1493
291	126.007	11.2339
292	126.026	10.0735
293	126.399	20.2981
294	126.422	9.72803
295	126.632	0.178073
296	126.641	10.6287
297	126.8	10.6096
298	127.043	9.90575
299	127.076	72.754
300	127.224	10.1609
301	127.283	0.791248
302	127.409	2.16887
303	127.439	9.86808
304	127.673	10.8244
305	127.817	9.90451
306	128.018	23.6991
307	128.117	9.80818
308	128.406	2.47371
309	128.425	9.62509
310	128.482	11.0658
311	128.501	0.899228
312	128.655	9.58037
313	128.736	9.92461
314	128.946	10.2332
315	128.979	0.536827
316	128.994	34.1841
317	129.004	22.0978
318	129.022	41.1593
319	129.074	1.58752
320	129.317	0.238275
321	129.361	9.48151
322	129.554	9.8756
323	129.607	8.91079
324	129.695	0.262383
325	129.729	9.97629
326	129.828	20.4927
327	129.908	10.1044
328	129.931	1.58714
329	130.057	0.711344
330	130.471	11.2464
331	130.525	1.76677
332	130.608	10.5836
333	130.758	0.145763
334	130.992	456
335	130.997	521.24
336	131.202	10.3581
337	131.462	9.41217
338	131.514	9.91507
339	131.579	10.1174
340	131.638	10.4622
341	131.66	0.649331
342	131.805	10.4502
343	131.835	10.8672
344	131.871	9.82155
345	131.897	1.51173
346	131.965	9.79965
347	131.984	11.168
348	132.024	10.6371
349	132.253	11.5009
350	132.286	11.4118
351	132.321	9.7686
352	132.488	0.736013
353	132.643	1.71534
354	132.771	0.30783
355	133.116	9.79233
356	133.319	9.54366
357	133.492	9.93789
358	133.499	9.352
359	133.562	9.69742
360	133.84	10.4029
361	134.036	40.3874
362	134.054	10.3841
363	134.129	10.1704
364	134.309	9.97951
365	134.378	10.0328
366	134.415	9.94147
367	134.44	11.1264
368	134.786	9.25319
369	134.849	11.1181
370	134.932	0.996747
371	134.961	10.2399
372	134.989	90.0422
373	135.015	0.678769
374	135.205	10.7983
375	135.368	10.6625
376	135.518	10.5716
377	135.599	0.315647
378	135.849	9.29623
379	135.883	10.1955
380	136.099	2.21519
381	136.323	10.6522
382	136.423	9.40038
383	136.88	10.1028
384	136.998	10.6968
385	137.027	269.563
386	137.105	11.009
387	137.717	1.17322
388	138.041	0.471312
389	138.093	0.359677
390	138.128	9.57421
391	138.265	0.526085
392	138.377	9.59859
393	138.403	9.66298
394	138.424	10.287
395	138.521	9.88903
396	138.584	9.50121
397	138.606	0.190295
398	138.735	1.48431
399	138.749	8.80668
400	138.788	1.61781
401	138.984	10.8648
402	139.006	8.46312
403	139.056	439.844
404	139.07	9.68169
405	139.114	27.5825
406	139.15	0.864246
407	139.565	10.4089
408	139.625	10.0461
409	139.685	10.6341
410	139.705	10.6886
411	139.832	10.4107
412	139.89	9.28199
413	140.017	10.3801
414	140.108	34.9264
415	140.194	11.5324
416	140.227	10.0073
417	140.467	9.47946
418	140.547	11.0396
419	140.571	0.0243425
420	140.613	0.238357
421	140.666	9.99117
422	140.711	9.26204
423	140.76	9.79469
424	140.797	9.73805
425	140.868	10.3574
426	140.943	9.66964
427	140.955	1.26799
428	141.024	69.8166
429	141.071	1309.69
430	141.119	10.8666
431	141.128	58.0175
432	141.835	9.50014
433	142.012	19.9878
434	142.045	10.342
435	142.067	23.2497
436	142.08	92.6293
437	142.195	9.2387
438	142.408	11.3622
439	142.484	10.5926
440	142.849	9.4672
441	143.043	114.967
442	143.051	1239.84
443	143.178	1.48783
444	143.637	0.373942
445	143.83	9.89714
446	143.957	10.2384
447	143.972	24.428
448	143.987	90.6778
449	144.01	22.6995
450	144.053	46.4269
451	144.246	10.624
452	144.41	10.6178
453	144.482	0.404144
454	144.586	10.1471
455	144.732	10.047
456	144.761	19.9628
457	144.88	9.4738
458	145.016	13.3195
459	145.03	370.119
460	145.21	0.237662
461	145.25	10.8531
462	145.425	10.3963
463	145.485	9.94649
464	145.549	9.61012
465	145.604	1.13985
466	145.66	1.13521
467	145.712	10.3433
468	145.803	9.65209
469	145.819	9.52095
470	145.83	10.6754
471	145.951	19.0544
472	145.974	9.58077
473	146.045	0.475245
474	146.06	9.3863
475	146.398	10.7856
476	146.468	10.5728
477	146.482	9.63412
478	146.549	9.41928
479	146.623	10.1806
480	146.781	10.4883
481	146.813	9.65067
482	146.851	0.183103
483	146.991	150.847
484	147.035	0.156107
485	147.631	10.3014
486	147.953	10.1726
487	148.031	8.42066
488	148.101	9.24784
489	148.327	9.26804
490	148.399	10.2451
491	148.536	9.92882
492	148.556	0.346252
493	148.603	10.5718
494	148.741	0.304587
495	148.871	2.00085
496	149.012	60.0147
497	149.022	61.8284
498	149.051	10.6717
499	149.06	1.39297
500	149.077	20.2977
501	149.091	10.0983
502	149.101	10.0083
503	149.153	11.1072
504	149.22	20.4768
505	149.276	0.0510321
506	149.561	10.3755
507	149.932	20.4415
508	149.948	9.78278
509	150.005	0.0579929
510	150.105	9.65179
511	150.202	9.86027
512	150.268	10.7722
513	150.688	20.596
514	150.822	10.5536
515	150.99	10.9014
516	151.058	11.2779
517	151.068	71.5915
518	151.077	107.628
519	151.224	9.61317
520	151.49	1.03636
521	151.545	9.47151
522	151.758	9.55501
523	151.917	29.3164
524	151.931	0.886691
525	151.96	10.8488
526	151.986	9.57144
527	152.012	11.0474
528	152.063	439.2
529	152.292	1.24999
530	152.523	11.0183
531	152.578	10.201
532	152.673	10.917
533	152.806	10.8393
534	152.993	1.54794
535	153.032	1.4051
536	153.042	9.72597
537	153.071	542.905
538	153.077	43.3834
539	153.474	9.1095
540	153.586	11.1307
541	153.63	10.5448
542	153.777	10.6259
543	154.018	0.279292
544	154.035	31.7806
545	154.043	244.368
546	154.056	57.8464
547	154.068	10.6607
548	154.138	9.31629
549	154.154	10.5058
550	154.373	8.97705
551	154.413	10.3237
552	154.442	9.34927
553	154.569	9.76442
554	154.719	0.24139
555	154.869	10.314
556	154.974	6464.69
557	155.05	441.312
558	155.069	10.7559
559	155.108	11.7195
560	155.145	98.8102
561	155.254	9.56401
562	155.345	10.0613
563	155.413	9.71159
564	155.597	10.44
565	155.979	181.051
566	156.053	83.5904
567	156.122	10.7692
568	156.399	0.321403
569	156.421	9.96259
570	156.505	2.89585
571	156.54	4.33863
572	156.555	2.09537
573	156.569	15.0425
574	156.578	10.2764
575	156.585	13.9321
576	156.605	19.2585
577	156.618	13.6969
578	156.65	4.4815
579	156.666	37.6864
580	156.7	18.3065
581	156.708	6.77535
582	156.723	13.4176
583	156.732	13.8992
584	156.744	14.6527
585	156.763	30.9589
586	156.777	7.66202
587	156.787	35.5116
588	156.809	32.6399
589	156.817	20.3993
590	156.837	26.0497
591	156.854	10.2788
592	156.88	19.5879
593	156.893	10.9441
594	156.979	27.9422
595	157.066	2207.37
596	157.183	10.7515
597	157.356	11.2233
598	157.467	10.4832
599	157.547	1.72108
600	157.58	0.913924
601	157.757	1.02381
602	158.037	244.645
603	158.056	38.9651
604	158.069	387.685
605	158.119	11.7541
606	158.179	10.2115
607	158.425	9.86914
608	158.542	11.0035
609	158.692	10.0185
610	159	12.0095
611	159.032	11
612	159.045	207.907
613	159.681	9.3687
614	159.742	10.0957
615	159.773	0.958735
616	159.794	20.0406
617	160.049	10.7843
618	160.087	10.3711
619	160.223	10.0577
620	160.268	0.389695
621	160.299	10.4029
622	160.476	9.53322
623	160.493	9.63435
624	160.536	0.374388
625	160.905	10.9191
626	160.957	21.0905
627	160.99	10.6769
628	161.168	9.519
629	161.33	9.92259
630	161.354	20.2042
631	161.366	1.05388
632	161.419	10.5128
633	161.542	9.90179
634	161.557	10.134
635	161.591	9.62703
636	161.696	10.9391
637	161.823	1.21672
638	161.872	1.02985
639	161.963	9.52796
640	162.148	11.5586
641	162.259	10.394
642	162.396	0.684494
643	162.429	10.8203
644	162.522	10.7151
645	162.54	0.968538
646	162.632	2.2032
647	162.779	10.5089
648	162.845	9.72586
649	162.87	0.260143
650	162.997	19.8794
651	163.179	10.6442
652	163.243	10.9971
653	163.337	10.5745
654	163.41	0.00250149
655	164.003	0.637197
656	164.035	1.66434
657	164.046	10.5257
658	164.603	10.4529
659	164.716	9.96923
660	164.788	1.35857
661	164.812	10.7991
662	165.024	31.3044
663	165.088	10.2384
664	165.424	9.61134
665	165.595	10.0374
666	165.607	0.0610075
667	165.647	0.594516
668	165.878	0.845529
669	166.066	9.83145
670	166.462	1.34553
671	166.877	0.657278
672	166.964	11.4821
673	166.975	10.1518
674	167.05	4138.87
675	167.089	11.6029
676	167.108	205.454
677	167.119	12.5569
678	167.257	0.2849
679	167.306	0.162702
680	167.453	9.63762
681	167.538	10.1342
682	167.555	9.84425
683	167.732	0.537307
684	167.872	10.4765
685	167.901	5.36116
686	167.988	21.1059
687	168.038	10.8342
688	168.055	1221.53
689	168.134	9.37405
690	168.299	0.404397
691	168.331	1.15202
692	168.412	9.93762
693	168.45	21.3937
694	168.752	1.96644
695	168.913	0.291728
696	168.923	12.138
697	168.989	30505.8
698	169.065	11331.9
699	169.136	24.3609
700	169.148	7.85312
701	169.244	4.36876
702	169.349	5.47643
703	169.374	1.85692
704	169.489	2.11022
705	169.536	0.678708
706	169.609	1.95528
707	169.724	1.83481
708	169.737	1.926
709	169.843	1.84581
710	169.993	135.259
711	170.045	9.69205
712	170.07	1380.32
713	170.079	3.55638
714	170.09	2.38052
715	170.115	5.32001
716	170.13	4.56703
717	170.154	4.2813
718	170.3	10.8891
719	170.434	8.03871
720	170.534	7.50252
721	170.562	12.9491
722	170.594	27.7232
723	170.607	23.4157
724	170.62	39.8766
725	170.631	32.4936
726	170.644	46.4825
727	170.656	47.6385
728	170.666	52.399
729	170.675	19.3973
730	170.686	79.3998
731	170.699	76.3224
732	170.713	110.132
733	170.728	115.096
734	170.743	82.3898
735	170.752	120.557
736	170.762	119.587
737	170.774	175.835
738	170.787	98.1163
739	170.798	118.721
740	170.809	151.53
741	170.823	182.548
742	170.836	212.613
743	170.848	132.628
744	170.861	155.669
745	170.871	135.957
746	170.879	109.641
747	170.89	230.817
748	170.903	226.242
749	170.92	259.489
750	170.935	18.6615
751	170.948	924.799
752	170.98	133.295
753	170.991	162.272
754	171.001	134.141
755	171.014	147.941
756	171.033	43.9615
757	171.045	1210.82
758	171.055	8.99825
759	171.07	238.677
760	171.08	69.901
761	171.093	24.2624
762	171.103	84.7335
763	171.153	42.1532
764	171.328	10.2204
765	171.426	9.3187
766	171.436	9.4816
767	171.612	9.81075
768	171.661	10.4627
769	171.834	10.3125
770	171.972	10.1438
771	172.05	268.057
772	172.072	0.878237
773	172.279	9.54467
774	172.326	0.753467
775	172.457	9.66988
776	172.484	9.56259
777	172.704	9.5372
778	172.724	11.5458
779	172.935	9.82562
780	172.945	0.223696
781	172.979	11.6733
782	173.025	12.8299
783	173.083	95.378
784	173.217	9.3467
785	173.228	11.4332
786	173.343	9.92948
787	173.373	10.9216
788	173.479	0.172828
789	173.644	1.0924
790	173.878	0.364187
791	174.044	9.99184
792	174.054	10.2177
793	174.078	9.96469
794	174.108	0.152805
795	174.368	10.3571
796	174.598	0.901097
797	174.613	10.3003
798	174.945	11.3594
799	175.025	10.2055
800	175.11	10.3482
801	175.129	9.72943
802	175.339	10.3528
803	175.45	19.6547
804	175.641	1.65635
805	175.684	9.89613
806	175.835	0.362797
807	176.048	10.4141
808	176.081	45.8218
809	176.091	9.4933
810	176.566	10.3221
811	176.792	9.35721
812	176.816	0.837017
813	176.865	9.03036
814	176.895	0.795101
815	176.962	11.6607
816	176.986	27.9104
817	177.036	9.72473
818	177.054	22.6056
819	177.091	193.528
820	177.109	9.51734
821	177.429	10.8206
822	177.643	9.14104
823	177.851	10.7324
824	177.982	10.006
825	178.026	23.1586
826	178.053	88.2797
827	178.074	10.7235
828	178.098	21.3494
829	178.227	9.25263
830	178.272	9.43462
831	178.403	9.69512
832	178.498	9.82742
833	178.558	21.7823
834	178.573	9.96475
835	178.754	21.4772
836	178.846	33.1097
837	178.949	0.716799
838	178.962	10.4961
839	179.023	8.71679
840	179.041	57.4642
841	179.05	505.338
842	179.199	10.739
843	179.383	10.7219
844	179.406	1.36814
845	179.45	0.344006
846	179.594	9.81898
847	179.62	10.7919
848	180.058	2596.51
849	180.204	10.5014
850	180.482	9.45262
851	180.673	9.70211
852	180.918	10.9129
853	180.928	21.289
854	180.99	725.544
855	181.008	0.883746
856	181.02	0.644038
857	181.066	3888.79
858	181.093	1.19456
859	181.11	13.768
860	181.126	81.8548
861	181.227	9.79766
862	181.289	11.2463
863	181.3	1.50573
864	181.503	10.4904
865	181.566	9.93973
866	181.585	11.2921
867	181.634	1.72126
868	181.68	9.65264
869	181.803	10.1701
870	181.965	9.77038
871	181.98	10.0564
872	182.026	41.38
873	182.037	1205.34
874	182.052	143.181
875	182.07	1046.27
876	182.087	9.85929
877	182.166	10.9127
878	182.391	9.93763
879	183.045	3199.33
880	183.08	114.435
881	183.102	99.1358
882	183.139	4.55022
883	183.365	1.50695
884	183.474	20.8265
885	183.57	9.82344
886	183.586	0.14666
887	184.023	11.2055
888	184.034	9.72781
889	184.05	777.051
890	184.439	0.494705
891	184.466	10.9111
892	184.629	9.73816
893	184.877	0.0707436
894	185.046	30.4691
895	185.06	322.41
896	185.118	429.719
897	185.139	32.5882
898	185.155	256.871
899	185.404	9.7679
900	185.463	10.0279
901	185.495	9.76335
902	185.509	10.6569
903	185.714	0.598979
904	185.843	10.7472
905	185.879	9.60187
906	185.917	10.2504
907	186.056	10.315
908	186.088	10.7425
909	186.357	10.2147
910	186.733	10.2232
911	187.019	20.4764
912	187.036	10.9365
913	187.247	10.4599
914	187.405	10.655
915	187.443	10.5232
916	187.452	10.771
917	187.588	10.0272
918	187.674	10.13
919	187.704	9.91173
920	188.01	0.397353
921	188.04	12.1292
922	188.14	9.84416
923	188.154	9.68243
924	188.173	10.1852
925	188.255	9.81132
926	188.265	10.0861
927	188.647	10.1629
928	188.869	10.0386
929	188.936	12.6703
930	189.001	10.1033
931	189.388	18.2633
932	189.47	9.24137
933	189.486	0.0957832
934	189.898	9.6347
935	189.958	10.8169
936	190.084	10.5034
937	190.1	11.017
938	190.386	9.45737
939	190.711	0.971139
940	190.871	19.937
941	191.213	10.6022
942	191.602	0.329783
943	191.633	9.27712
944	191.647	20.3262
945	191.704	0.969679
946	191.892	10.8257
947	192.05	9.75954
948	192.069	0.802385
949	192.101	14.4688
950	192.115	454.083
951	192.358	10.3501
952	192.468	10.0759
953	192.561	0.592766
954	192.648	0.123144
955	192.81	0.517893
956	192.908	10.2698
957	192.926	0.0257263
958	193.004	10.1105
959	193.014	10.7591
960	193.025	10.4215
961	193.054	25.437
962	193.066	490.078
963	193.11	9.69847
964	193.12	57.6252
965	193.299	10.2097
966	193.539	9.77888
967	193.564	9.98052
968	193.896	8.82094
969	193.946	1.96055
970	194.022	10.1531
971	194.07	77.1673
972	194.286	9.87866
973	194.349	10.453
974	194.685	10.6614
975	194.765	9.85716
976	194.874	10.0056
977	194.914	1.0613
978	194.941	49.5402
979	195.045	9588.33
980	195.08	383.066
981	195.101	24.2274
982	195.138	693.072
983	195.163	26.9326
984	195.173	10.5543
985	195.185	11.2262
986	195.835	11.2237
987	195.851	0.725717
988	196.016	10.9146
989	196.027	2.22739
990	196.042	19.4387
991	196.053	5296.89
992	196.118	33.9468
993	196.141	47.8487
994	196.167	27.8113
995	196.177	8.25925
996	196.197	2.64981
997	196.217	2.79208
998	196.234	2.75662
999	196.246	2.33644
1000	196.628	20.0821
1001	196.739	9.11262
1002	196.751	10.4932
1003	196.761	7.26278
1004	196.777	14.4488
1005	196.792	11.7637
1006	196.811	6.72804
1007	196.831	13.714
1008	196.867	22.2256
1009	196.879	13.7485
1010	196.897	18.355
1011	196.906	7.25914
1012	196.923	33.4642
1013	196.935	9.04503
1014	196.952	28.0111
1015	196.967	0.87189
1016	196.986	225.725
1017	197.011	9.14077
1018	197.061	40599.4
1019	197.119	440.391
1020	197.126	53.0398
1021	197.151	251.057
1022	197.163	11.0543
1023	197.179	11.9851
1024	197.494	10.1797
1025	197.542	11.2448
1026	197.728	10.8305
1027	197.797	9.81588
1028	197.873	10.2443
1029	198.064	6500.53
1030	198.11	35.1344
1031	198.123	21.915
1032	198.132	63.1951
1033	198.158	41.9984
1034	198.177	17.9525
1035	198.204	10.8532
1036	198.494	20.6858
1037	198.512	0.310902
1038	198.607	9.82033
1039	198.672	2.51802
1040	198.742	2.5493
1041	198.753	3.38333
1042	198.779	8.38523
1043	198.847	7.14062
1044	198.869	9.81726
1045	198.888	13.4686
1046	198.914	14.0143
1047	198.925	6.23506
1048	198.946	30.2596
1049	198.959	4.44018
1050	198.971	17.2301
1051	198.981	16.7641
1052	198.996	30.1989
1053	199.01	50.6472
1054	199.038	45.1002
1055	199.049	56.5089
1056	199.067	911.589
1057	199.082	0.804931
1058	199.106	51.0363
1059	199.117	72.3192
1060	199.134	93.0636
1061	199.147	14.7449
1062	199.171	126.418
1063	199.203	136.666
1064	199.219	38.7471
1065	199.235	97.6961
1066	199.244	84.3176
1067	199.265	89.8013
1068	199.281	107.399
1069	199.298	111.683
1070	199.316	122.978
1071	199.339	100.403
1072	199.356	67.236
1073	199.369	69.8914
1074	199.381	39.2516
1075	199.401	61.7964
1076	199.426	11.0084
1077	199.474	9.86756
1078	199.658	10.9353
1079	199.692	2.32262
1080	199.734	17.4931
1081	199.765	7.57493
1082	199.788	8.22295
1083	199.834	5.6492
1084	199.868	6.13894
1085	199.903	26.3377
1086	199.939	7.61006
1087	199.954	10.5643
1088	200.02	10.2573
1089	200.044	19.8113
1090	200.072	31.7802
1091	200.104	0.147988
1092	200.162	20.3137
1093	200.173	87.2946
1094	200.418	9.49113
1095	200.505	9.8696
1096	200.664	0.363875
1097	200.945	451.228
1098	201.227	9.86714
1099	201.343	9.50907
1100	201.499	9.97539
1101	201.664	10.4234
1102	201.683	9.93878
1103	201.744	11.2988
1104	201.892	10.6937
1105	202.114	9.82541
1106	202.448	10.8376
1107	202.511	9.95614
1108	202.747	9.86661
1109	202.758	10.3849
1110	202.975	11.8037
1111	202.995	23.6916
1112	203.067	0.0540752
1113	203.252	0.449882
1114	203.285	1.47741
1115	203.372	9.21704
1116	203.65	19.4583
1117	203.734	10.1038
1118	203.925	1.50952
1119	204.115	39.0362
1120	204.146	11.1792
1121	204.302	9.8971
1122	204.358	10.5747
1123	204.535	10.1193
1124	204.575	10.1211
1125	204.671	9.77193
1126	204.738	9.9151
1127	204.832	11.3685
1128	204.904	0.522817
1129	204.925	0.260835
1130	205.034	9.94647
1131	205.053	10.3616
1132	205.067	0.579432
1133	205.121	34.9893
1134	205.144	36.6371
1135	205.522	9.66804
1136	205.541	10.8044
1137	205.702	9.33283
1138	205.738	10.2233
1139	206.057	0.581234
1140	206.37	9.64697
1141	206.509	9.63837
1142	206.665	11.4422
1143	207.035	11.3756
1144	207.047	233.903
1145	207.105	19.4841
1146	207.139	634.118
1147	207.242	9.73418
1148	207.42	9.61009
1149	207.538	10.4093
1150	207.732	11.4054
1151	207.837	9.73214
1152	208.053	1496.84
1153	208.072	10.5369
1154	208.084	2.19368
1155	208.142	166.792
1156	208.377	0.601302
1157	208.661	10.9523
1158	208.835	9.56325
1159	208.98	1.42478
1160	209.061	3477.41
1161	209.12	72.4722
1162	209.153	141.165
1163	209.257	0.825462
1164	209.64	9.13331
1165	209.776	1.48917
1166	209.922	9.27073
1167	210.031	125.725
1168	210.067	1580.36
1169	210.078	11.0452
1170	210.151	22.0243
1171	210.167	10.5031
1172	210.186	274.519
1173	210.203	0.77797
1174	210.213	10.5361
1175	210.278	1.97213
1176	210.38	1.19602
1177	210.59	10.4833
1178	211.04	786.65
1179	211.077	4618.06
1180	211.136	345.368
1181	211.154	3.52575
1182	211.169	13.6653
1183	211.191	9.61497
1184	211.213	10.2951
1185	211.574	0.722478
1186	211.691	0.731588
1187	211.887	10.577
1188	211.904	20.3
1189	212.005	1.47935
1190	212.045	186.01
1191	212.08	1398.16
1192	212.094	23.335
1193	212.195	0.161918
1194	212.29	10.4363
1195	212.317	0.746989
1196	212.468	10.237
1197	212.809	3.26061
1198	212.909	5.54155
1199	212.931	5.40637
1200	212.954	10.6002
1201	213.006	10.1973
1202	213.061	755.265
1203	213.077	96.7585
1204	213.107	1.45177
1205	213.147	85.1767
1206	213.186	141.107
1207	213.917	9.54949
1208	214.03	0.573474
1209	214.062	117.256
1210	214.073	0.503877
1211	214.095	9.32932
1212	214.109	10.0015
1213	214.146	85.7088
1214	214.168	10.4673
1215	214.196	21.0328
1216	214.647	10.8237
1217	215.036	0.079896
1218	215.099	8.92211
1219	215.123	1.12713
1220	215.143	9.87685
1221	215.419	1.86734
1222	215.587	11.445
1223	215.821	1.13228
1224	215.906	10.9112
1225	216.158	10.1344
1226	216.601	10.3517
1227	216.681	10.126
1228	217.131	11.7761
1229	217.567	11.1766
1230	217.856	9.84905
1231	217.87	9.69792
1232	217.899	10.028
1233	218.096	148.441
1234	218.204	0.65725
1235	218.25	10.2621
1236	218.636	1.20431
1237	218.918	0.207302
1238	218.945	10.5676
1239	219.135	9.46631
1240	219.168	20.9435
1241	219.179	9.61486
1242	219.323	9.91071
1243	219.341	10.3668
1244	219.391	0.82438
1245	219.721	20.9021
1246	219.87	10.2989
1247	220.046	10.4816
1248	220.147	1894.23
1249	220.202	12.3993
1250	220.217	15.2492
1251	220.387	1.0039
1252	220.44	10.3915
1253	220.851	9.45357
1254	220.93	9.30818
1255	220.973	10.1066
1256	221.06	174.42
1257	221.068	93.047
1258	221.085	133.097
1259	221.132	20.4608
1260	221.154	1344.89
1261	221.167	30.3838
1262	221.52	1.09506
1263	221.701	10.1855
1264	221.828	10.3322
1265	222.007	9.985
1266	222.042	10.3129
1267	222.093	9.66974
1268	222.129	23.5326
1269	222.159	275.344
1270	222.186	35.2317
1271	222.719	9.98745
1272	222.763	0.311977
1273	222.806	1.04013
1274	222.975	9.86372
1275	223.015	13.4247
1276	223.03	282.492
1277	223.078	67.6926
1278	223.182	2516.6
1279	223.22	1.47223
1280	223.237	21.7213
1281	223.25	101.997
1282	223.272	0.601254
1283	223.541	9.76299
1284	223.722	0.93429
1285	223.772	1.72664
1286	223.849	1.03065
1287	223.949	0.0153227
1288	224.048	12235.9
1289	224.089	12.5275
1290	224.109	33.4934
1291	224.167	138.171
1292	224.186	472.104
1293	224.202	199.805
1294	224.279	2.45954
1295	224.565	0.876825
1296	225.056	13794.3
1297	225.091	1189.32
1298	225.116	60.6852
1299	225.132	10.3359
1300	225.151	85.6706
1301	225.186	87.5505
1302	225.249	9.88751
1303	225.266	2.85661
1304	225.328	1.19441
1305	225.354	2.65698
1306	225.387	3.1138
1307	225.449	11.1276
1308	225.745	2.5026
1309	225.787	0.770997
1310	225.812	3.3354
1311	225.869	19.4674
1312	225.988	0.523718
1313	226.042	3.65626
1314	226.059	2487.9
1315	226.094	72.4775
1316	226.121	15.8545
1317	226.139	5.50767
1318	226.156	4.68075
1319	226.169	9.34844
1320	226.189	80.3909
1321	226.203	9.76826
1322	226.287	9.54514
1323	226.311	11.412
1324	226.469	9.96165
1325	226.792	2.02416
1326	226.81	10.4742
1327	226.849	7.88836
1328	226.872	17.5733
1329	226.887	2.78757
1330	226.901	15.5919
1331	226.918	10.4501
1332	226.934	35.6773
1333	226.955	28.3437
1334	226.97	7.57811
1335	226.985	13.6464
1336	226.998	29.769
1337	227.018	22.3616
1338	227.034	21.8712
1339	227.13	152.089
1340	227.155	62.2661
1341	227.17	67.4737
1342	227.202	713.6
1343	227.232	66.5593
1344	227.254	104.954
1345	227.272	133.353
1346	227.294	89.0611
1347	227.313	57.0877
1348	227.327	21.176
1349	227.357	30.4427
1350	227.369	10.657
1351	227.391	0.0824308
1352	227.623	9.89028
1353	227.672	10.8964
1354	227.862	9.91094
1355	227.95	9.77592
1356	228.16	126.482
1357	228.358	10.3238
1358	228.562	9.8675
1359	228.789	1.78558
1360	229.052	3.78843
1361	229.168	10.0571
1362	229.215	11.5999
1363	229.254	9.86824
1364	229.291	10.2256
1365	229.4	0.346199
1366	229.635	0.408113
1367	229.677	1.11962
1368	229.748	11.2223
1369	230.073	0.920883
1370	230.319	10.4337
1371	230.392	10.2822
1372	230.642	10.0576
1373	230.667	10.6022
1374	230.881	10.6993
1375	230.986	6323.57
1376	231.055	418.458
1377	231.065	83.0522
1378	231.083	54.4488
1379	231.115	12.518
1380	231.149	1.46319
1381	231.294	23.3145
1382	231.637	0.0616455
1383	231.953	10.7767
1384	231.99	320.26
1385	232.263	1.18502
1386	232.528	9.51002
1387	232.823	3.34264
1388	232.881	4.54516
1389	232.9	10.2453
1390	232.944	23.8655
1391	233.011	16.5783
1392	233.044	16.6691
1393	233.139	9.01623
1394	233.152	128.825
1395	233.158	72.4423
1396	233.206	18.9719
1397	233.224	21.419
1398	233.377	10.8505
1399	233.734	0.767938
1400	233.974	1.25454
1401	234.049	10.2261
1402	234.122	9.52168
1403	234.153	20.9691
1404	234.185	64.7386
1405	234.721	9.88219
1406	234.826	10.1079
1407	235.134	775.22
1408	235.38	9.98737
1409	235.539	9.63553
1410	235.557	9.5946
1411	235.853	9.13922
1412	236.106	2948.35
1413	236.174	30.6669
1414	236.202	495.514
1415	236.247	10.6625
1416	236.314	10.8879
1417	236.449	0.282653
1418	236.757	9.83931
1419	236.863	10.814
1420	237.046	12.3362
1421	237.057	356.707
1422	237.086	9.26945
1423	237.095	23.5638
1424	237.109	770.111
1425	237.121	60.8428
1426	237.207	11.227
1427	237.245	1.51562
1428	237.291	9.50456
1429	237.306	10.1218
1430	237.521	10.9611
1431	237.581	10.0731
1432	237.63	1.06464
1433	237.65	10.8882
1434	237.892	2.29994
1435	238.016	0.495528
1436	238.043	13.3319
1437	238.063	293.474
1438	238.111	127.637
1439	238.157	13.7542
1440	238.182	2611.29
1441	238.216	142.207
1442	238.241	12.1374
1443	238.304	10.4071
1444	238.349	10.5917
1445	238.662	12.5386
1446	238.722	39.5768
1447	238.765	12.7541
1448	238.906	1.87855
1449	239.072	35134.4
1450	239.127	43.082
1451	239.158	6529.3
1452	239.201	213.511
1453	239.226	68.178
1454	239.239	50.1017
1455	239.261	49.86
1456	239.29	12.4109
1457	239.35	1.66803
1458	239.456	12.5984
1459	239.509	10.3495
1460	239.556	0.828338
1461	239.59	2.82575
1462	239.717	1.85453
1463	239.731	10.1385
1464	239.799	12.3836
1465	239.994	17.9616
1466	240.08	112533
1467	240.159	1846.62
1468	240.178	56.3614
1469	240.203	54.2736
1470	240.304	1.97101
1471	240.354	11.5051
1472	240.656	4.6567
1473	240.71	2.46186
1474	240.753	1.30606
1475	240.777	4.60144
1476	240.793	10.3594
1477	240.822	8.33818
1478	240.842	2.58299
1479	240.867	2.85992
1480	241.007	3.14538
1481	241.083	18202.4
1482	241.129	4.0471
1483	241.155	950.12
1484	241.185	118.031
1485	241.218	71.6899
1486	241.261	6.11469
1487	241.277	39.2541
1488	241.291	67.5832
1489	241.307	14.1493
1490	241.323	13.6919
1491	241.336	7.5931
1492	241.352	1.87305
1493	241.478	0.866722
1494	241.541	1.79236
1495	241.891	14.4704
1496	241.911	24.5948
1497	241.926	2.50203
1498	241.939	67.3151
1499	241.962	45.1529
1500	241.978	56.2983
1501	241.99	31.4226
1502	242.008	51.9456
1503	242.021	74.0963
1504	242.032	47.3506
1505	242.05	79.7019
1506	242.085	2224.44
1507	242.118	40.8725
1508	242.136	70.1757
1509	242.15	100.622
1510	242.168	127.6
1511	242.176	293.061
1512	242.194	6.37945
1513	242.242	12.7897
1514	242.262	188.251
1515	242.278	154.139
1516	242.29	175.948
1517	242.307	238.957
1518	242.326	224.735
1519	242.341	215.504
1520	242.358	256.238
1521	242.377	189.415
1522	242.394	171.371
1523	242.412	109.483
1524	242.431	171.013
1525	242.452	27.3658
1526	242.474	55.8681
1527	242.491	27.2216
1528	242.516	6.89565
1529	242.528	25.064
1530	242.545	27.0409
1531	242.57	63.3913
1532	242.587	9.5868
1533	242.6	29.6908
1534	242.628	8.86695
1535	242.64	40.6759
1536	242.662	20.2708
1537	242.679	0.189306
1538	242.792	9.5895
1539	242.88	4.58938
1540	242.915	26.159
1541	242.938	8.8936
1542	242.957	14.5095
1543	242.969	17.6914
1544	242.986	9.71219
1545	243.027	53.3048
1546	243.049	38.8126
1547	243.066	12.14
1548	243.089	289.156
1549	243.123	46.7813
1550	243.133	54.2611
1551	243.149	83.7733
1552	243.164	7.07607
1553	243.179	74.2732
1554	243.186	121.213
1555	243.215	110.624
1556	243.233	122.144
1557	243.264	159.041
1558	243.282	87.0529
1559	243.293	41.7101
1560	243.309	118.818
1561	243.325	59.9625
1562	243.34	88.5888
1563	243.353	99.7337
1564	243.371	79.7169
1565	243.388	100.009
1566	243.41	96.3505
1567	243.428	116.423
1568	243.449	101.019
1569	243.477	52.7487
1570	243.525	11.2438
1571	243.724	9.40241
1572	243.857	9.9974
1573	244.143	10.1641
1574	244.372	9.64461
1575	244.947	10.1649
1576	245.009	12.4054
1577	245.047	20.7574
1578	245.167	9.69879
1579	245.49	0.0467691
1580	245.651	0.653735
1581	245.82	9.27288
1582	246.049	0.261348
1583	246.095	9.3328
1584	246.651	10.011
1585	246.734	0.180791
1586	246.755	9.81577
1587	246.91	0.413487
1588	246.967	25.4937
1589	246.981	310.037
1590	247.007	1.15795
1591	247.193	44.904
1592	247.204	48.2229
1593	247.328	11.1255
1594	247.783	10.7174
1595	247.979	1.2431
1596	248.066	1.56551
1597	248.776	10.7791
1598	249.07	11.6756
1599	249.151	80.6876
1600	249.319	10.0443
1601	249.582	1.67509
1602	249.86	0.792599
1603	249.93	9.39366
1604	249.985	9.90483
1605	250.136	30.2963
1606	250.148	77.5379
1607	250.165	23.4921
1608	250.18	49.3773
1609	250.206	100.116
1610	250.218	285.091
1611	250.413	2.02863
1612	250.528	10.1662
1613	250.549	0.556393
1614	250.588	0.281201
1615	250.786	10.405
1616	250.819	0.324515
1617	250.854	0.462735
1618	250.993	29.766
1619	251.043	1.0888
1620	251.071	10.5179
1621	251.087	1.52559
1622	251.167	20.5091
1623	251.182	21.0734
1624	251.202	145.129
1625	251.219	80.8403
1626	251.237	369.013
1627	251.728	10.9442
1628	251.912	10.1042
1629	251.966	13.128
1630	251.988	1.42987
1631	252.197	3157.24
1632	252.24	13.0002
1633	252.261	37.7265
1634	252.354	9.84665
1635	252.426	9.67946
1636	252.845	11.1597
1637	252.874	1.96718
1638	253.014	2.9441
1639	253.045	9.97037
1640	253.087	33.0992
1641	253.128	27.954
1642	253.144	345.996
1643	253.204	229.314
1644	253.217	1918.71
1645	253.284	129.562
1646	253.294	115.484
1647	253.673	0.863345
1648	253.719	360.463
1649	253.731	1069.89
1650	253.744	655.214
1651	253.758	7.96603
1652	253.97	10.7176
1653	253.993	36.7979
1654	254.018	26.5637
1655	254.038	94.7483
1656	254.057	12.6992
1657	254.076	14.3765
1658	254.099	53.6175
1659	254.111	28.1471
1660	254.125	45.1375
1661	254.146	64.6198
1662	254.176	162.878
1663	254.205	19.1674
1664	254.221	392.805
1665	254.255	13.496
1666	254.28	39.0112
1667	254.32	11.9043
1668	254.336	13.0004
1669	254.368	3.20063
1670	254.407	14.3035
1671	254.432	12.9463
1672	254.467	2.63564
1673	254.49	11.5804
1674	254.526	17.545
1675	254.548	12.888
1676	254.564	101.05
1677	254.584	217.533
1678	254.6	202.989
1679	254.618	294.11
1680	254.635	126.228
1681	254.659	102.097
1682	254.689	20.7434
1683	254.714	13.7918
1684	254.734	29.1256
1685	254.757	26.8167
1686	254.796	27.7359
1687	254.821	51.6667
1688	254.871	34.5636
1689	254.891	24.5398
1690	254.912	52.4739
1691	254.955	11.8792
1692	254.969	27.4615
1693	255.104	1.71797e+06
1694	255.592	61.5955
1695	255.608	66.1529
1696	255.624	132.078
1697	255.643	42.8527
1698	255.657	35.0692
1699	255.68	102.537
1700	255.704	118.793
1701	255.723	49.4374
1702	255.741	28.1674
1703	255.757	84.3141
1704	255.775	192.722
1705	255.789	30.0884
1706	255.804	138.937
1707	255.822	134.669
1708	255.834	167.069
1709	255.851	255.558
1710	255.869	336.471
1711	255.888	308.353
1712	255.907	103.562
1713	255.921	109
1714	255.936	102.163
1715	255.951	100.753
1716	255.966	44.8892
1717	255.982	32.9346
1718	256.017	309.304
1719	256.028	18.9791
1720	256.047	137.39
1721	256.063	7.44319
1722	256.107	320516
1723	256.585	15.8899
1724	256.6	43.3673
1725	256.617	25.6702
1726	256.631	21.467
1727	256.655	23.1084
1728	256.679	32.9408
1729	256.694	29.2985
1730	256.708	26.0641
1731	256.725	17.0818
1732	256.739	16.085
1733	256.755	55.2628
1734	256.778	39.5857
1735	256.793	14.7005
1736	256.81	35.9695
1737	256.837	46.0511
1738	256.857	92.6822
1739	256.875	92.7907
1740	256.894	52.8438
1741	256.91	33.0683
1742	256.924	30.627
1743	256.943	27.6844
1744	256.958	18.2086
1745	256.986	20.029
1746	257.014	22.6673
1747	257.032	21.301
1748	257.052	22.6444
1749	257.109	40035.2
1750	257.196	20.2424
1751	257.705	8.26865
1752	257.719	18.5717
1753	257.746	17.5904
1754	257.768	14.1055
1755	257.787	11.0761
1756	257.949	31.2233
1757	257.966	2.32101
1758	258.035	7.38767
1759	258.112	2785.17
1760	258.163	37.2389
1761	258.175	30.1399
1762	258.187	70.4402
1763	258.201	18.8548
1764	258.223	9.30492
1765	258.27	8.58679
1766	258.292	43.2183
1767	258.305	19.0309
1768	258.327	49.0119
1769	258.346	51.4325
1770	258.367	63.2669
1771	258.386	49.3568
1772	258.401	49.6515
1773	258.423	66.5274
1774	258.442	100.387
1775	258.468	62.4988
1776	258.484	93.6912
1777	258.502	39.4319
1778	258.517	107.391
1779	258.538	65.9223
1780	258.555	87.924
1781	258.574	119.09
1782	258.589	73.1303
1783	258.608	75.2959
1784	258.629	136.461
1785	258.652	153.545
1786	258.677	91.6047
1787	258.688	134.9
1788	258.709	124.696
1789	258.728	129.467
1790	258.747	122.863
1791	258.77	157.743
1792	258.788	70.9598
1793	258.805	37.5699
1794	258.886	13.464
1795	258.905	5.8843
1796	258.922	23.3378
1797	258.943	5.00364
1798	258.957	31.5941
1799	258.976	73.4019
1800	258.991	48.0877
1801	259.007	12.869
1802	259.028	50.3792
1803	259.046	41.167
1804	259.061	75.5429
1805	259.082	90.8282
1806	259.103	153.148
1807	259.116	541.672
1808	259.134	70.8887
1809	259.156	142.443
1810	259.175	227.882
1811	259.193	167.494
1812	259.212	193.589
1813	259.23	170.632
1814	259.247	210.321
1815	259.265	221.249
1816	259.288	297.221
1817	259.311	268.52
1818	259.332	260.255
1819	259.35	270.806
1820	259.366	254.459
1821	259.389	300.132
1822	259.408	339.909
1823	259.432	380.53
1824	259.456	315.974
1825	259.481	291.893
1826	259.506	309.774
1827	259.524	120.517
1828	259.543	173.164
1829	259.56	159.524
1830	259.576	13.2832
1831	259.592	226.912
1832	259.62	172.924
1833	259.639	81.6752
1834	259.664	44.2537
1835	259.685	14.3806
1836	259.756	37.2022
1837	259.792	25.1923
1838	259.822	11.788
1839	260.106	22.7704
1840	260.193	0.811817
1841	260.262	25.0916
1842	260.55	3.58882
1843	260.592	3.63378
1844	260.666	23.0326
1845	260.7	13.7208
1846	260.779	23.0681
1847	260.799	11.7809
1848	260.814	10.8262
1849	260.844	3.44135
1850	260.874	142.414
1851	260.908	16.2391
1852	260.954	10.6694
1853	260.985	13.0617
1854	261.024	0.939254
1855	261.067	196.452
1856	261.135	11.3297
1857	261.169	12.2056
1858	261.211	0.308144
1859	261.291	24.0529
1860	261.323	10.5698
1861	261.341	13.3156
1862	261.365	13.0236
1863	261.404	10.759
1864	261.45	2.0549
1865	261.676	10.4919
1866	261.693	0.571692
1867	261.747	10.7188
1868	261.768	1.98257
1869	261.79	12.1938
1870	261.958	10.0348
1871	261.993	23.992
1872	262.012	10.9028
1873	262.1	4.29241
1874	262.145	12.293
1875	262.171	21.9942
1876	262.233	22.1445
1877	262.471	2.22417
1878	262.496	11.6647
1879	262.518	0.993987
1880	262.548	2.31338
1881	262.587	22.7443
1882	262.64	12.1351
1883	262.668	3.0144
1884	262.707	11.2425
1885	262.739	11.4082
1886	262.759	22.2018
1887	262.785	23.2487
1888	262.813	1.06086
1889	262.901	10.4304
1890	262.929	3.94397
1891	262.99	2.45539
1892	263.086	11.0595
1893	263.117	21.324
1894	263.132	36.996
1895	263.156	4.23696
1896	263.171	36.4029
1897	263.206	14.8902
1898	263.237	245.964
1899	263.328	0.748533
1900	263.521	21.9968
1901	263.584	1.41922
1902	263.631	10.0894
1903	263.649	1.64079
1904	263.712	2.02286
1905	263.744	23.1556
1906	263.825	23.4523
1907	264.159	26.4302
1908	264.184	99.6233
1909	264.198	896.559
1910	264.217	14.2916
1911	264.235	59.5667
1912	264.376	3.22968
1913	264.413	11.1561
1914	264.554	10.5492
1915	264.568	11.0768
1916	264.628	1.20382
1917	264.688	11.75
1918	264.712	0.68462
1919	264.869	4.22042
1920	264.899	11.2956
1921	264.961	12.6522
1922	264.984	21.9789
1923	265.148	2503.63
1924	265.2	59.7163
1925	265.218	71.5805
1926	265.228	135.348
1927	265.255	6.83731
1928	265.385	25.0904
1929	265.406	13.1251
1930	265.455	0.458468
1931	265.517	0.696665
1932	265.566	11.2337
1933	265.637	33.997
1934	265.793	23.9813
1935	265.836	2.26373
1936	265.957	20.9618
1937	266.108	24.7238
1938	266.152	417.757
1939	266.213	3337.38
1940	266.252	3.68817
1941	266.287	73.672
1942	266.325	1.87409
1943	266.37	10.9287
1944	266.433	12.9682
1945	266.57	2.55465
1946	266.68	1.57143
1947	266.791	10.77
1948	266.814	32.7217
1949	266.852	10.653
1950	266.959	9.95698
1951	266.995	12.4107
1952	267.064	11.3915
1953	267.077	9.32771
1954	267.148	119.82
1955	267.217	416.612
1956	267.233	471.293
1957	267.265	11.9686
1958	267.303	1.12747
1959	267.379	12.5097
1960	267.567	0.0365496
1961	267.608	10.0386
1962	267.634	0.746142
1963	267.678	13.7977
1964	267.727	11.654
1965	267.781	2.53658
1966	267.858	10.9969
1967	267.872	10.771
1968	267.895	9.86537
1969	267.941	0.207515
1970	267.966	0.304123
1971	268.123	22.0648
1972	268.15	17.7442
1973	268.193	448.672
1974	268.236	427.681
1975	268.601	10.3088
1976	268.632	11.1432
1977	268.671	0.706779
1978	268.763	10.2195
1979	268.782	0.546234
1980	268.983	3886.74
1981	269.03	1.21009
1982	269.047	108.636
1983	269.057	50.8514
1984	269.079	113.197
1985	269.118	2496.19
1986	269.17	11.3315
1987	269.2	66.1434
1988	269.212	272.218
1989	269.249	1060.87
1990	269.312	33.6325
1991	269.327	36.5855
1992	269.352	22.9335
1993	269.393	13.2416
1994	269.414	22.9458
1995	269.471	10.8357
1996	269.522	24.7534
1997	269.577	20.6443
[truncated: 6,080 more rows]
