# Supplementary material for: Synthesis of Hydrophobic Derivatives of Stilbenes with Improved Permeability and Limited Phase II Reactions
Source: J Agric Food Chem. 2026 Apr 15;74(16):12945–55. doi: 10.1021/acs.jafc.6c00922 (PMC13133912; doi:10.1021/acs.jafc.6c00922)
Supplement: Supplementary file 1 [file jf6c00922_si_001.zip › PtP MS Spectra.xlsx]

## Sheet: 202111137
#"-ESI Scan (rt: 0.042-0.500 min	111 scans) Frag=350.0V CID@5.0 202111137.d Subtract "
#Point	X(Thompsons)	Y(Counts)
0	100.585	25.1404
1	100.591	26.5019
2	100.602	26.0335
3	100.609	28.8568
4	100.639	65.6359
5	100.653	34.0219
6	100.659	37.1121
7	100.68	37.5515
8	100.7	85.3215
9	100.744	48.7333
10	100.76	51.2378
11	100.784	113.153
12	100.79	248.266
13	100.796	64.399
14	100.809	185.293
15	100.814	125.942
16	100.824	62.6277
17	100.832	187.919
18	100.839	187.941
19	100.843	314.92
20	100.852	267.846
21	100.86	280.094
22	100.869	206.926
23	100.877	232.491
24	100.946	638.665
25	100.961	568.945
26	100.968	357.423
27	100.973	385.837
28	100.979	547.303
29	100.986	2271
30	101.04	8.28629
31	101.049	35.0211
32	101.186	10.0397
33	101.269	3.0146
34	101.289	10.5135
35	101.36	10.2619
36	101.412	1.91878
37	101.431	10.5046
38	101.591	9.92347
39	101.638	10.9615
40	101.711	10.6371
41	101.769	10.9217
42	101.777	10.8965
43	101.786	11.0821
44	101.805	10.6507
45	101.815	10.314
46	101.82	11.2359
47	101.902	10.6148
48	101.933	10.5198
49	101.983	1.56967
50	102.069	10.5698
51	102.191	10.1038
52	102.202	0.9672
53	102.278	9.83709
54	102.292	1.8736
55	102.302	9.91512
56	102.311	9.83138
57	102.378	10.0897
58	102.519	10.1266
59	102.615	10.8485
60	102.635	10.6342
61	102.645	10.5549
62	102.732	9.90674
63	102.758	11.1785
64	102.776	1.66018
65	102.814	21.935
66	102.89	0.606914
67	102.966	10.9746
68	102.992	22.4283
69	103.008	3.62143
70	103.04	15.3644
71	103.094	9.93808
72	103.391	9.94792
73	103.508	11.6076
74	103.519	0.909681
75	103.539	10.1739
76	103.692	10.2713
77	103.7	11.0888
78	103.833	1.20036
79	103.934	10.7985
80	103.97	27.8787
81	103.977	740.397
82	104	10.9762
83	104.048	10.1897
84	104.071	11.418
85	104.293	11.4878
86	104.303	11.5563
87	104.433	10.6397
88	104.501	10.6215
89	104.533	20.5876
90	104.596	11.6406
91	104.688	9.71034
92	104.746	21.7347
93	104.766	10.0007
94	104.827	10.3818
95	104.896	2.72084
96	104.959	10.7304
97	104.975	9.99112
98	104.987	11.5958
99	105.039	11.7671
100	105.078	10.2892
101	105.141	1.15096
102	105.186	9.91537
103	105.286	1.85597
104	105.351	10.0672
105	105.468	11.589
106	105.519	2.36618
107	105.669	10.0691
108	105.857	10.5766
109	105.87	10.5323
110	105.975	9.99305
111	106.003	10.3868
112	106.034	9.95634
113	106.049	10.9542
114	106.208	10.7248
115	106.289	10.8662
116	106.339	11.7913
117	106.382	10.7065
118	106.442	0.553428
119	106.621	21.2738
120	106.708	10.3442
121	106.724	10.9553
122	106.857	10.4642
123	106.884	10.6374
124	107.033	0.974463
125	107.098	9.53521
126	107.125	11.4865
127	107.327	1.46952
128	107.408	1.0146
129	107.457	9.811
130	107.688	11.6809
131	107.706	0.583509
132	107.726	0.807403
133	107.743	10.0771
134	107.837	9.87559
135	108.017	32.1693
136	108.163	11.7908
137	108.293	10.0901
138	108.422	10.0998
139	108.445	10.7296
140	108.453	11.5151
141	108.49	10.4447
142	108.599	1.56146
143	108.773	9.98814
144	108.789	10.1462
145	108.844	1.30289
146	108.888	10.9226
147	108.917	10.2211
148	109.002	10.6669
149	109.037	4.76793
150	109.07	10.3264
151	109.076	10.8234
152	109.183	9.99115
153	109.42	0.878816
154	109.504	9.41739
155	109.576	10.1386
156	109.6	10.0209
157	109.644	10.3802
158	109.749	2.34657
159	109.824	20.2956
160	109.998	10.5621
161	110.013	10.2904
162	110.028	2.57393
163	110.055	9.85736
164	110.104	10.9552
165	110.206	10.8649
166	110.241	19.8339
167	110.387	0.839387
168	110.49	21.4992
169	110.563	1.92395
170	110.588	10.2967
171	110.708	11.9205
172	110.819	11.215
173	110.964	21.7753
174	110.983	467.976
175	111.019	4.34713
176	111.068	10.6206
177	111.086	20.4107
178	111.171	10.1784
179	111.242	0.401376
180	111.297	11.1096
181	111.386	9.47804
182	111.467	10.3883
183	111.511	10.0049
184	111.538	2.2678
185	111.68	0.873766
186	111.757	1.5362
187	111.959	10.0746
188	111.991	1.02201
189	112.055	2.53244
190	112.084	10.8379
191	112.136	10.7388
192	112.263	2.71315
193	112.329	9.9779
194	112.392	10.6953
195	112.428	1.45216
196	112.491	10.6217
197	112.501	10.6671
198	112.513	21.8794
199	112.536	10.715
200	112.638	2.56289
201	112.685	11.1722
202	112.847	9.84906
203	112.913	10.1196
204	113.036	4.82942
205	113.183	11.2279
206	113.303	10.2904
207	113.418	10.424
208	113.939	10.1578
209	113.956	1.82727
210	114.06	10.5055
211	114.086	10.1622
212	114.207	11.3523
213	114.226	10.0436
214	114.296	11.6409
215	114.315	12.083
216	114.368	9.9714
217	114.379	10.8842
218	114.497	9.88521
219	114.546	10.0635
220	114.657	10.7036
221	114.734	10.3393
222	114.815	10.1544
223	114.89	9.73888
224	114.971	11.4001
225	115.024	1.21609
226	115.052	47.7499
227	115.059	22.5698
228	115.149	10.6281
229	115.31	11.4926
230	115.337	20.7616
231	115.424	2.07506
232	115.536	10.5242
233	115.55	9.79167
234	115.689	10.6847
235	115.83	10.6488
236	115.849	9.73891
237	115.883	12.4164
238	115.903	10.8021
239	115.944	11.3648
240	116.013	31.4191
241	116.064	3.04159
242	116.083	10.533
243	116.224	11.1714
244	116.45	2.0922
245	116.492	1.94839
246	116.558	9.71309
247	116.569	11.6112
248	116.688	1.6105
249	116.722	10.3196
250	116.851	20.1174
251	117.028	11.8908
252	117.035	631.441
253	117.102	10.9281
254	117.126	10.3557
255	117.194	1.34371
256	117.29	10.3698
257	117.37	11.4866
258	117.46	10.0276
259	117.592	11.2073
260	117.712	9.87778
261	117.719	10.6487
262	117.739	3.22537
263	117.908	11.0911
264	117.971	10.1273
265	117.979	4.80483
266	118.005	1.12688
267	118.035	138.254
268	118.052	9.95693
269	118.069	10.4505
270	118.209	10.548
271	118.277	10.6469
272	118.33	10.8559
273	118.406	10.8704
274	118.461	10.4959
275	118.587	10.2471
276	118.598	1.88977
277	118.8	10.368
278	118.901	10.6443
279	118.933	3.38677
280	118.942	5.38746
281	118.992	4693.08
282	119.05	61.7275
283	119.062	35.0499
284	119.115	10.5257
285	119.188	10.0513
286	119.202	10.2523
287	119.232	10.929
288	119.246	10.8541
289	119.307	10.9584
290	119.39	11.8536
291	119.632	20.9142
292	119.729	0.676007
293	119.745	9.43567
294	119.941	23.8625
295	119.996	330.577
296	120.001	31.5787
297	120.13	1.36363
298	120.274	10.7416
299	120.356	2.973
300	120.534	2.00539
301	120.635	20.369
302	120.791	0.786517
303	120.809	11.4205
304	120.872	9.78293
305	120.98	10.3342
306	121.03	618.865
307	121.077	9.87451
308	121.088	10.4126
309	121.222	10.8295
310	121.36	10.9798
311	121.399	2.34255
312	121.461	22.1744
313	121.479	20.0744
314	121.649	10.4505
315	121.7	10.6963
316	121.884	10.1526
317	121.904	10.9847
318	121.914	10.8127
319	121.952	10.3635
320	121.964	1.42155
321	121.978	10.4865
322	122.009	14.0636
323	122.032	183.174
324	122.175	10.1925
325	122.212	11.0401
326	122.227	11.8436
327	122.28	11.5961
328	122.336	10.1357
329	122.406	1.55334
330	122.428	21.3856
331	122.446	9.48664
332	122.494	3.08179
333	122.516	9.70702
334	122.646	20.1058
335	122.87	10.8559
336	123.018	33.1212
337	123.179	10.211
338	123.533	9.98249
339	123.696	10.702
340	123.819	10.7993
341	123.885	10.6093
342	123.986	22.0968
343	123.992	65.6428
344	123.999	14.8613
345	124.011	7.11634
346	124.018	11.0234
347	124.186	1.7056
348	124.199	2.11801
349	124.21	20.3449
350	124.348	19.9801
351	124.421	10.3074
352	124.438	10.4433
353	124.538	10.1261
354	124.665	10.0013
355	124.689	10.9753
356	125.003	2.12122
357	125.013	20.6767
358	125.02	9.67673
359	125.24	10.4839
360	125.307	10.4615
361	125.399	14.6115
362	125.668	9.86323
363	125.775	1.6149
364	125.927	10.2733
365	125.972	9.80661
366	126.057	10.1926
367	126.208	10.2532
368	126.232	9.48676
369	126.273	10.1984
370	126.314	2.07976
371	126.329	9.61629
372	126.341	10.1844
373	126.425	11.6989
374	126.438	20.1847
375	126.517	10.5143
376	126.593	10.2221
377	126.6	9.82245
378	126.613	10.0315
379	126.797	9.64865
380	126.832	2.39048
381	126.928	11.9733
382	127.008	22.6848
383	127.014	2.72145
384	127.077	56.1564
385	127.268	10.387
386	127.292	10.6952
387	127.416	20.5122
388	127.496	10.9818
389	127.763	10.9073
390	127.783	10.1931
391	127.795	9.86525
392	127.931	11.2619
393	127.959	11.1537
394	127.982	11.4111
395	128	10.7833
396	128.029	44.7212
397	128.044	43.8103
398	128.366	0.977911
399	128.411	11.3886
400	128.43	11.0234
401	128.446	0.740372
402	128.457	11.5807
403	128.509	10.07
404	128.538	9.95175
405	128.55	10.9938
406	128.564	11.4447
407	128.598	10.6915
408	128.608	11.3873
409	128.695	0.322742
410	128.716	1.09805
411	128.746	10.3682
412	128.803	9.9352
413	128.813	10.2981
414	128.878	9.7789
415	128.986	3.20253
416	129.044	22.173
417	129.056	10.0258
418	129.071	10.97
419	129.082	1.31397
420	129.105	10.3694
421	129.486	10.1958
422	129.507	10.278
423	129.795	10.489
424	129.838	11.7949
425	129.866	10.7204
426	129.893	1.61646
427	129.952	10.494
428	130.012	10.5754
429	130.06	25.6576
430	130.07	2.39201
431	130.091	89.9734
432	130.127	9.94163
433	130.173	9.52474
434	130.409	0.646697
435	130.651	10.4526
436	130.712	0.845055
437	130.986	38.4947
438	130.994	506.618
439	131.002	55.2971
440	131.101	9.88319
441	131.12	10.4803
442	131.341	11.16
443	131.393	10.4468
444	131.46	9.86487
445	131.492	1.14286
446	131.508	10.1534
447	131.535	11.1584
448	131.588	10.1446
449	131.623	10.01
450	131.874	2.2543
451	131.969	20.4491
452	132.01	1.26436
453	132.05	1.72906
454	132.062	10.6046
455	132.211	10.3971
456	132.238	0.256342
457	132.26	9.44921
458	132.314	10.2577
459	132.38	10.1813
460	132.462	10.3153
461	132.564	10.5877
462	132.619	1.63244
463	132.724	0.562839
464	132.742	9.93519
465	132.808	10.653
466	132.918	0.844086
467	132.941	2.19591
468	132.949	1.25117
469	132.967	10.5184
470	133.051	1.02512
471	133.168	10.3635
472	133.294	1.29131
473	133.397	19.9732
474	133.48	1.23431
475	133.565	10.0493
476	133.719	11.0199
477	133.733	10.6758
478	133.799	10.1396
479	133.885	2.18954
480	133.945	10.0197
481	133.974	10.1464
482	133.984	10.1731
483	134.013	1.24866
484	134.228	10.12
485	134.263	9.88879
486	134.308	0.983944
487	134.327	9.73684
488	134.35	10.0732
489	134.409	9.96791
490	134.667	1.17356
491	134.808	1.39483
492	134.941	9.86627
493	134.949	10.9623
494	134.967	2.87106
495	134.987	79.3612
496	135.028	35.8699
497	135.039	14.9144
498	135.241	2.29648
499	135.27	11.1989
500	135.292	9.73211
501	135.391	10.329
502	135.468	1.70762
503	135.546	9.77598
504	135.571	11.4086
505	135.606	11.1384
506	135.663	12.6527
507	135.746	9.43172
508	135.977	10.8649
509	136.143	11.8196
510	136.281	10.9018
511	136.305	0.779167
512	136.449	11.5258
513	136.574	10.0261
514	136.582	9.77016
515	136.59	10.7401
516	136.613	10.4865
517	136.676	10.1543
518	136.719	0.612812
519	136.82	12.8118
520	136.836	19.7928
521	136.867	1.31254
522	136.886	10.5861
523	137.002	12.1164
524	137.016	45.9845
525	137.026	127.488
526	137.04	11.4055
527	137.227	10.4145
528	137.382	10.5337
529	137.408	10.3964
530	137.436	9.97026
531	137.516	10.2118
532	137.588	11.407
533	137.624	0.409077
534	137.754	10.2625
535	137.83	9.90025
536	137.942	11.6941
537	137.988	9.98348
538	138.23	10.7114
539	138.412	11.465
540	138.517	10.5124
541	138.539	20.7848
542	138.746	11.6235
543	138.812	10.5766
544	138.91	9.78392
545	138.925	9.95313
546	138.968	21.4392
547	138.986	20.0449
548	139.041	14.8569
549	139.055	436.277
550	139.116	9.65043
551	139.16	11.073
552	139.226	10.2229
553	139.244	9.75788
554	139.334	12.9352
555	139.359	20.915
556	139.381	9.90027
557	139.469	10.2181
558	139.503	10.2551
559	139.894	10.9474
560	140.058	9.44033
561	140.103	12.2425
562	140.155	11.8681
563	140.318	10.5536
564	140.442	10.9491
565	140.46	9.46849
566	140.547	1.29562
567	140.649	2.07786
568	140.679	9.99128
569	140.738	10.8329
570	140.848	11.7662
571	141.071	1364.3
572	141.101	14.1395
573	141.14	10.2305
574	141.172	11.8745
575	141.185	10.218
576	141.246	0.705936
577	141.331	2.24937
578	141.443	11.8479
579	141.51	22.5204
580	141.55	10.734
581	141.594	2.70799
582	141.664	2.07066
583	141.686	9.27217
584	141.713	10.3395
585	141.844	1.64731
586	141.864	10.7485
587	142.043	22.0126
588	142.058	11.602
589	142.074	34.6036
590	142.159	10.1443
591	142.201	1.98114
592	142.241	9.88321
593	142.365	9.86091
594	142.389	10.7171
595	142.437	10.1066
596	142.503	11.4258
597	142.601	10.9014
598	142.634	9.56869
599	142.697	19.7026
600	142.765	10.6364
601	142.779	11.876
602	142.93	10.6954
603	142.945	0.539731
604	142.974	2.12494
605	143.042	152.899
606	143.05	1241.76
607	143.059	10.4781
608	143.108	249.635
609	143.512	10.4614
610	143.531	2.30248
611	143.593	10.1263
612	143.788	10.0232
613	143.927	2.68679
614	144.039	11.5135
615	144.204	10.1084
616	144.266	10.1624
617	144.352	1.32729
618	144.606	2.22829
619	144.667	9.75847
620	144.862	10.5108
621	145.019	12.8228
622	145.03	291.685
623	145.04	91.7684
624	145.048	162.748
625	145.082	9.6707
626	145.091	1.88456
627	145.101	2.35115
628	145.152	10.2916
629	145.342	10.677
630	145.356	2.47332
631	145.492	9.95214
632	145.652	2.05497
633	145.699	9.63659
634	145.822	10.4612
635	145.859	0.874551
636	145.926	10.8919
637	145.99	2.26453
638	146.003	22.0001
639	146.258	10.0898
640	146.293	0.869787
641	146.329	9.51701
642	146.377	9.83412
643	146.39	9.80757
644	146.491	10.7974
645	146.525	1.22036
646	146.704	1.52395
647	146.75	10.7399
648	146.774	0.44476
649	146.794	9.8847
650	146.878	10.6506
651	146.909	10.1798
652	146.982	130.714
653	146.992	3.18101
654	147.01	14.0518
655	147.041	11.0991
656	147.142	10.0559
657	147.247	11.5539
658	147.288	11.4598
659	147.43	29.2502
660	147.678	0.988112
661	147.692	10.1907
662	147.779	10.5
663	147.804	20.1047
664	147.824	10.6865
665	147.84	1.51493
666	147.869	9.82312
667	148.029	10.1984
668	148.056	13.3799
669	148.119	20.8402
670	148.15	11.1979
671	148.258	1.9329
672	148.28	10.1712
673	148.367	9.5084
674	148.406	9.89108
675	148.779	10.9933
676	148.818	10.3175
677	148.888	0.283426
678	148.967	11.3491
679	148.999	24.0311
680	149.01	160.814
681	149.033	3.14587
682	149.057	64.9192
683	149.063	42.8223
684	149.075	10.5201
685	149.108	10.4663
686	149.17	11.1059
687	149.199	0.930674
688	149.223	9.29347
689	149.356	9.4955
690	149.386	1.39629
691	149.441	10.7358
692	149.613	10.4415
693	149.705	1.22622
694	149.746	21.344
695	149.882	11.4516
696	149.96	21.4349
697	149.973	10.608
698	150.002	19.9032
699	150.026	10.1895
700	150.195	10.0663
701	150.536	10.6481
702	150.561	10.208
703	150.619	10.683
704	150.631	21.9093
705	150.761	0.888113
706	150.829	10.5938
707	150.882	0.763144
708	150.984	0.192231
709	151.009	12.5877
710	151.018	14.4618
711	151.033	99.7154
712	151.058	14.5425
713	151.076	153.903
714	151.457	11.0022
715	151.49	0.508836
716	151.524	9.59549
717	151.569	20.2009
718	151.597	10.8068
719	151.88	11.193
720	152.039	31.2763
721	152.05	31.2692
722	152.063	477.328
723	152.078	9.96438
724	152.223	10.5199
725	152.291	9.63064
726	152.385	10.4021
727	152.556	19.0249
728	152.607	2.09225
729	152.671	10.5158
730	152.715	10.0276
731	152.77	10.7775
732	152.877	9.46966
733	152.897	10.3288
734	152.915	1.56916
735	153.03	10.913
736	153.044	11.3504
737	153.054	10.6308
738	153.071	584.558
739	153.083	14.4835
740	153.398	10.8797
741	153.548	10.2093
742	153.653	10.2839
743	153.758	1.16711
744	153.851	1.42744
745	153.926	10.4272
746	153.976	11.8872
747	153.989	1.7324
748	154.007	1.24526
749	154.025	46.9122
750	154.043	255.386
751	154.052	57.7017
752	154.059	25.8533
753	154.487	0.0991735
754	154.536	1.92892
755	154.656	10.9663
756	154.747	0.105254
757	154.786	10.1048
758	154.917	11.9125
759	154.933	22.0143
760	154.964	27.1824
761	154.974	8673.77
762	155.005	22.4922
763	155.049	356.683
764	155.065	11.1993
765	155.077	12.2262
766	155.177	11.5506
767	155.212	10.0072
768	155.45	10.8058
769	155.49	19.695
770	155.611	10.5582
771	155.678	0.34438
772	155.701	1.7924
773	155.756	20.5788
774	155.825	3.21604
775	155.962	20.6011
776	155.977	227.312
777	156.058	32.8575
778	156.086	10.9035
779	156.162	9.97788
780	156.458	12.9291
781	156.486	3.37206
782	156.508	3.3469
783	156.541	4.36725
784	156.563	3.71949
785	156.572	8.19713
786	156.6	12.1427
787	156.616	2.7395
788	156.633	8.582
789	156.65	3.43852
790	156.667	12.2918
791	156.682	13.4452
792	156.695	13.7877
793	156.712	21.1974
794	156.731	27.2017
795	156.743	7.13505
796	156.756	36.769
797	156.768	14.1678
798	156.776	12.5079
799	156.791	30.6808
800	156.805	7.9068
801	156.816	13.6119
802	156.826	17.5161
803	156.836	14.7807
804	156.846	15.8518
805	156.859	16.9507
806	156.866	17.1751
807	156.887	8.34544
808	156.898	16.8537
809	156.907	23.64
810	156.928	19.7718
811	156.936	8.56433
812	156.977	19.662
813	156.998	2.18154
814	157.052	4.52178
815	157.066	2188.68
816	157.072	159.358
817	157.124	162.165
818	157.154	10.6208
819	157.183	12.2734
820	157.333	11.5113
821	157.37	1.77697
822	157.426	20.3114
823	157.626	10.8138
824	157.7	10.3816
825	157.723	9.97931
826	157.778	1.86279
827	157.906	10.1416
828	157.917	9.63109
829	157.971	11.9912
830	158.03	11.5269
831	158.037	335.257
832	158.059	60.9456
833	158.069	369.514
834	158.128	32.4643
835	158.339	9.85758
836	158.373	9.73746
837	158.451	9.86749
838	158.527	0.866143
839	158.656	9.92253
840	158.851	11.3841
841	158.896	10.334
842	158.909	11.238
843	158.922	9.79279
844	158.97	0.944997
845	159.047	162.889
846	159.097	10.6794
847	159.107	9.9955
848	159.351	10.0911
849	159.371	1.26216
850	159.636	21.7496
851	159.728	10.4535
852	159.741	22.0604
853	159.948	11.6919
854	159.974	10.1887
855	160.023	2.27019
856	160.036	10.3453
857	160.046	10.7853
858	160.079	10.1281
859	160.192	9.84711
860	160.208	11.3958
861	160.433	10.277
862	160.524	9.51997
863	160.536	9.56001
864	160.642	10.3342
865	160.667	14.0578
866	160.687	10.7027
867	160.914	9.78064
868	160.996	1.21687
869	161.022	73.338
870	161.07	10.6728
871	161.265	0.689423
872	161.419	10.0187
873	161.432	10.8031
874	161.463	10.028
875	161.584	1.20002
876	161.71	10.3408
877	161.768	10.6532
878	161.838	10.1811
879	161.926	9.91917
880	162.091	21.8312
881	162.31	11.4747
882	162.399	0.7737
883	162.42	10.3366
884	162.594	22.0341
885	162.634	9.92671
886	162.794	10.2265
887	162.803	2.47997
888	162.823	11.4509
889	162.91	10.7445
890	162.958	10.12
891	162.967	10.0696
892	162.997	12.1643
893	163.053	11.8725
894	163.076	1.47304
895	163.109	1.67885
896	163.134	9.43497
897	163.151	10.3696
898	163.26	10.6585
899	163.295	0.42227
900	163.314	20.5801
901	163.364	10.4236
902	163.609	10.2526
903	163.692	0.658443
904	163.737	0.957932
905	163.819	0.626545
906	163.89	10.9826
907	163.939	10.0969
908	164.044	13.7261
909	164.104	10.1034
910	164.145	1.2558
911	164.184	10.5153
912	164.278	21.4424
913	164.291	10.802
914	164.319	2.31947
915	164.41	21.0949
916	164.445	0.585381
917	164.526	9.57472
918	164.549	0.854366
919	164.604	20.4708
920	164.63	20.8227
921	164.757	10.3914
922	164.781	11.1943
923	164.988	10.4065
924	165.005	12.5139
925	165.037	29.5089
926	165.045	64.8212
927	165.064	22.9601
928	165.081	10.9442
929	165.096	11.8018
930	165.238	10.066
931	165.365	11.0723
932	165.496	10.199
933	165.588	9.96559
934	165.624	1.81718
935	165.644	30.982
936	165.746	3.39062
937	165.949	10.1991
938	165.982	12.2384
939	166.371	11.0098
940	166.408	19.492
941	166.506	11.4345
942	166.534	2.19702
943	166.683	10.0094
944	166.811	11.5358
945	167.05	4199.97
946	167.147	1.4282
947	167.33	11.4404
948	167.364	1.46819
949	167.376	10.6443
950	167.505	10.709
951	167.538	10.3477
952	167.553	9.94604
953	167.595	9.6907
954	167.651	10.1424
955	167.684	10.5816
956	167.703	2.94302
957	167.74	9.62518
958	167.819	10.5685
959	167.834	9.92669
960	167.884	23.0991
961	167.901	47.1672
962	167.914	4.27705
963	168.033	21.9701
964	168.045	37.0751
965	168.055	1234.89
966	168.073	11.0648
967	168.181	10.5241
968	168.241	10.9215
969	168.803	11.0304
970	168.923	4.02813
971	168.989	34619.6
972	169.066	11450.3
973	169.122	34.5335
974	169.165	5.88024
975	169.261	1.88039
976	169.563	1.9278
977	169.627	13.0634
978	169.687	3.77306
979	169.993	375.188
980	170.026	10.7735
981	170.041	11.7945
982	170.065	22.3121
983	170.069	1448.47
984	170.092	5.78249
985	170.102	3.78658
986	170.121	8.302
987	170.135	1.8058
988	170.498	7.40672
989	170.524	6.41732
990	170.543	8.14179
991	170.558	7.68593
992	170.571	3.89486
993	170.58	42.4429
994	170.589	11.2646
995	170.602	3.3757
996	170.608	32.982
997	170.623	54.6077
998	170.636	49.0987
999	170.646	32.3043
1000	170.66	86.7388
1001	170.673	55.8998
1002	170.683	10.6839
1003	170.694	87.5825
1004	170.703	92.4292
1005	170.716	108.829
1006	170.732	121.312
1007	170.745	55.4002
1008	170.755	62.4903
1009	170.765	143.997
1010	170.776	100.8
1011	170.789	140.948
1012	170.799	118.753
1013	170.81	113.193
1014	170.82	168.037
1015	170.831	110.813
1016	170.845	220.807
1017	170.858	221.547
1018	170.876	258.394
1019	170.889	252.28
1020	170.906	258.804
1021	170.921	188.089
1022	170.935	24.7954
1023	170.948	1102.63
1024	170.978	41.6929
1025	170.988	200.791
1026	170.997	157.937
1027	171.012	106
1028	171.022	42.0772
1029	171.035	75.3013
1030	171.045	1156.33
1031	171.061	20.9556
1032	171.07	360.219
1033	171.079	27.9585
1034	171.088	13.6647
1035	171.132	36.7197
1036	171.139	80.2548
1037	171.159	11.5027
1038	171.18	9.43437
1039	171.282	10.1785
1040	171.357	10.6263
1041	171.432	0.467896
1042	171.544	10.7605
1043	171.558	2.22786
1044	171.65	10.0862
1045	171.664	10.3837
1046	171.687	10.6029
1047	171.737	10.5043
1048	171.918	20.5047
1049	172.025	10.5784
1050	172.039	4.28442
1051	172.05	264.098
1052	172.086	21.6232
1053	172.202	2.25066
1054	172.509	11.6289
1055	172.968	10.4274
1056	173.082	309.922
1057	173.412	21.8168
1058	173.43	11.2458
1059	173.659	10.7929
1060	173.705	11.288
1061	173.759	21.7587
1062	173.809	10.9734
1063	173.821	10.5782
1064	173.869	10.4915
1065	173.961	10.6177
1066	173.998	10.5642
1067	174.072	11.4627
1068	174.088	10.5521
1069	174.119	22.4433
1070	174.132	0.40522
1071	174.311	9.66042
1072	174.367	9.98206
1073	174.46	1.4214
1074	174.483	9.72673
1075	174.531	10.919
1076	174.705	1.29821
1077	174.765	10.5279
1078	174.79	10.4505
1079	174.814	11.4485
1080	174.943	12.6323
1081	174.983	47.1634
1082	175.036	21.2651
1083	175.068	2.3219
1084	175.091	11.1158
1085	175.113	11.3233
1086	175.123	21.432
1087	175.209	0.496688
1088	175.524	9.72744
1089	175.738	10.5513
1090	175.861	10.1705
1091	175.914	10.4655
1092	175.932	10.1713
1093	175.956	30.1105
1094	176.017	21.635
1095	176.083	44.2119
1096	176.093	10.9571
1097	176.114	11.3994
1098	176.162	11.3781
1099	176.222	10.6951
1100	176.322	9.75576
1101	176.381	9.68636
1102	176.418	1.43078
1103	176.551	10.7761
1104	176.615	10.8897
1105	176.651	10.2944
1106	176.709	10.6852
1107	176.986	26.4211
1108	177.018	2.50047
1109	177.046	12.0528
1110	177.091	191.122
1111	177.232	2.17076
1112	177.298	10.1145
1113	177.309	11.5711
1114	177.458	10.703
1115	177.477	10.3097
1116	177.775	10.1343
1117	177.97	10.3448
1118	178.011	9.78571
1119	178.027	25.6991
1120	178.039	1.89074
1121	178.055	73.1019
1122	178.13	10.7273
1123	178.475	1.01374
1124	178.522	10.235
1125	178.588	10.1376
1126	178.664	10.1002
1127	178.687	1.90652
1128	178.753	11.5961
1129	178.771	10.9102
1130	178.907	20.8667
1131	178.921	2.62763
1132	179.008	15.7465
1133	179.039	26.4871
1134	179.05	516.553
1135	179.058	1.42936
1136	179.173	11.5455
1137	179.322	11.5137
1138	179.343	9.56726
1139	179.359	9.34104
1140	179.409	10.3959
1141	179.44	9.74776
1142	179.467	13.0152
1143	179.725	10.3998
1144	179.765	10.6685
1145	180.05	12.1622
1146	180.058	2696.8
1147	180.518	9.86739
1148	180.648	10.6319
1149	180.703	10.2771
1150	180.727	1.54874
1151	180.832	10.5802
1152	180.925	10.7255
1153	180.989	852.827
1154	181.066	4215.13
1155	181.092	23.8161
1156	181.122	90.7719
1157	181.165	11.2274
1158	181.349	10.2836
1159	181.361	11.1265
1160	181.475	11.0723
1161	181.562	9.57734
1162	181.823	10.0173
1163	181.87	10.8659
1164	181.902	10.4335
1165	181.924	1.31131
1166	181.974	2.68462
1167	182.024	24.8813
1168	182.037	1138.36
1169	182.054	206.125
1170	182.07	1083.69
1171	182.138	9.74395
1172	182.314	10.3464
1173	182.504	10.6626
1174	182.564	11.5429
1175	182.994	15.5
1176	183.031	31.3151
1177	183.045	3317.19
1178	183.079	205.617
1179	183.104	44.0211
1180	183.173	10.3213
1181	183.231	9.89964
1182	183.292	10.2628
1183	183.515	10.7569
1184	183.895	10.1288
1185	184.029	10.8976
1186	184.05	859.352
1187	184.087	10.0505
1188	184.173	11.5798
1189	184.249	10.4879
1190	184.812	9.64902
1191	185.012	23.3941
1192	185.027	1.37222
1193	185.06	309.055
1194	185.07	10.4513
1195	185.079	21.8179
1196	185.098	16.4497
1197	185.119	39.4585
1198	185.137	37.9459
1199	185.155	431.342
1200	185.253	10.2944
1201	185.375	9.94176
1202	185.48	11.1756
1203	185.536	10.3907
1204	185.603	10.2967
1205	185.809	11.499
1206	185.859	11.6098
1207	185.88	10.7389
1208	185.906	11.146
1209	186.092	1.98643
1210	186.131	20.5747
1211	186.519	9.65816
1212	186.591	10.0414
1213	186.617	2.60102
1214	186.647	10.1196
1215	186.658	9.18322
1216	186.832	1.85538
1217	186.893	21.0037
1218	186.924	20.7173
1219	186.934	10.5996
1220	187.016	64.2237
1221	187.063	22.2039
1222	187.136	24.4667
1223	187.503	10.2454
1224	187.656	9.23448
1225	187.754	10.1415
1226	187.829	20.5733
1227	187.954	10.8367
1228	187.983	1.17671
1229	188.014	23.0411
1230	188.054	0.630311
1231	188.374	1.97885
1232	188.49	1.14057
1233	188.577	1.87278
1234	188.82	10.4303
1235	188.845	9.74162
1236	188.996	38.8246
1237	189.281	0.395646
1238	189.483	10.3449
1239	189.804	11.7392
1240	189.928	3.548
1241	189.977	0.806277
1242	189.99	11.5666
1243	190.099	20.9565
1244	190.121	2.4389
1245	190.135	11.5227
1246	190.172	11.9193
1247	190.297	2.45715
1248	190.366	10.2878
1249	190.468	9.65792
1250	190.48	1.86062
1251	190.519	10.1423
1252	190.692	9.35137
1253	190.797	22.1473
1254	190.829	10.51
1255	190.865	10.1234
1256	190.892	10.3149
1257	190.934	10.5742
1258	190.965	10.6853
1259	190.989	41.9934
1260	191.031	2.55281
1261	191.047	1.74127
1262	191.074	0.823899
1263	191.091	9.77513
1264	191.168	10.9349
1265	191.318	10.5829
1266	191.467	10.5842
1267	191.566	10.5042
1268	191.659	0.426728
1269	191.75	9.60991
1270	191.829	3.09444
1271	191.918	1.71647
1272	191.937	0.12002
1273	192.056	10.4858
1274	192.066	10.1465
1275	192.115	509.322
1276	192.24	10.928
1277	192.298	2.61871
1278	192.424	20.8981
1279	192.542	10.6561
1280	192.655	1.17629
1281	192.749	10.4971
1282	192.828	11.2363
1283	192.847	13.2658
1284	192.923	0.550066
1285	193.04	25.0472
1286	193.066	440.772
1287	193.12	59.2078
1288	193.155	10.8272
1289	193.459	1.4476
1290	193.503	10.2892
1291	193.696	10.5568
1292	193.778	21.6206
1293	193.805	11.8793
1294	193.914	9.75725
1295	193.934	9.69341
1296	194.045	11.2639
1297	194.072	36.7438
1298	194.1	11.6421
1299	194.144	10.3407
1300	194.261	11.0631
1301	194.281	10.568
1302	194.408	10.7656
1303	194.463	11.8628
1304	194.481	10.9043
1305	194.594	10.0458
1306	194.673	13.3321
1307	194.929	92.5926
1308	195.045	9337.14
1309	195.08	318.351
1310	195.105	22.3918
1311	195.139	977.007
1312	195.154	11.2805
1313	195.175	10.6409
1314	195.325	10.1421
1315	195.37	3.35139
1316	195.781	10.4801
1317	195.795	10.5284
1318	195.935	10.5767
1319	196.02	10.2907
1320	196.052	5393.71
1321	196.109	23.0239
1322	196.143	34.5509
1323	196.161	13.3228
1324	196.173	30.1282
1325	196.184	2.7471
1326	196.252	11.2709
1327	196.366	10.8684
1328	196.429	2.13588
1329	196.499	0.724431
1330	196.618	1.55971
1331	196.645	10.3384
1332	196.683	2.66368
1333	196.697	2.54735
1334	196.737	8.62572
1335	196.749	5.83814
1336	196.768	13.7681
1337	196.778	7.50178
1338	196.797	18.7671
1339	196.813	25.4418
1340	196.827	11.9651
1341	196.845	39.222
1342	196.862	18.7254
1343	196.873	4.74852
1344	196.893	43.8435
1345	196.92	27.1066
1346	196.932	5.47117
1347	196.946	12.5232
1348	196.958	14.0509
1349	196.972	20.9478
1350	196.984	149.689
1351	197.061	43547.9
1352	197.116	241.917
1353	197.124	250.83
1354	197.151	316.215
1355	197.179	23.7432
1356	197.202	10.7658
1357	197.477	11.1464
1358	197.499	10.6494
1359	197.612	10.2754
1360	197.679	2.8046
1361	198.064	6965.95
1362	198.112	2.33608
1363	198.125	53.3611
1364	198.146	14.5126
1365	198.158	52.7192
1366	198.178	6.02429
1367	198.424	11.6222
1368	198.469	10.3084
1369	198.561	11.4955
1370	198.722	2.50391
1371	198.747	5.41327
1372	198.766	6.13195
1373	198.788	8.46962
1374	198.818	12.3097
1375	198.835	11.7963
1376	198.844	9.18401
1377	198.858	5.16063
1378	198.88	5.78127
1379	198.896	22.5201
1380	198.909	10.2195
1381	198.928	6.2342
1382	198.95	23.778
1383	198.974	23.9169
1384	198.994	10.112
1385	199.003	22.3305
1386	199.043	68.1198
1387	199.061	55.7208
1388	199.067	903.065
1389	199.078	10.3255
1390	199.098	3.12673
1391	199.109	52.8211
1392	199.121	4.76906
1393	199.135	234.607
1394	199.171	425.964
1395	199.195	57.7734
1396	199.208	99.4548
1397	199.221	87.2108
1398	199.233	35.2958
1399	199.246	126.213
1400	199.268	75.2736
1401	199.282	99.9502
1402	199.298	107.443
1403	199.316	130.677
1404	199.334	33.0555
1405	199.345	62.8755
1406	199.356	107.79
1407	199.377	73.8537
1408	199.392	57.6961
1409	199.409	48.5506
1410	199.423	9.95701
1411	199.447	9.66779
1412	199.601	10.0344
1413	199.752	9.85548
1414	199.909	11.0588
1415	199.97	9.96397
1416	200.024	10.3326
1417	200.112	10.3709
1418	200.127	11.318
1419	200.148	10.2915
1420	200.164	22.2174
1421	200.174	228.204
1422	200.196	2.84237
1423	200.322	9.95913
1424	200.676	11.7876
1425	200.851	9.67624
1426	200.918	0.577524
1427	200.945	693.986
1428	201.101	4.30078
1429	201.148	11.0663
1430	201.255	10.7768
1431	201.338	10.1172
1432	201.445	10.2791
1433	201.482	1.0155
1434	201.6	0.730217
1435	201.61	10.5852
1436	201.645	10.2564
1437	201.772	9.96286
1438	201.785	11.8939
1439	201.821	11.1898
1440	201.968	12.5081
1441	202.052	11.2447
1442	202.114	12.0363
1443	202.289	10.1857
1444	202.324	11.1663
1445	202.386	10.542
1446	202.422	10.1998
1447	202.549	1.52443
1448	202.593	10.1156
1449	202.647	11.4583
1450	202.736	10.1957
1451	202.805	9.85586
1452	202.887	9.36491
1453	202.935	22.4843
1454	202.977	15.379
1455	203.014	28.4395
1456	203.16	10.802
1457	203.244	0.79097
1458	203.308	20.4818
1459	203.338	11.2378
1460	203.506	2.05299
1461	203.587	11.1151
1462	203.604	9.13633
1463	203.672	9.98731
1464	203.685	10.977
1465	203.83	10.6817
1466	203.993	21.9639
1467	204.041	9.96039
1468	204.064	21.3657
1469	204.087	10.2917
1470	204.112	54.5722
1471	204.43	11.1053
1472	204.487	11.0457
1473	204.591	20.6131
1474	204.617	10.9937
1475	204.971	106.239
1476	204.987	1.71375
1477	205.121	7.59722
1478	205.174	32.5267
1479	205.371	11.0977
1480	205.567	10.5206
1481	205.775	10.622
1482	206.177	20.8941
1483	206.487	9.5661
1484	206.508	10.4535
1485	206.723	0.870124
1486	206.751	10.4588
1487	206.762	10.7741
1488	206.833	10.551
1489	207.011	11.2792
1490	207.024	20.6473
1491	207.046	205.131
1492	207.065	19.7878
1493	207.076	21.7293
1494	207.097	1.95089
1495	207.113	14.3845
1496	207.139	667.435
1497	207.189	10.6799
1498	207.204	11.2624
1499	207.362	10.7922
1500	207.551	0.0765324
1501	207.594	2.92995
1502	207.691	11.647
1503	207.911	9.73012
1504	207.976	2.28096
1505	208.019	23.0723
1506	208.039	43.8675
1507	208.053	1438.46
1508	208.078	4.19787
1509	208.104	13.8879
1510	208.142	145.18
1511	208.153	10.1542
1512	208.348	1.0619
1513	208.4	1.39937
1514	208.426	10.2232
1515	208.519	10.4955
1516	208.558	10.084
1517	208.628	11.0023
1518	208.668	20.8263
1519	208.68	9.99175
1520	208.744	11.02
1521	208.807	9.68554
1522	208.928	10.3496
1523	208.99	2.70627
1524	209.009	21.0735
1525	209.044	14.4327
1526	209.061	3478.72
1527	209.127	5.82213
1528	209.154	277.084
1529	209.297	3.04384
1530	209.341	1.2911
1531	209.364	9.98171
1532	209.459	9.28228
1533	209.521	10.1142
1534	209.569	1.24157
1535	209.89	2.61844
1536	210.031	89.4066
1537	210.047	24.7543
1538	210.067	1639.17
1539	210.078	11.6959
1540	210.307	11.5948
1541	210.358	10.1018
1542	210.394	11.4989
1543	210.472	20.7676
1544	210.485	10.3064
1545	210.587	10.3583
1546	210.644	10.7389
1547	210.818	10.6079
1548	210.843	1.59131
1549	211.04	677.628
1550	211.076	4872.84
1551	211.136	130.22
1552	211.15	3.758
1553	211.169	12.1277
1554	211.316	2.5071
1555	211.479	9.77757
1556	211.552	10.6133
1557	211.622	2.71547
1558	211.741	9.94518
1559	211.763	9.92794
1560	211.791	11.5323
1561	211.896	10.2525
1562	211.917	10.2504
1563	211.977	11.0523
1564	212.043	88.7898
1565	212.08	1495.51
1566	212.093	12.4862
1567	212.135	10.4521
1568	212.204	10.5298
1569	212.222	10.3705
1570	212.38	10.3724
1571	212.401	20.4465
1572	212.482	11.2082
1573	212.522	0.962478
1574	212.583	9.63544
1575	212.603	2.72448
1576	212.651	10.3855
1577	212.784	20.2248
1578	212.808	12.5805
1579	212.849	10.0724
1580	213.02	10.8163
1581	213.037	10.5568
1582	213.061	857.358
1583	213.077	202.894
1584	213.12	0.527394
1585	213.146	145.597
1586	213.186	332.325
1587	213.253	10.2114
1588	213.348	10.9492
1589	213.428	22.8213
1590	213.573	10.2013
1591	213.935	10.4512
1592	213.999	8.88838
1593	214.045	20.4571
1594	214.067	34.0619
1595	214.17	10.0505
1596	214.42	10.3601
1597	214.433	10.8888
1598	214.47	22.4374
1599	214.595	10.4966
1600	214.663	11.0723
1601	214.771	10.4528
1602	214.795	12.0644
1603	214.929	11.0488
1604	215.048	0.814568
1605	215.068	31.4829
1606	215.541	10.0996
1607	215.627	10.1714
1608	215.894	10.152
1609	216.122	10.4433
1610	216.155	9.90184
1611	216.206	9.86204
1612	216.271	20.8262
1613	216.399	10.5294
1614	216.517	20.0169
1615	216.568	0.797964
1616	216.603	10.5921
1617	216.914	11.0633
1618	216.975	9.65254
1619	217.076	142.017
1620	217.287	11.4561
1621	217.321	10.7664
1622	217.447	1.40774
1623	217.56	1.22804
1624	217.575	10.8329
1625	217.831	12.4244
1626	217.99	11.6517
1627	218.06	22.4571
1628	218.097	86.0329
1629	218.132	9.8253
1630	218.185	10.0379
1631	218.233	11.4865
1632	218.379	10.0828
1633	218.64	10.3947
1634	218.788	10.1407
1635	218.807	10.3694
1636	218.935	10.9889
1637	218.968	3.79601
1638	219.014	46.7305
1639	219.059	21.3671
1640	219.103	10.2801
1641	219.18	10.549
1642	219.31	1.58091
1643	219.331	10.5628
1644	219.438	11.7976
1645	219.785	2.69576
1646	219.921	10.401
1647	220.054	10.8018
1648	220.147	2162.35
1649	220.502	12.1222
1650	220.597	11.0743
1651	220.96	23.0479
1652	221.007	2.32103
1653	221.062	178.365
1654	221.085	123.441
1655	221.154	1478.86
1656	221.216	11.3607
1657	221.384	10.455
1658	221.406	10.3222
1659	221.463	11.1552
1660	221.643	10.3337
1661	221.685	10.748
1662	221.702	11.4996
1663	221.748	10.4687
1664	221.787	9.74923
1665	222.057	9.10542
1666	222.089	1.44456
1667	222.158	216.334
1668	222.302	9.94796
1669	222.411	1.20969
1670	222.479	10.5371
1671	222.668	10.1497
1672	223.03	475.624
1673	223.077	99.5777
1674	223.182	5001.7
1675	223.246	192.844
1676	223.257	99.3619
1677	223.277	34.8256
1678	223.349	10.6307
1679	223.46	11.2962
1680	223.486	10.7464
1681	223.544	10.8202
1682	223.585	10.739
1683	223.625	20.7423
1684	223.926	10.1333
1685	224.048	12336.5
1686	224.059	1.76867
1687	224.097	24.8636
1688	224.114	42.3153
1689	224.145	18.504
1690	224.185	788.827
1691	224.363	10.6182
1692	224.42	10.8833
1693	224.454	11.3094
1694	224.48	10.7453
1695	224.541	10.3409
1696	224.6	11.4665
1697	224.614	10.2707
1698	224.661	3.46652
1699	224.864	11.5586
1700	225.019	22.089
1701	225.055	14682.9
1702	225.091	1321.1
1703	225.123	38.4737
1704	225.156	7.14819
1705	225.186	207.534
1706	225.211	1.95001
1707	225.223	61.7717
1708	225.346	2.0932
1709	225.461	20.9461
1710	225.491	10.4058
1711	225.517	9.89841
1712	225.568	1.91213
1713	225.701	11.2112
1714	225.828	11.2685
1715	226.059	2605.99
1716	226.078	10.9773
1717	226.095	130.039
1718	226.1	62.5522
1719	226.119	9.22947
1720	226.135	23.9591
1721	226.19	89.9224
1722	226.399	10.1791
1723	226.443	2.18661
1724	226.627	9.78484
1725	226.808	9.83267
1726	226.825	12.8511
1727	226.848	18.9721
1728	226.864	5.26967
1729	226.888	9.30184
1730	226.903	14.3299
1731	226.925	15.0491
1732	226.939	6.12498
1733	226.952	23.8625
1734	226.966	7.25349
1735	226.979	13.573
1736	226.999	31.2618
1737	227.013	4.0562
1738	227.033	33.7586
1739	227.129	32.7355
1740	227.137	144.658
1741	227.158	40.5496
1742	227.169	135.097
1743	227.202	1584.39
1744	227.219	8.84753
1745	227.243	78.7606
1746	227.264	146.095
1747	227.277	103.198
1748	227.295	92.0484
1749	227.305	58.7825
1750	227.321	49.0229
1751	227.336	66.046
1752	227.356	57.8526
1753	227.377	20.2991
1754	227.396	0.493436
1755	227.411	21.2817
1756	227.583	1.12881
1757	227.637	11.9586
1758	227.724	1.85394
1759	227.78	0.788595
1760	227.923	11.2606
1761	227.999	10.5152
1762	228.075	67.1052
1763	228.149	1.75387
1764	228.206	64.5673
1765	228.444	11.2432
1766	228.518	20.79
1767	228.673	10.6202
1768	228.708	10.9482
1769	228.872	10.5187
1770	229.033	12.0779
1771	229.045	23.5324
1772	229.064	23.3639
1773	229.108	13.6714
1774	229.135	23.6356
1775	229.211	55.4492
1776	229.332	10.9255
1777	229.609	10.5791
1778	229.942	9.97918
1779	230.103	9.67608
1780	230.226	10.6406
1781	230.38	10.1195
1782	230.463	10.5045
1783	230.749	10.0643
1784	230.986	6690.91
1785	231.054	450.354
1786	231.068	11.7415
1787	231.086	60.4387
1788	231.105	11.3239
1789	231.234	10.4951
1790	231.333	1.84735
1791	231.357	21.6996
1792	231.753	11.1695
1793	231.799	1.2911
1794	231.871	20.831
1795	231.99	477.611
1796	232.168	0.283808
1797	232.258	10.435
1798	232.335	10.6114
1799	232.361	2.32232
1800	232.41	9.68193
1801	232.526	10.8718
1802	232.885	2.00922
1803	233.103	11.3659
1804	233.155	239.549
1805	233.47	10.453
1806	233.573	10.8792
1807	233.756	9.67367
1808	233.802	10.3855
1809	233.833	1.75501
1810	233.862	11.5275
1811	233.893	9.7939
1812	233.927	1.00104
1813	233.974	1.28645
1814	234.011	2.11587
1815	234.284	9.49443
1816	234.385	10.8754
1817	234.746	0.772116
1818	234.894	10.0477
1819	234.957	12.6758
1820	235.064	2.18119
1821	235.119	0.796644
1822	235.134	793.346
1823	235.169	10.0783
1824	235.374	19.713
1825	235.502	10.4374
1826	235.53	10.1806
1827	235.605	9.61573
1828	235.705	10.506
1829	235.772	10.498
1830	235.919	10.389
1831	236.106	3328.93
1832	236.176	59.9705
1833	236.209	24.902
1834	236.358	21.6761
1835	236.4	9.8213
1836	236.424	1.05344
1837	236.459	11.3821
1838	236.619	10.3224
1839	236.672	1.62093
1840	236.691	11.3922
1841	236.88	11.0278
1842	236.907	1.57271
1843	237.031	2.60123
1844	237.056	326.053
1845	237.073	12.8671
1846	237.097	78.0873
1847	237.109	863.274
1848	237.131	10.6386
1849	237.186	11.9473
1850	237.221	136.328
1851	237.384	0.591202
1852	237.472	10.583
1853	237.745	9.58884
1854	237.917	4.58371
1855	237.95	25.2508
1856	238.012	9.89716
1857	238.025	23.0933
1858	238.064	251.713
1859	238.112	113.49
1860	238.137	21.2575
1861	238.15	11.0778
1862	238.173	30.4277
1863	238.222	22.7706
1864	238.232	10.907
1865	238.286	1.36284
1866	238.518	1.81426
1867	238.624	31.7847
1868	238.731	11.8719
1869	238.744	10.6709
1870	238.957	10.8172
1871	238.985	10.409
1872	239.072	37569.9
1873	239.124	47.3705
1874	239.158	9096.39
1875	239.201	510.074
1876	239.235	84.2601
1877	239.262	110.263
1878	239.417	10.6771
1879	239.467	11.3892
1880	239.496	22.9428
1881	239.529	11.4992
1882	239.59	22.0375
1883	239.687	11.2748
1884	239.955	10.814
1885	240.079	131109
1886	240.159	2415.45
1887	240.207	101.779
1888	240.228	27.9284
1889	240.298	2.18391
1890	240.357	4.00998
1891	240.482	1.84437
1892	240.797	2.31574
1893	240.837	0.649776
1894	240.854	14.2765
1895	240.879	17.6896
1896	241.083	21044.3
1897	241.138	13.8134
1898	241.155	971.866
1899	241.183	102.751
1900	241.218	1077.61
1901	241.28	61.9484
1902	241.294	78.4561
1903	241.316	17.1536
1904	241.337	8.24786
1905	241.357	17.0591
1906	241.382	3.78049
1907	241.429	14.1363
1908	241.512	2.04658
1909	241.534	2.45369
1910	241.571	1.84864
1911	241.633	1.88978
1912	241.785	2.05337
1913	241.838	3.65641
1914	241.855	5.51043
1915	241.875	2.14114
1916	241.894	16.2265
1917	241.911	15.5217
1918	241.925	0.416094
1919	241.937	36.5984
1920	241.95	28.1916
1921	241.963	56.7994
1922	241.982	69.5302
1923	242	57.9685
1924	242.017	89.7807
1925	242.034	53.2258
1926	242.052	17.4208
1927	242.085	2598.26
1928	242.127	117.722
1929	242.148	134.555
1930	242.166	85.69
1931	242.175	177.223
1932	242.183	77.3998
1933	242.253	74.9772
1934	242.269	124.004
1935	242.285	220.474
1936	242.303	256.168
1937	242.322	177.929
1938	242.339	360.495
1939	242.363	227.952
1940	242.381	284.813
1941	242.401	136.521
1942	242.421	124.583
1943	242.441	65.4694
1944	242.461	47.4864
1945	242.481	56.6823
1946	242.501	51.6501
1947	242.528	23.817
1948	242.548	51.2182
1949	242.593	31.2526
1950	242.61	9.65414
1951	242.63	31.8374
1952	242.652	19.0016
1953	242.674	10.3934
1954	242.741	10.6138
1955	242.801	2.55409
1956	242.898	13.5547
1957	242.927	2.91099
1958	242.948	3.46491
1959	242.995	28.059
1960	243.013	28.8949
1961	243.058	26.417
1962	243.084	268.74
1963	243.102	10.3043
1964	243.124	36.7864
1965	243.136	39.0547
1966	243.157	90.083
1967	243.18	92.1155
1968	243.197	76.812
1969	243.22	153.657
1970	243.232	38.7993
1971	243.249	71.3198
1972	243.266	85.8592
1973	243.285	40.2227
1974	243.302	101.204
1975	243.324	116.134
1976	243.341	3.618
1977	243.352	84.5463
1978	243.374	141.192
1979	243.398	153.905
1980	243.419	73.6336
1981	243.437	22.9574
1982	243.456	128.421
1983	243.476	89.7873
1984	243.501	60.2771
1985	243.511	46.0075
1986	243.53	40.1058
1987	243.556	41.6144
1988	243.583	42.9791
1989	243.605	21.8836
1990	243.619	1.34556
1991	243.667	10.1023
1992	243.703	9.98478
1993	243.733	10.2398
1994	244.075	20.133
1995	244.094	21.2152
1996	244.111	1.9438
1997	244.141	1.97733
[truncated: 7,870 more rows]
