# Supplementary material for: Synthesis of Hydrophobic Derivatives of Stilbenes with Improved Permeability and Limited Phase II Reactions
Source: J Agric Food Chem. 2026 Apr 15;74(16):12945–55. doi: 10.1021/acs.jafc.6c00922 (PMC13133912; doi:10.1021/acs.jafc.6c00922)
Supplement: Supplementary file 1 [file jf6c00922_si_001.zip › RE MS Spectra.xlsx]

## Sheet: 202006232
#"-ESI Scan (rt: 0.039-0.398 min	175 scans) Frag=350.0V CID@5.0 202006232.d Subtract "
#Point	X(Thompsons)	Y(Counts)
0	51.2852	0.106374
1	51.2877	0
2	51.355	0
3	51.3575	0.0635898
4	51.36	0
5	51.4273	0
6	51.4298	0.1137
7	51.4323	0.643517
8	51.4348	0.691282
9	51.4373	0.776996
10	51.4397	0
11	53.1776	0
12	53.1801	0.142711
13	53.1827	0
14	54.1916	0
15	54.1942	0.454505
16	54.1968	0.801026
17	54.1993	0.802051
18	54.2019	0
19	54.271	0
20	54.2736	0.369084
21	54.2762	0.791209
22	54.2787	0.411575
23	54.2813	0
24	54.4223	0
25	54.4248	0.548718
26	54.4274	0
27	57.2413	0
28	57.2439	0.184469
29	57.2465	0
30	60.6584	0
31	60.6611	0.0273993
32	60.6639	0
33	60.9812	0
34	60.9839	0.662417
35	60.9866	5.50154
36	60.9893	2.12557
37	60.992	0.454359
38	60.9947	0
39	61.8013	0
40	61.804	0.0212455
41	61.8067	0
42	61.9818	0
43	61.9846	57.1641
44	61.9873	1070.19
45	61.9901	912.16
46	61.9928	459.635
47	61.9955	245.118
48	61.9983	133.88
49	62.001	40.3558
50	62.0037	27.5257
51	62.0065	8.22755
52	62.0092	4.10183
53	62.012	2.35941
54	62.0147	0
55	62.1188	0
56	62.1215	0.395751
57	62.1243	0
58	62.9824	0
59	62.9851	4.18007
60	62.9879	2.42535
61	62.9907	2.26491
62	62.9934	1.86271
63	62.9962	0
64	63.9882	0
65	63.9909	5.34637
66	63.9937	7.3474
67	63.9965	3.08557
68	63.9993	0.36967
69	64.0021	0
70	65.0776	0
71	65.0804	0.949597
72	65.0832	0.641172
73	65.086	1.16044
74	65.0888	0
75	65.2432	0
76	65.246	0.967473
77	65.2488	0.911502
78	65.2517	0
79	65.4006	0
80	65.4034	0.363956
81	65.4062	0.230916
82	65.4091	0
83	65.9614	0
84	65.9643	0.149011
85	65.9671	0
86	66.9593	0
87	66.9622	0.13011
88	66.965	0
89	69.2291	0
90	69.232	0.0776557
91	69.2349	0
92	72.3833	0
93	72.3862	0.369524
94	72.3892	1.0233
95	72.3921	0.816264
96	72.3951	0
97	72.5549	0
98	72.5579	0.219634
99	72.5609	1.11297
100	72.5638	0.304469
101	72.5668	0.188425
102	72.5698	0
103	75.0042	0
104	75.0072	17.5682
105	75.0102	15.2035
106	75.0132	6.90388
107	75.0162	3.64821
108	75.0192	1.07722
109	75.0222	0
110	75.9195	0
111	75.9225	0.149304
112	75.9255	0.293919
113	75.9286	0
114	76.7885	0
115	76.7915	0.217289
116	76.7946	0
117	76.7976	0.0490842
118	76.8007	0
119	78.9117	0
120	78.9148	3.39678
121	78.9179	53.6618
122	78.9209	38.8327
123	78.924	16.9776
124	78.9271	7.59033
125	78.9302	2.88894
126	78.9333	0
127	78.9549	0
128	78.958	5.57128
129	78.9611	4.91765
130	78.9642	1.90374
131	78.9673	0
132	78.9889	0
133	78.992	0.181685
134	78.9951	0
135	79.9499	0
136	79.953	0.807619
137	79.9561	7.16703
138	79.9592	6.53553
139	79.9623	3.25187
140	79.9655	0.834872
141	79.9686	0
142	80.5449	0
143	80.548	0.0356044
144	80.5511	0
145	80.6385	0
146	80.6417	0.194872
147	80.6448	0
148	80.9105	0
149	80.9136	20.234
150	80.9167	74.7073
151	80.9198	37.8292
152	80.923	16.3434
153	80.9261	5.63634
154	80.9292	1.12645
155	80.9324	0
156	80.9605	0
157	80.9636	2.12615
158	80.9668	2.89363
159	80.9699	0.292894
160	80.973	0
161	81.1264	0
162	81.1296	0.0426373
163	81.1327	0
164	81.4243	0
165	81.4274	0.022271
166	81.4305	0
167	82.9469	0
168	82.9501	6.40791
169	82.9532	70.0394
170	82.9564	48.181
171	82.9596	23.6377
172	82.9627	10.444
173	82.9659	4.92029
174	82.9691	0.861245
175	82.9722	0.797949
176	82.9754	0
177	83.0166	0
178	83.0198	0.0666666
179	83.0229	0
180	84.0049	0
181	84.0081	3.37978
182	84.0113	1.41963
183	84.0145	0.629744
184	84.0176	0.295092
185	84.0208	0
186	84.9445	0
187	84.9478	6.76132
188	84.951	27.9007
189	84.9542	14.2478
190	84.9574	5.85289
191	84.9606	2.47927
192	84.9638	0.196777
193	84.967	0
194	87.0016	0
195	87.0049	27.1412
196	87.0081	142.408
197	87.0114	85.2363
198	87.0146	41.8803
199	87.0179	18.5708
200	87.0211	7.81011
201	87.0243	1.64381
202	87.0276	0.227106
203	87.0308	0
204	88.0068	0
205	88.0101	3.26095
206	88.0133	4.07648
207	88.0166	1.09333
208	88.0198	0
209	88.2124	0
210	88.2157	0.00556779
211	88.219	0
212	89.0079	0
213	89.0112	0.320293
214	89.0144	0
215	89.0177	0
216	89.021	5.42418
217	89.0243	16.1423
218	89.0276	7.67209
219	89.0308	2.64908
220	89.0341	0
221	89.0374	4.29465
222	89.0407	5.29026
223	89.044	0.423296
224	89.0472	0
225	89.8992	0
226	89.9025	0.188864
227	89.9058	0
228	90.3283	0
229	90.3316	0.0338461
230	90.3349	0
231	90.3911	0
232	90.3944	0.118828
233	90.3977	0.189451
234	90.401	0
235	90.6426	0
236	90.6459	0.483223
237	90.6492	0
238	91.0171	0
239	91.0204	1.25626
240	91.0237	0.655824
241	91.027	0.967912
242	91.0303	0
243	92.7839	0
244	92.7872	0.31619
245	92.7906	0
246	92.9682	0
247	92.9715	3.7619
248	92.9749	12.4051
249	92.9782	5.63399
250	92.9816	2.72044
251	92.985	1.44615
252	92.9883	0
253	92.9917	0
254	92.995	0.00615382
255	92.9984	0
256	93.0286	0
257	93.0319	16.7295
258	93.0353	19.0911
259	93.0386	7.5789
260	93.042	2.5518
261	93.0453	0
262	94.0645	0
263	94.0678	0.0738461
264	94.0712	0
265	94.544	0
266	94.5474	0.098901
267	94.5508	0
268	94.7808	0
269	94.7842	0.0613918
270	94.7876	0
271	94.9671	0
272	94.9705	2.017
273	94.9739	0.518388
274	94.9773	2.62916
275	94.9807	3.32777
276	94.9841	1.11326
277	94.9875	43.7273
278	94.9908	78.6882
279	94.9942	37.1292
280	94.9976	18.5313
281	95.001	8.00073
282	95.0044	2.43282
283	95.0078	0
284	95.9456	0
285	95.949	3.13421
286	95.9524	8.39048
287	95.9558	4.54945
288	95.9592	1.17538
289	95.9626	0
290	96.3241	0
291	96.3275	0.0599269
292	96.3309	0
293	96.5187	0
294	96.5221	0.0364835
295	96.5255	0
296	96.6281	0
297	96.6315	0.120293
298	96.6349	0
299	96.8093	0
300	96.8127	0.300659
301	96.8161	0
302	96.9736	0
303	96.977	0.272674
304	96.9805	0
305	97.0044	0
306	97.0079	0.04
307	97.0113	0
308	97.0147	0.162344
309	97.0181	0
310	97.3541	0
311	97.3575	0.383297
312	97.361	0
313	97.6219	0
314	97.6253	0.247619
315	97.6288	0.299194
316	97.6322	0
317	97.6356	0.14359
318	97.6391	0
319	97.7697	0
320	97.7731	0.0473261
321	97.7766	0
322	98.0312	0
323	98.0346	0.159267
324	98.0381	0
325	99.8993	0
326	99.9027	0.0420512
327	99.9062	0
328	100.205	0
329	100.209	0.647766
330	100.212	0
331	100.289	0
332	100.292	0.0350184
333	100.296	0.313846
334	100.299	0.159414
335	100.303	0
336	100.491	0
337	100.495	0.567766
338	100.498	0.195604
339	100.501	0
340	102.087	0
341	102.09	0.0189011
342	102.094	0
343	102.999	0
344	103.002	4.57157
345	103.006	2.6107
346	103.01	0
347	103.674	0
348	103.678	0.505641
349	103.681	0
350	105.534	0
351	105.538	0.0364835
352	105.541	0
353	107.043	0
354	107.047	0.965421
355	107.051	4.72791
356	107.054	1.5685
357	107.058	0.564542
358	107.061	0
359	108.017	0
360	108.021	3.28396
361	108.024	1.64908
362	108.028	0.134945
363	108.032	0
364	110.968	0
365	110.972	15.921
366	110.975	49.4196
367	110.979	30.4998
368	110.983	17.987
369	110.986	5.83297
370	110.99	0.505201
371	110.994	0
372	111.974	0
373	111.978	0.724689
374	111.981	0
375	112.648	0
376	112.652	0.0587547
377	112.656	0
378	112.711	0
379	112.715	0.014066
380	112.719	0
381	112.778	0
382	112.781	0.0574358
383	112.785	0
384	112.966	0
385	112.97	1.943
386	112.974	0.618901
387	112.977	0
388	112.981	29.5912
389	112.985	0
390	113.721	0
391	113.725	0.160586
392	113.729	0
393	114.289	0
394	114.293	0.31619
395	114.297	0
396	115.045	0
397	115.049	3.48059
398	115.053	166.556
399	115.056	194.449
400	115.06	90.245
401	115.064	44.2529
402	115.068	22.0274
403	115.071	6.00513
404	115.075	2.64117
405	115.079	0.219487
406	115.083	0
407	115.086	0.137729
408	115.09	0
409	115.239	0
410	115.243	0.228425
411	115.247	0.154286
412	115.251	0
413	115.441	0
414	115.445	0.153553
415	115.448	0
416	115.916	0
417	115.92	1.08938
418	115.924	0
419	116.021	0
420	116.025	1.52059
421	116.028	0.811282
422	116.032	0.370403
423	116.036	0.210843
424	116.04	0
425	116.051	0
426	116.055	6.93919
427	116.058	21.8892
428	116.062	12.0922
429	116.066	5.44952
430	116.07	2.40381
431	116.073	0.528938
432	116.077	0
433	116.272	0
434	116.276	0.0471795
435	116.279	0
436	117.012	0
437	117.016	0.0126007
438	117.019	1.72894
439	117.023	0.0363369
440	117.027	0
441	117.031	84.2718
442	117.034	225.186
443	117.038	118.08
444	117.042	59.2004
445	117.046	29.4821
446	117.049	10.3914
447	117.053	1.70125
448	117.057	0
449	117.08	0
450	117.083	0.211722
451	117.087	0.0597802
452	117.091	0
453	118.034	0
454	118.037	10.1587
455	118.041	4.00791
456	118.045	2.10418
457	118.049	0
458	118.984	0
459	118.987	0.21348
460	118.991	8.08439
461	118.995	6.81656
462	118.999	2.94286
463	119.003	1.09758
464	119.006	0
465	119.044	0
466	119.048	18.309
467	119.052	45.3861
468	119.056	22.5944
469	119.059	9.85817
470	119.063	5.66315
471	119.067	0.447326
472	119.071	0
473	119.995	0
474	119.999	0.299927
475	120.002	0
476	120.048	0
477	120.052	0.696117
478	120.056	2.36044
479	120.059	0.369817
480	120.063	0
481	121.018	0
482	121.022	0.379634
483	121.025	543.072
484	121.029	1324.25
485	121.033	712.546
486	121.037	363.334
487	121.041	185.163
488	121.045	76.5667
489	121.048	26.8473
490	121.052	14.9251
491	121.056	3.50652
492	121.06	2.46418
493	121.064	0.233846
494	121.068	0
495	122.026	0
496	122.03	59.1467
497	122.034	83.246
498	122.037	40.63
499	122.041	17.9884
500	122.045	7.56454
501	122.049	0.727033
502	122.053	0
503	122.153	0
504	122.157	0.112967
505	122.16	0
506	123.027	0
507	123.031	2.33509
508	123.034	6.40645
509	123.038	2.49509
510	123.042	0
511	123.088	0
512	123.092	0.39707
513	123.096	0.00908422
514	123.1	0
515	123.115	0
516	123.119	0.0675459
517	123.123	0
518	123.49	0
519	123.494	0.210549
520	123.498	0
521	124.005	0
522	124.008	0.342271
523	124.012	0
524	124.978	0
525	124.982	0.157802
526	124.986	0
527	125.297	0
528	125.301	0.0224175
529	125.305	0.151502
530	125.309	0
531	125.465	0
532	125.469	0.0849817
533	125.473	0
534	127.032	0
535	127.036	0.662418
536	127.04	0
537	127.071	0
538	127.075	1.56396
539	127.079	0.550476
540	127.083	0
541	127.106	0
542	127.11	0.218608
543	127.114	0.311062
544	127.118	0
545	128.159	0
546	128.163	0.0779487
547	128.167	0
548	128.762	0
549	128.766	0.498461
550	128.77	0
551	129.05	0
552	129.054	10.6882
553	129.058	5.66388
554	129.062	1.17187
555	129.066	1.9811
556	129.07	7.03883
557	129.074	3.47062
558	129.078	1.90022
559	129.082	0.156923
560	129.086	0
561	130.345	0
562	130.349	0.134652
563	130.353	0.203809
564	130.357	0
565	131.045	0
566	131.049	0.904762
567	131.053	0.691575
568	131.057	0
569	131.463	0
570	131.467	0.107985
571	131.471	0
572	131.535	0
573	131.539	0.232527
574	131.543	0
575	132.858	0
576	132.863	0.92586
577	132.867	2.49583
578	132.87	1.02505
579	132.875	0.239855
580	132.879	0
581	133.545	0
582	133.549	0.0581684
583	133.553	0
584	133.561	0
585	133.565	0.058315
586	133.569	0
587	133.987	0
588	133.991	0.426667
589	133.995	0
590	134.148	0
591	134.152	0.22022
592	134.156	0
593	134.858	0
594	134.862	5.617
595	134.866	4.65055
596	134.87	1.71985
597	134.874	0
598	135.036	0
599	135.04	0.655092
600	135.044	2.58256
601	135.048	0
602	135.076	0
603	135.08	0.265641
604	135.084	0.461392
605	135.088	0
606	136.856	0
607	136.86	0.386374
608	136.864	0.757656
609	136.869	0
610	137.015	0
611	137.019	18.4051
612	137.023	97.8525
613	137.027	62.5234
614	137.031	28.2198
615	137.035	5.95223
616	137.039	1.17978
617	137.043	0
618	138.022	0
619	138.026	2.68718
620	138.03	1.6422
621	138.035	0
622	138.812	0
623	138.816	0.0758975
624	138.82	0
625	138.853	0
626	138.857	0.570549
627	138.861	0
628	139	0
629	139.005	0.490403
630	139.009	0
631	139.05	0
632	139.054	12.4867
633	139.058	7.11766
634	139.062	2.62051
635	139.066	0.756777
636	139.07	0
637	140.044	0
638	140.048	0.155458
639	140.052	0
640	140.056	0.487473
641	140.06	0.180806
642	140.064	0
643	140.983	0
644	140.988	0.454359
645	140.992	0.0493774
646	140.996	0
647	141.025	0
648	141.029	1.17685
649	141.033	20.7664
650	141.037	14.6292
651	141.041	4.61612
652	141.046	0.305495
653	141.05	0.665202
654	141.054	0
655	141.062	0
656	141.066	14.5262
657	141.07	68.0637
658	141.074	39.4397
659	141.078	17.2371
660	141.083	7.41289
661	141.087	1.39795
662	141.091	0
663	142.034	0
664	142.038	0.369817
665	142.042	0
666	142.067	0
667	142.071	4.97758
668	142.076	4.93084
669	142.08	2.17861
670	142.084	1.61919
671	142.088	0
672	142.972	0
673	142.976	0.192381
674	142.981	0
675	143.039	0
676	143.043	35.7804
677	143.047	1098.79
678	143.051	1301.89
679	143.056	645.174
680	143.06	330.213
681	143.064	170.651
682	143.068	56.0766
683	143.072	29.6897
684	143.076	11.2655
685	143.081	4.45641
686	143.085	2.84117
687	143.089	0.614652
688	143.093	0
689	143.993	0
690	143.997	0.469011
691	144.001	0
692	144.043	0
693	144.047	6.67443
694	144.051	132.235
695	144.055	122.552
696	144.06	56.195
697	144.064	25.7319
698	144.068	10.6697
699	144.072	1.95692
700	144.076	0.28967
701	144.081	0
702	144.565	0
703	144.569	0.109597
704	144.573	0
705	145.021	0
706	145.025	13.092
707	145.03	26.2542
708	145.034	11.9829
709	145.038	4.37084
710	145.042	0.871795
711	145.046	0.184322
712	145.051	1.97084
713	145.055	8.39912
714	145.059	6.22652
715	145.063	1.97919
716	145.067	0
717	145.084	0
718	145.088	0.0083518
719	145.093	0
720	145.097	0
721	145.101	0.292894
722	145.105	0
723	146.028	0
724	146.032	0.248058
725	146.036	0
726	147.038	0
727	147.042	4.13978
728	147.047	4.53421
729	147.051	1.27458
730	147.055	0
731	148.132	0
732	148.137	0.670916
733	148.141	0.180073
734	148.145	0.270183
735	148.149	0
736	148.217	0
737	148.221	0.689817
738	148.226	0.531282
739	148.23	0.0616851
740	148.234	0
741	148.666	0
742	148.671	0.0646152
743	148.675	0
744	149.001	0
745	149.006	2.43004
746	149.01	4.64029
747	149.014	0.748571
748	149.018	0.574359
749	149.023	2.84498
750	149.027	1.45494
751	149.031	0.895532
752	149.035	0
753	149.09	0
754	149.095	0.340513
755	149.099	0.0127473
756	149.103	0
757	150.026	0
758	150.03	0.245714
759	150.035	0
760	151.024	0
761	151.029	0.457289
762	151.033	0.0673993
763	151.037	3.04366
764	151.042	4.89656
765	151.046	2.07209
766	151.05	0
767	151.067	0
768	151.071	0.91326
769	151.076	5.7156
770	151.08	3.00396
771	151.084	0.679121
772	151.089	0
773	151.11	0
774	151.114	0.128791
775	151.119	0.05685
776	151.123	0
777	151.264	0
778	151.268	0.0524542
779	151.272	0
780	151.332	0
781	151.337	0.237216
782	151.341	0.138022
783	151.345	0
784	152.056	0
785	152.06	1.69026
786	152.065	2.50374
787	152.069	0
788	152.52	0
789	152.524	0.521172
790	152.528	0
791	152.782	0
792	152.786	0.054652
793	152.79	0
794	152.971	0
795	152.975	3.05289
796	152.98	3.01099
797	152.984	2.26212
798	152.988	0.200293
799	152.992	0
800	153.065	0
801	153.07	3.97626
802	153.074	2.01304
803	153.078	1.26051
804	153.083	0.542564
805	153.087	0.205861
806	153.091	0.616117
807	153.096	0
808	154.035	0
809	154.039	2.54945
810	154.044	3.06168
811	154.048	0
812	155.042	0
813	155.047	3.24015
814	155.051	5.01758
815	155.055	2.14755
816	155.06	0.259487
817	155.064	0
818	155.081	0
819	155.086	4.71238
820	155.09	2.73846
821	155.094	0.184762
822	155.099	0
823	155.103	0.108571
824	155.107	0
825	155.801	0
826	155.805	0.0879121
827	155.81	0
828	156.048	0
829	156.053	5.02198
830	156.057	16.9437
831	156.061	8.69553
832	156.066	3.35707
833	156.07	0.609377
834	156.075	0
835	156.083	0
836	156.088	0.204689
837	156.092	0
838	156.24	0
839	156.244	0.00688648
840	156.248	0
841	156.988	0
842	156.993	0.433846
843	156.997	2.56527
844	157.001	0
845	157.058	0
846	157.062	105.41
847	157.067	160.56
848	157.071	76.6611
849	157.075	34.7288
850	157.08	16.5884
851	157.084	3.59941
852	157.088	0
853	157.411	0
854	157.416	0.000586152
855	157.42	0
856	158.027	0
857	158.031	0.7937
858	158.036	11.0155
859	158.04	6.89436
860	158.044	2.96689
861	158.049	0
862	158.062	0
863	158.066	13.4592
864	158.071	15.3275
865	158.075	5.67985
866	158.079	2.18828
867	158.084	0.140073
868	158.088	0
869	159.038	0
870	159.043	11.1793
871	159.047	11.0533
872	159.052	5.39795
873	159.056	1.92029
874	159.06	0.477655
875	159.065	0.978608
876	159.069	0.219927
877	159.073	1.73451
878	159.078	53.7156
879	159.082	86.6475
880	159.087	41.7531
881	159.091	19.0884
882	159.095	9.20293
883	159.1	4.05846
884	159.104	0.740952
885	159.108	0
886	159.451	0
887	159.455	0.0511355
888	159.46	0
889	160.075	0
890	160.079	2.41553
891	160.084	12.4391
892	160.088	7.87355
893	160.093	2.68469
894	160.097	0.132454
895	160.101	0
896	160.295	0
897	160.299	0.0556777
898	160.304	0
899	161.053	0
900	161.058	6.78227
901	161.062	7.44806
902	161.066	3.34652
903	161.071	0
904	161.163	0
905	161.168	0.0896704
906	161.172	0
907	163.032	0
908	163.036	0.00937653
909	163.041	0
910	164.26	0
911	164.264	0.201026
912	164.269	0
913	164.594	0
914	164.599	0.0395604
915	164.603	0
916	165.014	0
917	165.018	1.19487
918	165.023	8.48176
919	165.027	2.33231
920	165.032	1.03853
921	165.036	2.23839
922	165.041	6.44454
923	165.045	2.05172
924	165.049	0.571429
925	165.054	0
926	165.063	0
927	165.067	1.58593
928	165.072	4.7033
929	165.076	1.33846
930	165.081	0.380805
931	165.085	0
932	167.043	0
933	167.048	50.3286
934	167.053	45.2607
935	167.057	20.8797
936	167.061	8.24718
937	167.066	4.27165
938	167.07	0.0821977
939	167.075	0
940	168.047	0
941	168.052	5.67443
942	168.056	6.31223
943	168.061	1.14315
944	168.065	0
945	168.833	0
946	168.837	0.168791
947	168.842	0
948	168.977	0
949	168.982	494.369
950	168.986	1438.61
951	168.991	545.477
952	168.995	842.415
953	169	878.958
954	169.004	778.822
955	169.009	553.362
956	169.013	456.494
957	169.018	247.055
958	169.022	157.915
959	169.027	123.11
960	169.031	60.0775
961	169.036	48.9906
962	169.04	36.8872
963	169.045	35.3216
964	169.049	30.9133
965	169.054	11.0041
966	169.059	23.2438
967	169.063	15.3018
968	169.068	7.3682
969	169.072	7.31868
970	169.077	2.42696
971	169.081	1.33026
972	169.086	0.317656
973	169.09	0.414506
974	169.095	0
975	169.154	0
976	169.158	0.0909891
977	169.162	0
978	169.769	0
979	169.774	0.0782418
980	169.778	0
981	169.783	0
982	169.787	0.417289
983	169.792	0.418755
984	169.796	0
985	169.855	0
986	169.86	0.377436
987	169.864	0
988	169.982	0
989	169.987	18.4374
990	169.991	5.21558
991	169.996	0
992	170.028	0
993	170.032	0.325715
994	170.037	1.48234
995	170.041	0
996	170.064	0
997	170.068	1.59443
998	170.073	1.18476
999	170.077	0.363224
1000	170.082	0.321465
1001	170.087	0
1002	171.004	0
1003	171.008	0.605422
1004	171.013	2.21788
1005	171.017	0
1006	171.036	0
1007	171.04	13.8363
1008	171.045	37.6214
1009	171.049	18.6459
1010	171.054	8.17758
1011	171.058	4.11311
1012	171.063	0
1013	171.077	0
1014	171.081	1.3011
1015	171.086	0
1016	171.095	0
1017	171.099	2.30637
1018	171.104	1.65377
1019	171.108	0.125567
1020	171.113	0
1021	171.965	0
1022	171.969	0.369817
1023	171.974	0
1024	172.042	0
1025	172.047	1.82344
1026	172.051	3.2907
1027	172.056	1.4378
1028	172.06	0.258608
1029	172.065	0
1030	172.111	0
1031	172.115	0.177436
1032	172.12	0
1033	173.042	0
1034	173.047	0.132747
1035	173.052	0
1036	173.056	1.69905
1037	173.061	5.91502
1038	173.065	3.16103
1039	173.07	0.146227
1040	173.075	0
1041	173.079	1.95473
1042	173.084	0
1043	175.034	0
1044	175.038	1.00825
1045	175.043	0.796559
1046	175.047	0
1047	175.07	0
1048	175.075	1.87492
1049	175.079	0.234671
1050	175.084	0
1051	175.973	0
1052	175.978	2.73787
1053	175.982	3.36176
1054	175.987	0
1055	177.017	0
1056	177.022	5.97089
1057	177.027	1.69958
1058	177.031	0
1059	177.045	0
1060	177.05	0.19041
1061	177.054	1.16474
1062	177.059	0
1063	177.087	0
1064	177.091	1.42857
1065	177.096	0.747386
1066	177.101	0
1067	177.675	0
1068	177.68	0.0670738
1069	177.684	0
1070	178.046	0
1071	178.051	12.9497
1072	178.055	20.5394
1073	178.06	8.04219
1074	178.065	3.1473
1075	178.069	0.875916
1076	178.074	0
1077	179.064	0
1078	179.068	0.544864
1079	179.073	0.331025
1080	179.078	0
1081	179.175	0
1082	179.18	0.0199603
1083	179.185	0
1084	180.047	0
1085	180.052	7.0705
1086	180.056	52.7597
1087	180.061	40.5409
1088	180.065	13.2083
1089	180.07	4.15691
1090	180.075	0.405982
1091	180.079	0
1092	180.103	0
1093	180.107	0.101868
1094	180.112	0
1095	180.906	0
1096	180.911	0.00472932
1097	180.916	0
1098	181.009	0
1099	181.014	2.37458
1100	181.019	4.81622
1101	181.023	1.67519
1102	181.028	0
1103	181.051	0
1104	181.056	2.87659
1105	181.061	83.4768
1106	181.065	120.241
1107	181.07	0
1108	181.15	0
1109	181.154	0.242667
1110	181.159	0
1111	182.031	0
1112	182.035	6.89652
1113	182.04	3.91145
1114	182.045	0
1115	182.059	0
1116	182.064	6.85812
1117	182.068	78.0368
1118	182.073	149.327
1119	182.078	68.4556
1120	182.082	22.2599
1121	182.087	11.3687
1122	182.092	1.64567
1123	182.096	0.0604791
1124	182.101	0
1125	183.003	0
1126	183.008	1.96049
1127	183.013	4.71376
1128	183.017	2.12448
1129	183.022	1.03947
1130	183.027	0.544403
1131	183.031	0
1132	183.036	0
1133	183.041	46.0229
1134	183.046	77.9882
1135	183.05	36.1104
1136	183.055	16.3186
1137	183.06	8.00041
1138	183.064	0
1139	183.069	0.494354
1140	183.074	43.5922
1141	183.078	512.499
1142	183.083	525.489
1143	183.088	251.24
1144	183.093	123.077
1145	183.097	59.5992
1146	183.102	16.8245
1147	183.107	6.49238
1148	183.111	1.80858
1149	183.116	0.920314
1150	183.121	0
1151	183.13	0
1152	183.135	0.0646023
1153	183.14	0.0292091
1154	183.144	0
1155	183.959	0
1156	183.964	0.0440552
1157	183.969	0
1158	183.997	0
1159	184.002	1.6161
1160	184.006	0.344922
1161	184.011	1.08614
1162	184.016	0.802764
1163	184.021	0
1164	184.025	0.0980005
1165	184.03	0
1166	184.04	0
1167	184.044	5.49952
1168	184.049	33.6063
1169	184.054	42.0715
1170	184.058	18.2297
1171	184.063	5.50603
1172	184.068	1.84838
1173	184.073	0.855844
1174	184.077	7.01401
1175	184.082	67.7716
1176	184.087	65.7853
1177	184.091	28.1466
1178	184.096	14.2513
1179	184.101	5.74808
1180	184.106	1.47048
1181	184.11	0.435856
1182	184.115	0
1183	185.046	0
1184	185.05	4.49331
1185	185.055	542.84
1186	185.06	1639.53
1187	185.065	1000.74
1188	185.069	502.297
1189	185.074	262.202
1190	185.079	117.135
1191	185.084	48.0416
1192	185.088	32.3016
1193	185.093	9.85499
1194	185.098	5.90093
1195	185.102	1.72311
1196	185.107	0
1197	185.112	0.369814
1198	185.117	0.213548
1199	185.121	0.139433
1200	185.126	0
1201	185.131	0
1202	185.136	0.0436981
1203	185.14	0
1204	185.173	0
1205	185.178	0.0895671
1206	185.183	0
1207	185.287	0
1208	185.292	0.376791
1209	185.297	0
1210	185.301	0.0191859
1211	185.306	0
1212	185.353	0
1213	185.358	0.227342
1214	185.363	0
1215	185.718	0
1216	185.723	0.150513
1217	185.728	0
1218	185.818	0
1219	185.822	0.124731
1220	185.827	0
1221	185.965	0
1222	185.969	0.262702
1223	185.974	0
1224	186.031	0
1225	186.036	0.240865
1226	186.041	60.7913
1227	186.045	152.227
1228	186.05	82.5733
1229	186.055	41.123
1230	186.06	111.119
1231	186.064	192.201
1232	186.069	97.3255
1233	186.074	45.785
1234	186.078	20.5228
1235	186.083	5.9183
1236	186.088	1.17866
1237	186.093	0
1238	186.344	0
1239	186.349	0.0408684
1240	186.354	0
1241	186.601	0
1242	186.605	0.264877
1243	186.61	0
1244	186.919	0
1245	186.924	1.07579
1246	186.929	7.9555
1247	186.933	4.20407
1248	186.938	1.79916
1249	186.943	0
1250	187	0
1251	187.005	2.88361
1252	187.009	1.48963
1253	187.014	0
1254	187.028	0
1255	187.033	9.91022
1256	187.038	401.868
1257	187.043	615.047
1258	187.047	320.999
1259	187.052	161.495
1260	187.057	83.62
1261	187.062	38.4349
1262	187.066	28.366
1263	187.071	14.2125
1264	187.076	7.06035
1265	187.081	2.90475
1266	187.085	0.248264
1267	187.09	0.645964
1268	187.095	0
1269	187.124	0
1270	187.128	1.94798
1271	187.133	4.19187
1272	187.138	0.938354
1273	187.143	0.201354
1274	187.147	0
1275	187.214	0
1276	187.219	0.449526
1277	187.223	0
1278	187.252	0
1279	187.257	0.221179
1280	187.262	0
1281	187.29	0
1282	187.295	0.156905
1283	187.299	0
1284	187.304	0.110007
1285	187.309	0
1286	187.371	0
1287	187.376	0.451128
1288	187.38	0.60307
1289	187.385	0.0753042
1290	187.39	0
1291	187.538	0
1292	187.542	0.00990783
1293	187.547	0
1294	187.7	0
1295	187.704	0.0586115
1296	187.709	0.0786821
1297	187.714	0
1298	188.033	0
1299	188.038	2.80501
1300	188.043	39.6002
1301	188.048	38.0992
1302	188.052	17.658
1303	188.057	6.31261
1304	188.062	2.20336
1305	188.066	0
1306	188.219	0
1307	188.224	0.174506
1308	188.229	0
1309	189.036	0
1310	189.041	1.6196
1311	189.045	8.4869
1312	189.05	4.36779
1313	189.055	3.25971
1314	189.06	0.507307
1315	189.065	0
1316	189.95	0
1317	189.955	0.085782
1318	189.96	0
1319	190.454	0
1320	190.458	0.236208
1321	190.463	0
1322	190.602	0
1323	190.607	0.497156
1324	190.612	0
1325	190.713	0
1326	190.718	0.127732
1327	190.723	0
1328	191.03	0
1329	191.035	0.38203
1330	191.04	0
1331	191.064	0
1332	191.069	0.0748643
1333	191.073	1.20109
1334	191.078	0.346587
1335	191.083	0
1336	191.194	0
1337	191.198	0.373012
1338	191.203	0
1339	192.108	0
1340	192.113	11.5739
1341	192.118	9.06193
1342	192.123	2.97247
1343	192.127	0
1344	192.557	0
1345	192.561	0.257431
1346	192.566	0
1347	192.571	0.305228
1348	192.576	0
1349	193.011	0
1350	193.015	8.89939
1351	193.02	6.59204
1352	193.025	2.14432
1353	193.03	0.31867
1354	193.035	0
1355	193.04	0
1356	193.044	0.100068
1357	193.049	1.15464
1358	193.054	0.442596
1359	193.059	0.0544409
1360	193.064	7.65618
1361	193.069	4.79201
1362	193.073	1.83111
1363	193.078	0
1364	193.083	1.40519
1365	193.088	1.76045
1366	193.093	0
1367	193.102	0
1368	193.107	0.249899
1369	193.112	0
1370	193.151	0
1371	193.155	0.725146
1372	193.16	2.35436
1373	193.165	0
1374	193.75	0
1375	193.755	0.0539286
1376	193.76	0
1377	195.04	0
1378	195.045	12.2311
1379	195.05	6.48708
1380	195.055	1.74735
1381	195.06	0
1382	195.074	0
1383	195.079	0.0204002
1384	195.084	0
1385	195.132	0
1386	195.137	8.3462
1387	195.142	4.69323
1388	195.147	1.22257
1389	195.152	0.0129229
1390	195.157	0
1391	195.405	0
1392	195.409	0.297754
1393	195.414	0
1394	195.657	0
1395	195.662	0.221332
1396	195.667	0
1397	196.042	0
1398	196.047	1.29348
1399	196.052	3.99163
1400	196.056	1.0068
1401	196.061	0
1402	196.139	0
1403	196.144	0.644875
1404	196.149	0.282484
1405	196.154	0
1406	196.159	0.397398
1407	196.164	0.0329766
1408	196.168	3.43826
1409	196.173	2.06262
1410	196.178	0
1411	197.041	0
1412	197.046	1.71933
1413	197.051	3.17162
1414	197.056	44.5915
1415	197.061	88.7442
1416	197.066	49.3512
1417	197.071	22.1688
1418	197.075	10.1088
1419	197.08	4.84453
1420	197.085	0.670589
1421	197.09	0
1422	197.139	0
1423	197.144	0.191257
1424	197.149	0.736189
1425	197.154	0
1426	198.053	0
1427	198.058	1.95939
1428	198.063	13.3279
1429	198.068	11.0441
1430	198.072	4.78718
1431	198.077	0.619849
1432	198.082	0
1433	198.999	0
1434	199.004	7.88095
1435	199.008	8.80717
1436	199.013	3.05485
1437	199.018	0.635313
1438	199.023	0
1439	199.033	0
1440	199.038	5.14013
1441	199.043	3.22898
1442	199.048	0
1443	199.062	0
1444	199.067	0.360455
1445	199.072	31.1901
1446	199.077	48.9528
1447	199.082	22.3568
1448	199.087	7.76244
1449	199.092	1.62055
1450	199.097	0
1451	199.126	0
1452	199.131	1.80695
1453	199.136	2.6374
1454	199.141	0.647714
1455	199.146	0.102265
1456	199.151	0
1457	200.04	0
1458	200.045	0.671603
1459	200.05	0
1460	200.06	0
1461	200.065	0.490166
1462	200.069	1.07961
1463	200.074	2.31082
1464	200.079	6.86948
1465	200.084	3.63299
1466	200.089	1.55664
1467	200.094	0.80077
1468	200.099	0.259688
1469	200.104	0
1470	201.044	0
1471	201.049	2.78196
1472	201.054	15.8121
1473	201.059	11.7594
1474	201.064	3.85784
1475	201.069	1.7067
1476	201.074	0
1477	201.084	0
1478	201.089	0.561384
1479	201.094	0
1480	201.104	0
1481	201.109	0.61639
1482	201.113	0
1483	201.128	0
1484	201.133	0.0240864
1485	201.138	0
1486	201.143	0.503552
1487	201.148	3.30733
1488	201.153	1.36037
1489	201.158	0.00409146
1490	201.163	0.0710117
1491	201.168	0
1492	201.178	0
1493	201.183	0.00621977
1494	201.188	0
1495	202.155	0
1496	202.16	0.257248
1497	202.165	0
1498	202.977	0
1499	202.982	0.750972
1500	202.987	0
1501	204.959	0
1502	204.964	23.8796
1503	204.969	103.754
1504	204.974	68.7653
1505	204.978	31.5589
1506	204.983	13.049
1507	204.988	4.02363
1508	204.994	0
1509	205.083	0
1510	205.088	0.303304
1511	205.093	0
1512	205.118	0
1513	205.123	0.723516
1514	205.128	0
1515	205.153	0
1516	205.158	2.91761
1517	205.163	1.33566
1518	205.168	0
1519	205.686	0
1520	205.691	0.150223
1521	205.696	0
1522	205.965	0
1523	205.97	0.380844
1524	205.976	0
1525	206.23	0
1526	206.235	0.191116
1527	206.24	0
1528	206.965	0
1529	206.97	0.169961
1530	206.975	0.262227
1531	206.98	0
1532	207	0
1533	207.005	0.125293
1534	207.01	3.84868
1535	207.015	1.72793
1536	207.02	0.96274
1537	207.025	0
1538	207.065	0
1539	207.07	0.111776
1540	207.075	0
1541	207.1	0
1542	207.105	0.345814
1543	207.11	0
1544	207.43	0
1545	207.435	0.162539
1546	207.44	0
1547	208.042	0
1548	208.047	0.316573
1549	208.052	4.58925
1550	208.057	0
1551	208.232	0
1552	208.238	0.28281
1553	208.243	0
1554	209.041	0
1555	209.046	0.503478
1556	209.051	1.99685
1557	209.056	35.5498
1558	209.061	54.6653
1559	209.066	24.5169
1560	209.071	10.4415
1561	209.076	5.01942
1562	209.081	4.07851
1563	209.086	2.63324
1564	209.091	2.20906
1565	209.096	0.850574
1566	209.101	0
1567	209.147	0
1568	209.152	3.4732
1569	209.157	3.60546
1570	209.162	0.207718
1571	209.167	0.730438
1572	209.172	0
1573	209.937	0
1574	209.942	0.528448
1575	209.947	9.09023
1576	209.952	6.58309
1577	209.957	2.17777
1578	209.962	1.18506
1579	209.967	0
1580	210.053	0
1581	210.058	2.78171
1582	210.063	9.38736
1583	210.068	5.77527
1584	210.073	0
1585	210.875	0
1586	210.88	4.47116
1587	210.885	6.52803
1588	210.89	2.32695
1589	210.895	0.944142
1590	210.9	0.282261
1591	210.906	0
1592	211.032	0
1593	211.037	12.2119
1594	211.042	12.6314
1595	211.047	5.4991
1596	211.052	1.13395
1597	211.057	0
1598	211.067	0
1599	211.072	6.91016
1600	211.077	13.3293
1601	211.082	3.78089
1602	211.087	1.17304
1603	211.093	0
1604	211.128	0
1605	211.133	0.876712
1606	211.138	0
1607	211.998	0
1608	212.003	0.141412
1609	212.008	0
1610	212.038	0
1611	212.043	8.35181
1612	212.048	10.1977
1613	212.054	2.18124
1614	212.059	0
1615	212.069	0
1616	212.074	0.178385
1617	212.079	1.56509
1618	212.084	0
1619	212.124	0
1620	212.13	0.51159
1621	212.135	0
1622	212.16	0
1623	212.165	0.793344
1624	212.17	0
1625	212.87	0
1626	212.875	0.921492
1627	212.88	4.25063
1628	212.885	0.542712
1629	212.89	0
1630	212.925	0
1631	212.93	0.0308542
1632	212.935	0
1633	213.037	0
1634	213.042	2.52593
1635	213.047	9.01605
1636	213.052	63.8554
1637	213.057	65.6143
1638	213.062	28.6766
1639	213.067	12.0805
1640	213.073	1.64615
1641	213.078	0
1642	213.144	0
1643	213.149	1.77058
1644	213.154	0.336045
1645	213.159	0
1646	213.957	0
1647	213.962	4.62772
1648	213.967	2.33859
1649	213.972	0
1650	214.048	0
1651	214.053	3.07087
1652	214.058	11.6605
1653	214.064	9.19564
1654	214.069	3.32799
1655	214.074	0.397079
1656	214.079	0
1657	214.14	0
1658	214.145	0.113962
1659	214.15	0
1660	215.026	0
1661	215.031	1.48997
1662	215.036	1.35197
1663	215.042	0.821899
1664	215.047	9.67399
1665	215.052	18.2594
1666	215.057	10.3508
1667	215.062	6.23477
1668	215.067	11.0618
1669	215.072	12.1751
1670	215.077	5.23801
1671	215.082	0.751509
1672	215.087	0.0869902
1673	215.093	0
1674	215.159	0
1675	215.164	0.670276
1676	215.169	0
1677	215.787	0
1678	215.792	0.00210012
1679	215.797	0
1680	215.812	0
1681	215.817	0.116349
1682	215.822	0
1683	215.863	0
1684	215.868	0.130826
1685	215.874	0
1686	215.96	0
1687	215.965	0.00126134
1688	215.971	0
1689	216.047	0
1690	216.052	0.9334
1691	216.058	0.820206
1692	216.063	0
1693	216.088	0
1694	216.093	0.0585445
1695	216.098	0.842444
1696	216.103	0
1697	216.257	0
1698	216.262	0.139025
1699	216.267	0.384047
1700	216.272	0
1701	216.354	0
1702	216.359	0.299531
1703	216.364	0.349252
1704	216.369	0
1705	216.4	0
1706	216.405	0.387196
1707	216.41	0.232218
1708	216.415	0
1709	216.554	0
1710	216.559	0.317869
1711	216.564	0
1712	216.789	0
1713	216.794	0.171269
1714	216.799	0
1715	216.866	0
1716	216.871	0.507054
1717	216.876	0
1718	217.081	0
1719	217.086	0.588851
1720	217.091	0
1721	217.096	1.13931
1722	217.101	3.49771
1723	217.107	5.29367
1724	217.112	4.03217
1725	217.117	2.012
1726	217.122	0
1727	217.168	0
1728	217.173	0.0945126
1729	217.178	0
1730	217.532	0
1731	217.537	0.257275
1732	217.542	0
1733	217.583	0
1734	217.589	0.726331
1735	217.594	0
1736	217.599	0
1737	217.604	0.659606
1738	217.609	0
1739	217.681	0
1740	217.686	0.00995042
1741	217.691	0
1742	217.825	0
1743	217.83	0.113256
1744	217.835	0
1745	217.85	0
1746	217.855	0.208946
1747	217.861	0
1748	217.881	0
1749	217.886	0.26572
1750	217.891	0
1751	217.958	0
1752	217.963	0.0332857
1753	217.968	0
1754	218.102	0
1755	218.107	0.580978
1756	218.112	0
1757	218.127	0
1758	218.133	0.0563091
1759	218.138	0
1760	218.251	0
1761	218.256	0.069401
1762	218.261	0
1763	218.271	0
1764	218.276	0.0241382
1765	218.282	0
1766	218.431	0
1767	218.436	0.24703
1768	218.441	0
1769	218.569	0
1770	218.575	0.0243941
1771	218.58	0
1772	218.703	0
1773	218.708	0.149703
1774	218.713	0
1775	218.796	0
1776	218.801	0.148708
1777	218.806	0
1778	218.868	0
1779	218.873	0.378489
1780	218.878	0
1781	219.094	0
1782	219.099	0.117241
1783	219.104	0
1784	219.13	0
1785	219.135	0.566812
1786	219.14	0
1787	219.145	0.0171539
1788	219.151	0.208746
1789	219.156	0.135514
1790	219.161	0
1791	219.166	0
1792	219.171	0.229279
1793	219.176	0.515202
1794	219.182	0
1795	219.346	0
1796	219.351	0.776869
1797	219.357	0.80647
1798	219.362	0
1799	219.424	0
1800	219.429	0.415839
1801	219.434	0
1802	219.511	0
1803	219.516	0.00578517
1804	219.522	0
1805	219.79	0
1806	219.795	0.0311784
1807	219.8	0
1808	219.934	0
1809	219.939	0.0313394
1810	219.944	0
1811	219.949	0.698919
1812	219.954	0
1813	220.027	0
1814	220.032	0.337181
1815	220.037	0.11353
1816	220.042	0
1817	220.125	0
1818	220.13	0.157369
1819	220.135	0.115803
1820	220.14	14.8157
1821	220.145	65.8954
1822	220.15	42.9764
1823	220.156	18.3628
1824	220.161	7.74028
1825	220.166	2.30601
1826	220.171	0
1827	220.393	0
1828	220.398	0.536652
1829	220.403	0
1830	220.708	0
1831	220.713	0.280854
1832	220.718	0.356575
1833	220.724	0.0474696
1834	220.729	0.329877
1835	220.734	0
1836	220.889	0
1837	220.894	0.0944129
1838	220.899	0
1839	221.039	0
1840	221.044	0.119606
1841	221.049	0
1842	221.054	0.350364
1843	221.06	2.18358
1844	221.065	1.30356
1845	221.07	0
1846	221.116	0
1847	221.122	0.0718706
1848	221.127	0
1849	221.132	0.0194261
1850	221.137	0
1851	221.142	0.475642
1852	221.148	14.0857
1853	221.153	44.2805
1854	221.158	28.3032
1855	221.163	13.0044
1856	221.168	4.90785
1857	221.173	1.56378
1858	221.179	0
1859	221.204	0
1860	221.209	0.0921617
1861	221.215	0
1862	221.344	0
1863	221.349	0.523358
1864	221.354	0.439142
1865	221.359	0
1866	221.416	0
1867	221.422	0.238112
1868	221.427	0.609713
1869	221.432	0
1870	221.499	0
1871	221.504	0.197861
1872	221.51	0
1873	221.561	0
1874	221.566	0.102409
1875	221.572	0
1876	221.649	0
1877	221.655	0.135816
1878	221.66	0
1879	221.675	0
1880	221.68	0.153348
1881	221.686	0.0312885
1882	221.691	0
1883	221.945	0
1884	221.95	0.521222
1885	221.955	0
1886	222.084	0
1887	222.09	0.0540141
1888	222.095	0.0643187
1889	222.1	0
1890	222.152	0
1891	222.157	4.71148
1892	222.162	3.88623
1893	222.167	1.59319
1894	222.173	1.57369
1895	222.178	0.199839
1896	222.183	0
1897	222.364	0
1898	222.37	0.0796351
1899	222.375	0
1900	222.437	0
1901	222.442	0.00462208
1902	222.447	0.998969
1903	222.452	0.473198
1904	222.458	0.242904
1905	222.463	0.0404943
1906	222.468	0
1907	222.478	0
1908	222.484	0.115315
1909	222.489	0
1910	222.66	0
1911	222.665	0.111281
1912	222.67	0
1913	222.748	0
1914	222.754	0.352747
1915	222.759	0
1916	222.971	0
1917	222.977	0.515077
1918	222.982	0
1919	223.013	0
1920	223.018	0.0939605
1921	223.023	12.8481
1922	223.029	22.2537
1923	223.034	12.712
1924	223.039	7.81293
1925	223.044	2.12159
1926	223.049	0
1927	223.091	0
1928	223.096	0.208118
1929	223.101	0.121604
1930	223.107	0
1931	223.112	0.0962792
1932	223.117	0
1933	223.174	0
1934	223.179	2.38484
1935	223.184	0.481063
1936	223.19	0
1937	223.32	0
1938	223.325	0.103946
1939	223.33	0
1940	223.351	0
1941	223.356	0.277272
1942	223.361	0
1943	223.564	0
1944	223.569	0.503761
1945	223.574	0
1946	223.689	0
1947	223.694	0.181763
1948	223.699	0
1949	223.793	0
1950	223.798	0.146974
1951	223.803	0
1952	223.871	0
1953	223.876	0.0299889
1954	223.881	0.428544
1955	223.886	0
1956	223.923	0
1957	223.928	0.360973
1958	223.933	0
1959	224.016	0
1960	224.022	0.941096
1961	224.027	4.84307
1962	224.032	2.47256
1963	224.037	0
1964	224.042	0.37936
1965	224.048	4.49255
1966	224.053	0.60913
1967	224.058	0
1968	224.152	0
1969	224.157	0.823148
1970	224.162	17.7805
1971	224.167	16.5084
1972	224.173	7.60508
1973	224.178	3.56318
1974	224.183	0.626742
1975	224.188	0
1976	224.803	0
1977	224.808	0.265339
1978	224.814	0
1979	224.839	0
1980	224.845	0.257275
1981	224.85	0
1982	224.928	0
1983	224.933	0.370801
1984	224.939	0
1985	225.001	0
1986	225.006	0.79233
1987	225.012	0
1988	225.017	0
1989	225.022	2.07955
1990	225.027	1.71904
1991	225.032	0.719218
1992	225.038	0.276852
1993	225.043	0
1994	225.048	44.6666
1995	225.053	274.996
1996	225.059	217.36
1997	225.064	100.764
[truncated: 19,215 more rows]
