# Supplementary material for: Synthesis of Hydrophobic Derivatives of Stilbenes with Improved Permeability and Limited Phase II Reactions
Source: J Agric Food Chem. 2026 Apr 15;74(16):12945–55. doi: 10.1021/acs.jafc.6c00922 (PMC13133912; doi:10.1021/acs.jafc.6c00922)
Supplement: Supplementary file 1 [file jf6c00922_si_001.zip › RO MS Spectra.xlsx]

## Sheet: 202012476
#"-ESI Scan (rt: 0.055-0.217 min	40 scans) Frag=350.0V CID@5.0 202012476.d Subtract "
#Point	X(Thompsons)	Y(Counts)
0	50.4959	6.20159
1	50.6453	6.12321
2	51.209	3.53279
3	51.9334	1.99982
4	52.124	6.01321
5	53.519	6.76754
6	53.6454	5.05015
7	53.8382	7.32545
8	54.2616	6.2759
9	55.516	6.45031
10	56.3443	5.72813
11	56.9071	3.21227
12	57.0348	53.0876
13	57.2455	8.48023
14	57.2524	4.42677
15	58.9596	3.30269
16	59.014	1.92146
17	59.0209	5.36865
18	60.0822	2.37914
19	60.121	5.30081
20	60.5179	2.98323
21	60.9875	16.0846
22	60.9937	2.9273
23	61.9886	1671.52
24	64.5664	5.8828
25	64.7192	2.63183
26	64.8137	1.79731
27	65.7885	6.69732
28	66.2847	5.29004
29	66.8985	5.90048
30	67.2192	4.62678
31	67.792	2.80544
32	69.3771	2.04704
33	70.5823	8.15534
34	72.8104	2.51547
35	72.938	2.81047
36	75.0085	10.3675
37	75.2093	5.63872
38	75.3711	2.58827
39	75.6324	5.12501
40	76.2611	2.67148
41	77.1967	4.05492
42	77.3308	2.60784
43	77.4039	5.80294
44	78.9189	169.809
45	79.3846	6.18294
46	79.3987	5.17686
47	79.9575	19.1546
48	80.2506	2.52507
49	80.9169	216.783
50	80.9648	29.9051
51	85.0545	5.35997
52	86.7999	5.58108
53	86.9755	6.79401
54	87.0087	11.4943
55	87.2084	5.65919
56	87.2199	2.53815
57	87.9261	28.2134
58	87.9459	5.68238
59	88.0292	0.316062
60	88.768	2.70737
61	89.0381	4.88626
62	89.7548	6.37516
63	90.6625	2.85517
64	91.0233	13.1209
65	91.5393	5.42674
66	92.0901	5.48625
67	93.0347	103.227
68	93.7862	5.67439
69	94.9813	128.886
70	95.3696	7.21693
71	95.9522	6.83362
72	96.5652	3.24718
73	96.9601	19.743
74	97.016	5.30254
75	97.6706	5.17469
76	98.0083	2.52036
77	98.8981	5.52883
78	99.045	16.5988
79	99.4879	6.71299
80	102.044	5.71807
81	102.949	10.4554
82	103.005	5.47904
83	103.615	5.29516
84	103.92	32.912
85	104.063	5.77514
86	106.457	2.65488
87	106.819	3.27288
88	106.954	5.25313
89	108.094	5.86287
90	108.509	6.18769
91	108.9	5.50909
92	108.989	3.45185
93	109.066	7.85089
94	110.96	4.00084
95	110.977	121.452
96	112.886	5.10306
97	112.944	5.2129
98	112.986	3282.71
99	113.059	50.9573
100	114.086	6.23469
101	115.055	1544.8
102	116.058	98.8806
103	117.035	1483.9
104	118.038	55.7115
105	118.183	0.492117
106	119.05	657.164
107	119.649	5.40253
108	119.666	5.06977
109	119.914	20.0649
110	120.054	7.5825
111	121.029	239.339
112	123.008	5.93262
113	123.081	7.11406
114	124.352	5.41672
115	124.486	5.05452
116	126.103	3.03441
117	127.077	5.67878
118	127.398	5.1733
119	128.085	1.95905
120	128.682	5.52431
121	129.057	10.0461
122	131.051	7.28997
123	131.619	2.07742
124	133.536	6.45367
125	134.197	5.55607
126	137.026	81.1968
127	138.255	2.39673
128	138.69	5.13594
129	139.055	48.9161
130	140.106	5.13123
131	140.742	5.2354
132	141.034	136.505
133	141.071	447.444
134	142.075	1.5748
135	142.983	5.93408
136	143.05	9608.37
137	144.054	1017.45
138	144.332	5.08078
139	145.03	199.868
140	145.049	1.21268
141	145.288	6.33613
142	146.024	2.87127
143	146.938	50.0995
144	149.01	23.8705
145	150.433	6.54363
146	151.039	12.0692
147	152.771	7.54668
148	152.901	5.19093
149	153.092	26.0717
150	154.974	1046.66
151	155.071	19.7004
152	155.106	8.90445
153	155.976	0.0775971
154	156.057	37.0521
155	156.584	5.12581
156	157.066	1095.04
157	157.087	14.8018
158	158.037	19.7288
159	158.069	61.4317
160	159.045	26.9585
161	159.065	18.9292
162	159.081	711.78
163	159.103	5.86392
164	160.084	33.6941
165	160.099	5.56678
166	161.027	3.71805
167	161.06	7.03513
168	162.96	2.43439
169	163.029	2.76516
170	163.369	6.71403
171	163.399	1.93364
172	165.04	78.6568
173	165.053	5.44548
174	165.07	19.2573
175	165.574	2.59862
176	166.047	2.4742
177	167.038	11.7443
178	167.05	406.891
179	167.145	6.11214
180	168.055	8.76418
181	168.339	1.87195
182	168.944	5.36021
183	169.065	54.8437
184	169.124	58.6362
185	171.045	183.329
186	171.102	385.694
187	171.954	6.39083
188	173.121	3.28615
189	175.69	5.38601
190	177.056	2.01392
191	177.09	7.23068
192	178.054	110.388
193	179.034	18.17
194	179.056	2.91058
195	180.058	429.64
196	180.189	5.63411
197	180.522	2.05572
198	180.553	2.58358
199	180.99	5.34571
200	181.199	5.38512
201	182.074	814.295
202	183.009	4.98155
203	183.045	638.57
204	183.081	4173.35
205	183.138	9.96315
206	184.052	353.663
207	184.085	528.812
208	185.061	9259.69
209	185.089	5.63372
210	185.118	505.336
211	185.863	5.96219
212	186.064	1197.88
213	187.041	55.4463
214	187.067	64.8414
215	187.095	26.6548
216	190.928	80.9126
217	191.059	1.22227
218	192.116	34.2123
219	192.726	5.93049
220	192.93	11.2593
221	194.631	5.15002
222	195.044	11.0889
223	196.051	21.306
224	196.886	8.66428
225	197.06	564.955
226	197.083	3.27445
227	197.119	14.1492
228	198.068	11.7006
229	198.256	2.35374
230	199.045	20.7221
231	199.076	276.769
232	201.113	21.5546
233	201.149	11.0313
234	201.268	2.35748
235	201.452	2.24932
236	201.841	2.81433
237	202.821	5.25583
238	203.109	3.1865
239	203.852	5.52501
240	204.97	537.508
241	205.082	6.88723
242	207.139	199.87
243	207.279	3.42201
244	209.061	398.42
245	209.119	50.9851
246	209.156	7.34344
247	209.167	7.0093
248	209.631	1.67577
249	210.066	26.1675
250	210.185	11.9017
251	210.884	14.1165
252	211.039	41.7512
253	211.134	116.183
254	212.049	31.1447
255	212.882	2.81444
256	213.055	285.815
257	214.143	6.34701
258	214.439	5.87857
259	215.05	56.7085
260	215.072	20.0451
261	215.657	2.158
262	218.076	3.40511
263	218.29	5.92164
264	220.147	547.555
265	221.087	14.3946
266	221.154	309.214
267	221.609	2.60441
268	223.028	335.164
269	224.166	198.498
270	225.006	11.2597
271	225.056	4983.28
272	225.113	136.662
273	225.175	3.63367
274	225.696	7.70146
275	225.717	50.5623
276	225.736	36.4531
277	225.747	200.534
278	225.761	64.0864
279	225.783	73.0833
280	225.797	12.8056
281	225.824	42.6579
282	225.843	56.1494
283	225.868	11.733
284	225.895	10.8546
285	225.961	34.051
286	225.994	6.85991
287	226.021	15.6841
288	226.038	9.52913
289	226.062	1539.1
290	226.095	9.55213
291	226.114	30.8145
292	226.147	44.7372
293	226.18	5.79325
294	226.265	4.92266
295	226.765	5.25012
296	226.785	5.37562
297	226.882	6.76563
298	226.919	13.8938
299	226.951	25.6753
300	226.984	36.3524
301	226.994	16.5237
302	227.008	10.6471
303	227.034	14.2304
304	227.072	711796
305	227.158	2.35751
306	227.509	37.4949
307	227.533	93.5535
308	227.561	114.963
309	227.574	9.67454
310	227.587	51.5648
311	227.602	41.2749
312	227.617	32.9306
313	227.633	60.5432
314	227.667	55.9359
315	227.677	24.7728
316	227.702	49.0158
317	227.721	63.3339
318	227.742	31.4826
319	227.764	81.4397
320	227.786	41.6799
321	227.808	82.4799
322	227.825	78.364
323	227.843	15.7737
324	227.854	33.551
325	227.876	39.1495
326	227.893	19.5666
327	227.919	27.3469
328	227.947	18.1364
329	227.984	19.4481
330	228.075	109014
331	228.516	2.48698
332	228.542	5.49545
333	228.577	22.1755
334	228.815	10.1861
335	229.077	10398.7
336	229.14	10.9408
337	230.08	841.816
338	231.174	2.83345
339	233.156	3.54429
340	234.912	3.06234
341	235.1	46.5276
342	235.134	180.817
343	236.105	1651.47
344	236.2	36.6689
345	237.065	0.45459
346	237.11	227.999
347	238.115	6.56854
348	238.181	889.913
349	239.07	356.144
350	239.09	3.63318
351	239.159	3999.13
352	239.179	7.37155
353	240.061	2.78042
354	240.114	5.51721
355	240.141	4.24349
356	240.161	861.525
357	241.051	307.086
358	241.087	237.747
359	241.112	0.207974
360	241.157	113.792
361	241.181	10.6252
362	241.219	6.22977
363	242.058	83.8658
364	243.066	999.78
365	243.081	1.95676
366	243.196	5.53378
367	244.069	38.5617
368	245.851	3.15822
369	245.88	5.6033
370	247.203	83.6956
371	248.525	2.58379
372	249.117	11.1061
373	249.152	12.2443
374	249.461	3.09145
375	250.04	8.90884
376	250.218	35.3012
377	250.743	5.55015
378	250.996	2.17108
379	251.127	3.25028
380	251.238	66.5627
381	252.134	5.66845
382	252.16	12.5819
383	252.196	1619.99
384	253.144	30.2885
385	253.201	169.48
386	253.412	2.51057
387	254.176	742.166
388	255.066	2864.28
389	255.154	7.5163
390	255.18	81.2125
391	255.216	6.93941
392	255.233	54.0754
393	256.051	3.66674
394	256.07	429.374
395	256.236	8.72093
396	256.386	2.55317
397	257.173	5.55828
398	257.333	5.80176
399	257.864	3.56995
400	258.776	5.39902
401	258.865	6.69213
402	258.916	24.5253
403	260.631	5.24524
404	261.155	0.0515747
405	262.592	6.67792
406	263.235	2.19942
407	264.196	127.88
408	265.118	0.887983
409	265.148	4146.82
410	265.219	10.7086
411	266.151	575.426
412	266.175	158.826
413	266.212	753.938
414	267.058	4.89788
415	267.147	192.093
416	267.215	56.8386
417	268.192	1348.01
418	268.793	2.64043
419	269.083	210.351
420	269.13	40.971
421	269.196	199.449
422	269.212	57.0174
423	270.199	10.7648
424	270.36	2.94402
425	270.611	2.52728
426	271.096	6.64454
427	271.149	1397.32
428	271.226	69.7817
429	272.056	125.306
430	272.151	123.054
431	275.767	5.89808
432	277.144	146.133
433	277.217	31.8321
434	278.213	161.36
435	279.163	667.503
436	279.195	6.10833
437	279.233	308.413
438	280.166	64.5877
439	280.191	565.683
440	280.235	32.8203
441	280.923	3.55514
442	281.051	6.82837
443	281.154	26.9639
444	281.196	34.8481
445	281.249	80677.8
446	281.605	2.06769
447	281.659	0.0359578
448	281.724	4.78928
449	281.849	2.23879
450	282.034	5.82748
451	282.108	5.44657
452	282.168	5.50087
453	282.208	509.103
454	282.252	14596.4
455	283.1	9.89914
456	283.184	3.40329
457	283.209	11.6777
458	283.256	1819.51
459	284.261	63.2456
460	285.164	292.468
461	285.207	10.7327
462	286.32	2.86483
463	286.898	4.05073
464	287.143	984.872
465	288.143	40.9072
466	289.087	233.764
467	289.145	23.9899
468	290.091	31.2179
469	290.213	145.811
470	291.161	7.77041
471	291.197	1318.54
472	292.199	259.218
473	292.226	62.5903
474	293.103	3.06168
475	293.178	3525.64
476	293.212	1398.1
477	294.181	659.571
478	294.21	580.922
479	294.456	5.02549
480	295.058	3.90006
481	295.181	115.635
482	295.228	22012.2
483	296.186	10.6861
484	296.204	5.28135
485	296.231	3979.49
486	296.971	5.74652
487	297.08	10.2696
488	297.124	29.5052
489	297.153	3605.84
490	297.21	19.4451
491	297.243	13767.6
492	297.279	5.87924
493	298.156	668.091
494	298.247	2533.61
495	299.025	29.9377
496	299.15	192.241
497	299.18	8.68827
498	299.218	7.3966
499	299.255	461.42
500	300.257	9.77498
501	302.817	0.620041
502	303.139	197.802
503	303.232	3.32711
504	304.125	2.40442
505	304.229	0.431545
506	305.14	5.92129
507	305.176	424.467
508	305.259	1.01884
509	306.207	423.693
510	307.192	874.269
511	308.194	92.3897
512	308.223	73.4261
513	309.144	5.85132
514	309.174	1718.17
515	309.207	3816.24
516	309.28	65.5529
517	310.177	213.561
518	310.21	653.913
519	311.128	44.8359
520	311.169	13009
521	311.223	8494.95
522	311.293	6.79113
523	311.465	5.00172
524	312.172	2486.19
525	312.226	1583.86
526	313.08	5.7141
527	313.168	723.188
528	313.238	5158.73
529	314.169	60.742
530	314.242	947.036
531	315.179	7.69162
532	315.253	612.107
533	316.259	47.8754
534	316.783	5.53236
535	316.886	8.06538
536	317.045	5.91394
537	317.082	126.101
538	317.149	11.0868
539	318.082	4.48568
540	318.783	5.24116
541	318.937	14.5149
542	318.979	2372.26
543	319.134	51.3755
544	320.133	7.6255
545	320.885	19.7924
546	321.172	187.092
547	321.21	342.743
548	322.205	9.87857
549	322.238	22.2674
550	323.168	11.3011
551	323.185	383.171
552	323.207	28.2843
553	323.259	232.54
554	324.186	13.4928
555	324.359	2.43905
556	325.122	18.2353
557	325.147	52.5123
558	325.184	15762.8
559	325.236	49.7903
560	325.275	41.5027
561	326.151	5.45008
562	326.188	3285.3
563	326.903	22.3447
564	327.183	903.839
565	327.217	849.788
566	327.249	9.31768
567	328.184	59.087
568	328.22	91.5829
569	328.705	5.63552
570	329.233	574.127
571	330.24	17.6119
572	331.094	3.44889
573	333.076	46.6047
574	333.113	287.673
575	333.203	15.3675
576	333.468	2.34198
577	334.112	6.81708
578	334.617	2.73961
579	335.27	253.45
580	335.972	6.91128
581	336.255	5.25026
582	337.143	59.6107
583	337.204	758.601
584	337.515	2.35971
585	338.207	73.6193
586	338.769	5.57302
587	339.156	43.591
588	339.2	12856.4
589	339.252	68.0236
590	339.29	89.6464
591	340.145	7.31047
592	340.203	2746.31
593	341.198	826.038
594	341.234	24.6676
595	341.27	21.1534
596	342.198	51.5507
597	343.163	31.529
598	343.21	20.086
599	343.587	3.00428
600	345.235	7.26151
601	346.168	4.06804
602	347.093	32.6378
603	348.095	10.9359
604	349.204	25.4884
605	349.236	2693.1
606	349.286	570.569
607	350.239	591.23
608	350.291	29.3338
609	351.185	121.394
610	351.245	53.6275
611	352.251	6.84022
612	352.969	12.2505
613	353.14	19.1705
614	353.172	8.74996
615	353.2	961.815
616	353.226	1.47802
617	353.308	5.82834
618	354.182	11.9252
619	354.203	74.6217
620	354.603	5.50039
621	355.155	32.6977
622	355.195	75.5424
623	355.279	8.77375
624	356.683	5.6835
625	357.183	27.0082
626	358.207	11.3781
627	358.312	357.304
628	359.314	35.4587
629	360.106	6.0195
630	360.226	37.104
631	360.266	10.7666
632	360.327	8387.06
633	361.037	8.29909
634	361.105	5.66358
635	361.221	3.75015
636	361.287	26.725
637	361.331	2169.31
638	362.203	12.7371
639	362.237	15.263
640	362.279	30.1843
641	362.343	146424
642	362.87	2.13785
643	362.911	25.6772
644	363.165	0.654297
645	363.214	150.592
646	363.241	9.65929
647	363.283	62.8825
648	363.346	35504.9
649	364.008	5.48223
650	364.215	5.74548
651	364.264	0.116632
652	364.298	17.8154
653	364.316	10.2005
654	364.35	4171.88
655	365.211	7.20608
656	365.232	283.929
657	365.352	370.499
658	366.142	5.09545
659	366.224	14.4354
660	367.155	569.117
661	367.191	86.7894
662	367.235	71.3665
663	367.493	5.62574
664	368.159	18.4714
665	368.241	6.31006
666	369.167	47.1856
667	369.235	2.22278
668	369.299	5.56764
669	371.151	11.0396
670	371.19	9.79157
671	372.29	821.578
672	373.047	15.4348
673	373.294	92.6502
674	374.042	9.62334
675	374.306	2464.45
676	375.309	674.516
677	376.076	5.85372
678	376.261	16.3335
679	376.322	24013.7
680	376.739	6.16245
681	377.198	27.1383
682	377.281	28.506
683	377.325	6221.79
684	378.3	11.9602
685	378.337	5194.8
686	378.879	3.42489
687	379.158	5.57557
688	379.26	67.0358
689	379.341	1351.29
690	380.346	83.9565
691	381.146	5.439
692	381.171	1137.69
693	381.196	5.18672
694	381.232	526.456
695	381.302	9.62988
696	381.337	6.52604
697	382.174	169.413
698	382.24	23.147
699	383.183	20.6386
700	383.279	8.82284
701	383.353	21.0681
702	384.232	352.881
703	384.866	7.71558
704	385.172	89.6194
705	385.229	12.007
706	388.285	327.211
707	389.05	24.9937
708	390.046	5.5527
709	390.301	3240.77
710	390.375	21.8499
711	391.194	3.2549
712	391.216	590.985
713	391.305	851.096
714	392.217	52.749
715	392.281	4.75754
716	392.317	3373.79
717	392.835	5.8118
718	393.112	6.70235
719	393.171	128.58
720	393.276	360.116
721	393.32	966.452
722	394.253	5.29352
723	394.278	32.0051
724	394.332	7947.96
725	395.186	624.717
726	395.23	253.786
727	395.262	120.324
728	395.336	2158.02
729	395.392	17.0522
730	396.19	59.3734
731	396.231	15.3225
732	396.345	635.745
733	396.884	2.96075
734	397.166	169.107
735	397.193	33.489
736	397.226	526.593
737	397.341	80.2508
738	398.208	6.32566
739	398.233	9.79035
740	399.229	11.0152
741	399.259	6.49784
742	401.269	681.459
743	401.307	5.36885
744	401.932	2.42631
745	402.272	107.67
746	403.194	10.9939
747	403.285	113.817
748	404.016	2.20269
749	404.281	683.922
750	404.352	11.7364
751	405.281	205.841
752	405.885	2.78351
753	406.296	709.959
754	406.32	5.89476
755	407.115	5.32694
756	407.188	162.382
757	407.297	175.819
758	408.312	539.501
759	408.932	5.34927
760	409.11	99.8962
761	409.238	21.8406
762	409.276	154.284
763	409.319	146.782
764	410.107	11.8828
765	410.278	11.4536
766	410.327	431.68
767	410.398	0.223546
768	411.107	8.35069
769	411.181	46.0998
770	411.206	451.574
771	411.338	66.3042
772	412.209	6.86585
773	412.34	41.0547
774	412.426	7.9257
775	413.874	2.6083
776	414.207	11.5918
777	414.935	6.66869
778	415.179	3.59478
779	415.233	6.8441
780	416.317	936.576
781	417.223	56.9802
782	417.321	220.326
783	420.351	5.629
784	421.201	15.9578
785	421.229	5.23773
786	421.291	7.40022
787	422.292	11.6231
788	423.182	46.9422
789	423.229	2.14723
790	423.294	163.32
791	423.351	12.3682
792	423.382	19.7701
793	424.304	45.2661
794	424.349	4.4662
795	425.257	180.029
796	426.108	2.27083
797	426.322	11.2456
798	427.178	422.775
799	427.904	6.76115
800	428.176	10.1511
801	429.18	318.417
802	430.187	6.0871
803	431.134	2.75404
804	431.178	46.4561
805	431.292	2.83885
806	433.249	579.986
807	434.252	55.2768
808	435.179	42.7893
809	435.294	10.4579
810	435.778	5.85028
811	436.192	3.12996
812	436.272	5.26896
813	437.27	476.109
814	437.31	249.914
815	437.365	39.0974
816	438.273	46.3208
817	438.318	35.0879
818	439.158	2.9497
819	439.301	6.93926
820	439.344	21.4259
821	439.374	8.73967
822	439.759	5.34884
823	440.332	9.60789
824	441.012	5.00584
825	441.253	189.27
826	442.997	1.11708
827	446.704	2.39364
828	446.818	5.85278
829	446.949	1.768
830	447.285	11.8798
831	447.33	40.7533
832	449.312	325.566
833	451.276	6.00875
834	451.327	1021.17
835	451.377	31.6702
836	452.33	277.562
837	453.038	5.0004
838	453.134	2584.6
839	453.188	6.62005
840	453.22	5.83247
841	453.326	66.019
842	453.358	25.0058
843	454.137	849.665
844	455.139	92.5849
845	457.333	12.0724
846	457.713	3.39391
847	458.295	227.405
848	459.255	2.7936
849	459.298	45.5046
850	459.869	5.25943
851	461.222	2.9228
852	463.154	5.10647
853	463.286	58.3011
854	463.324	17.464
855	464.244	48.3932
856	465.241	11.8593
857	465.301	3074.87
858	465.34	1581.24
859	465.433	47.9629
860	466.305	1089.97
861	466.345	451.155
862	467.308	130.421
863	467.336	228.144
864	467.372	24.0358
865	467.411	6.29561
866	468.183	19.9743
867	469.282	31.8409
868	470.376	5.82365
869	473.235	5.63519
870	473.282	1544.25
871	474.286	484.061
872	474.379	3.22672
873	475.11	13.0558
874	475.222	5.38409
875	475.257	5.74672
876	475.289	30.0102
877	475.374	6.35584
878	475.772	3.818
879	476.26	5.42904
880	477.172	5.40116
881	477.301	271.281
882	477.339	53.2355
883	478.26	358.773
884	479.196	5.51349
885	479.27	75.4865
886	479.315	46.6203
887	479.356	1633.17
888	480.36	449.626
889	480.969	2.0451
890	481.063	5.21676
891	481.344	353.243
892	481.384	17.6609
893	481.428	21.5425
894	481.465	5.47801
895	481.963	8.18014
896	482.343	44.2739
897	484.384	2.54042
898	485.141	5.42989
899	485.217	132.535
900	485.278	83.0242
901	486.22	9.10566
902	487.215	6.0746
903	487.34	25.9545
904	487.427	11288.7
905	487.997	3.93938
906	488.031	20.3661
907	488.117	14.7183
908	488.169	150.44
909	488.2	3513.59
910	488.232	7.32388
911	488.282	195.735
912	488.312	1175.67
913	488.343	1471.5
914	488.374	1023.58
915	488.43	6316.51
916	488.493	737.057
917	488.531	1176.62
918	488.574	854.114
919	488.611	875.758
920	488.65	644.648
921	488.684	322.279
922	488.717	779.321
923	488.754	87.7437
924	488.78	486.77
925	488.831	283.059
926	488.875	216.08
927	488.913	196.992
928	488.953	235.849
929	488.988	104.97
930	489.016	12.4715
931	489.045	46.3863
932	489.092	27.35
933	489.137	213.868
934	489.173	424.601
935	489.214	49.4828
936	489.26	136.538
937	489.293	5079.6
938	489.381	442.065
939	489.433	1730.15
940	489.479	330.019
941	489.522	345.051
942	489.557	288.002
943	489.593	339.962
944	489.617	104.137
945	489.649	77.2085
946	489.68	232.85
947	489.716	253.283
948	489.759	182.361
949	489.803	148.495
950	489.859	134.899
951	489.887	74.1425
952	489.925	37.5876
953	489.983	120.991
954	490.013	15.7348
955	490.042	95.204
956	490.091	130.087
957	490.127	135.883
958	490.156	113.269
959	490.19	181.43
960	490.225	79.2569
961	490.259	11.965
962	490.308	9374.11
963	490.377	37.4491
964	490.401	84.9946
965	490.436	188.615
966	490.46	8.25745
967	490.493	63.2129
968	490.525	13.4459
969	490.562	75.2165
970	490.589	8.17469
971	490.614	7.2128
972	490.639	98.9165
973	490.696	101.018
974	490.75	73.6986
975	490.8	68.2115
976	490.843	164.669
977	490.889	154.7
978	490.922	21.7324
979	490.957	267.949
980	490.994	281.915
981	491.04	83.8852
982	491.08	24.6848
983	491.109	94.7299
984	491.148	21.6181
985	491.173	7.97459
986	491.215	6.23958
987	491.322	2402170
988	491.878	5.49859
989	491.931	1.08368
990	491.999	116.03
991	492.048	224.242
992	492.087	475.866
993	492.122	366.049
994	492.151	202.918
995	492.182	3.31153
996	492.226	36.0174
997	492.323	1307468
998	492.424	5.86783
999	492.469	4.36569
1000	492.626	0.358167
1001	492.708	5.37576
1002	492.741	5.95516
1003	492.784	5.60237
1004	492.9	6.38576
1005	492.933	5.429
1006	493.003	238.132
1007	493.044	293.063
1008	493.08	288.208
1009	493.113	276.042
1010	493.147	318.736
1011	493.171	51.1966
1012	493.218	189.444
1013	493.251	81.4656
1014	493.324	288171
1015	493.368	88.6467
1016	493.397	7.13605
1017	493.433	6.36526
1018	493.466	5.04644
1019	493.71	5.84245
1020	493.755	10.8316
1021	493.831	6.55312
1022	493.87	2.71407
1023	493.925	14.5306
1024	493.951	15.4062
1025	493.981	109.204
1026	494.018	130.255
1027	494.053	89.0514
1028	494.089	149.405
1029	494.135	151.105
1030	494.171	74.1719
1031	494.196	13.2474
1032	494.226	157.506
1033	494.327	35170.3
1034	494.373	47.1152
1035	494.418	21.4218
1036	494.463	17.3653
1037	494.509	19.2265
1038	494.659	20.1788
1039	494.691	11.1687
1040	494.72	11.863
1041	494.753	74.7568
1042	494.8	48.9428
1043	494.857	14.4616
1044	494.918	9.86926
1045	494.983	13.1848
1046	495.013	7.50296
1047	495.166	28.9851
1048	495.214	19.3941
1049	495.261	32.5838
1050	495.329	3554.93
1051	495.368	22.1621
1052	495.404	50.5874
1053	495.441	73.3048
1054	496.29	6.29156
1055	496.333	328.475
1056	497.058	5.42803
1057	497.287	3.70736
1058	497.336	37.613
1059	497.422	10.8297
1060	497.827	7.06526
1061	499.14	19.9127
1062	499.371	10.5622
1063	499.422	10.52
1064	501.266	32.2302
1065	501.322	6.12525
1066	501.405	296.333
1067	501.486	6.05528
1068	502.409	53.6232
1069	503.016	6.08625
1070	503.28	922.434
1071	503.421	926.218
1072	504.283	355.438
1073	504.424	262.746
1074	505.296	15733.1
1075	505.328	510.452
1076	505.356	11.4207
1077	505.425	14.8859
1078	506.019	5.74202
1079	506.3	5145.73
1080	506.334	78.1325
1081	507.218	11.5751
1082	507.246	27.4862
1083	507.312	19060.3
1084	507.386	324.526
1085	507.414	4.88042
1086	507.477	72.3113
1087	507.522	3.39551
1088	508.315	6108.3
1089	508.396	64.438
1090	509.318	1223.91
1091	509.38	38.9188
1092	509.422	25.4566
1093	510.32	149.809
1094	511.329	10.1895
1095	511.363	7.67716
1096	513.303	1.99031
1097	513.491	5.29713
1098	515.148	3.15082
1099	515.245	34.6301
1100	515.288	5.90307
1101	515.384	212.552
1102	516.389	13.9836
1103	516.452	12.0415
1104	517.26	314.949
1105	517.4	311.17
1106	518.26	21.147
1107	518.404	36.2883
1108	518.97	7.18892
1109	519.215	8.33308
1110	519.276	320.195
1111	519.312	17428
1112	519.357	23.6936
1113	519.416	3359.12
1114	520.278	260.815
1115	520.315	5834.09
1116	520.353	4.58134
1117	520.42	1115.11
1118	521.264	5.55272
1119	521.293	2116.17
1120	521.313	970.7
1121	521.358	188.127
1122	521.416	405.573
1123	521.496	10.8897
1124	522.297	887.251
1125	522.419	33.5451
1126	523.252	18.619
1127	523.306	13722
1128	523.404	24932.4
1129	523.469	12.1644
1130	523.884	0.0571342
1131	524.268	5.92507
1132	524.309	4621.37
1133	524.358	6.15724
1134	524.407	8103.84
1135	524.668	3.55323
1136	525.015	6.46277
1137	525.272	8.16426
1138	525.314	1201.87
1139	525.402	8288.9
1140	525.491	4.40178
1141	525.67	5.95632
1142	526.319	193.585
1143	526.404	2643.94
1144	526.557	5.85128
1145	527.189	10.9332
1146	527.219	9.46773
1147	527.293	6472.92
1148	527.407	427.084
1149	527.444	7.22455
1150	527.808	2.27558
1151	528.297	2251.46
1152	528.411	6.08414
1153	528.452	12.0995
1154	529.292	2383.41
1155	529.362	25.4106
1156	530.294	772.269
1157	530.373	7.48638
1158	530.454	6.09448
1159	530.862	12.6846
1160	530.966	13.8547
1161	531.248	5.97348
1162	531.301	112.317
1163	531.38	99.8201
1164	531.583	7.07913
1165	532.305	21.4221
1166	532.39	9.93025
1167	533.254	397.583
1168	533.327	624.99
1169	533.392	13.4005
1170	533.432	6863.17
1171	534.258	111.576
1172	534.33	206.785
1173	534.389	13.6126
1174	534.435	2260.88
1175	535.27	447.77
1176	535.307	216.557
1177	535.345	16.8513
1178	535.429	688.981
1179	536.271	31.3713
1180	536.303	322.101
1181	536.336	237.497
1182	536.43	37.893
1183	537.214	7.52701
1184	537.284	132.046
1185	537.322	8660.75
1186	537.381	468.279
1187	537.489	10.1255
1188	538.287	70.6053
1189	538.325	3207.24
1190	538.384	90.7203
1191	539.314	1248.89
1192	539.396	776.622
1193	539.465	8.47976
1194	540.308	218.168
1195	540.4	247.134
1196	541.269	9.6909
1197	541.316	55.5435
1198	541.395	236.246
1199	542.397	9.09
1200	543.299	18.5568
1201	545.282	6.17742
1202	547.374	6.87461
1203	547.411	207.497
1204	548.413	38.8323
1205	549.256	91.5417
1206	549.39	10.4468
1207	549.427	616.155
1208	549.524	95.8816
1209	549.829	5.13487
1210	550.255	10.1126
1211	550.3	3.95656
1212	550.429	115.202
1213	551.267	51.633
1214	551.306	30.4942
1215	551.361	160.403
1216	551.431	16.2385
1217	552.273	9.35801
1218	552.352	11.7422
1219	553.201	6.87797
1220	553.28	7.34551
1221	553.321	26.0756
1222	553.376	159.587
1223	554.382	12.739
1224	555.292	57.8296
1225	555.393	1160.91
1226	556.396	421.345
1227	556.459	2.23582
1228	557.392	407.778
1229	558.396	33.4134
1230	559.303	1680.58
1231	559.392	8.13825
1232	560.204	0.101238
1233	560.307	652.952
1234	561.312	30.3395
1235	561.39	10.9506
1236	561.489	957.229
1237	562.492	364.918
1238	563.307	10.8175
1239	563.407	130.353
1240	563.5	155.754
1241	564.415	3.84894
1242	565.422	1689.72
1243	566.425	615.523
1244	567.353	23.9645
1245	567.382	10.3883
1246	567.43	108.162
1247	567.731	6.03555
1248	569.309	34.2907
1249	569.368	36.8158
1250	570.369	5.33368
1251	571.387	175.771
1252	573.385	4.51993
1253	574.284	9.56972
1254	575.275	26.3794
1255	575.468	1581.17
1256	575.507	8.50313
1257	576.471	614.007
1258	577.098	5.42782
1259	577.365	6.04606
1260	577.429	14.5582
1261	577.484	7085.22
1262	578.487	2674.36
1263	579.33	9.8036
1264	579.399	51.0888
1265	579.499	5214.5
1266	580.502	1972.79
1267	581.345	6.13682
1268	581.417	181.846
1269	581.507	394.593
1270	582.421	19.9234
1271	582.602	5.46612
1272	583.301	3.07146
1273	583.378	4089.03
1274	584.381	1532.28
1275	584.822	5.82502
1276	585.309	3.65891
1277	585.38	492.419
1278	585.486	660.007
1279	586.49	197.049
1280	587.269	596.495
1281	588.271	152.687
1282	588.405	5.87356
1283	589.203	4.07224
1284	589.39	17.7731
1285	589.447	207.299
1286	591.208	5.90125
1287	591.462	1382.41
1288	591.571	50.9751
1289	592.466	542.722
1290	592.565	21.0054
1291	593.441	8.31275
1292	593.478	1681.93
1293	594.481	644.631
1294	595.493	1284.65
1295	596.497	488.184
1296	597.357	339.578
1297	597.436	6.10416
1298	597.502	22.8035
1299	598.361	93.4033
1300	599.37	68.4422
1301	600.001	5.39153
1302	601.245	9.69816
1303	601.428	5.51394
1304	602.422	5.19301
1305	602.842	2.59201
1306	603.346	19.6775
1307	603.42	32.6212
1308	603.467	5.62813
1309	604.4	43.2637
1310	605.159	5.2544
1311	605.308	19.4031
1312	605.442	240.244
1313	606.449	8.06648
1314	607.234	22.2385
1315	607.457	380.833
1316	608.236	9.68464
1317	608.321	6.87117
1318	608.462	116.558
1319	609.252	10.8591
1320	609.348	10.4424
1321	609.472	475.944
1322	610.476	78.578
1323	610.949	5.5935
1324	611.489	147.263
1325	615.169	25.0704
1326	616.338	5.85502
1327	617.209	11.1793
1328	617.382	29.1728
1329	617.421	51.5867
1330	618.411	13.2283
1331	619.362	7.47991
1332	619.412	11.2606
1333	619.638	7.47336
1334	621.422	15.6377
1335	623.125	5.10974
1336	623.45	24.7608
1337	623.493	8.97257
1338	623.631	1.68096
1339	625.461	8.40864
1340	626.87	3.05152
1341	627.216	6.56516
1342	627.294	26.428
1343	630.947	2.57467
1344	631.147	8.73744
1345	631.402	339.501
1346	631.432	23.1002
1347	632.027	5.73852
1348	632.402	41.614
1349	633.105	5.21146
1350	633.409	28.3907
1351	633.614	38.3022
1352	633.657	9.35141
1353	635.325	6.00572
1354	635.412	35.0134
1355	636.833	5.39229
1356	637.246	388.845
1357	638.25	88.1551
1358	639.211	6.43373
1359	639.309	0.660269
1360	639.519	5.20624
1361	641.428	6.63317
1362	642.837	2.35532
1363	643.144	3.09864
1364	644.009	5.55625
1365	645.416	648.308
1366	645.465	71.8532
1367	646.419	219.809
1368	646.474	6.45756
1369	647.404	20.7099
1370	647.445	55.6729
1371	649.406	8.481
1372	653.293	52.4244
1373	654.294	11.7425
1374	654.992	5.67266
1375	656.926	6.44854
1376	657.426	2.88149
1377	658.414	10.7483
1378	659.391	10.3852
1379	659.43	166.784
1380	660.433	19.2054
1381	661.409	186.087
1382	661.686	6.51037
1383	662.418	42.3592
1384	663.427	35.1974
1385	665.429	387.249
1386	665.584	2.94147
1387	666.431	110.522
1388	667.427	156.53
1389	668.428	37.3185
1390	671.427	11.3332
1391	672.433	2.9276
1392	674.405	5.70002
1393	675.424	10.0846
1394	675.664	30.2735
1395	677.145	5.961
1396	677.408	15.9718
1397	678.253	6.3449
1398	680.564	4.63176
1399	680.952	3.32267
1400	683.485	5.78238
1401	684.486	5.97212
1402	687.423	16.6977
1403	687.535	11.5764
1404	697.494	432.044
1405	697.894	5.68013
1406	698.498	93.3665
1407	699.431	8.04175
1408	701.514	80.7329
1409	702.411	5.63692
1410	702.523	7.59265
1411	702.825	0.558355
1412	703.38	9.65518
1413	703.452	29.7235
1414	703.53	12918.1
1415	704.377	2.27265
1416	704.427	8.0296
1417	704.534	6453.06
1418	705.41	5.90953
1419	705.536	1662.15
1420	705.676	12.2003
1421	706.539	302.411
1422	707.54	16.8207
1423	715.426	16.8613
1424	715.504	23.2446
1425	717.38	581.399
1426	717.712	28.5335
1427	718.384	251.591
1428	719.342	18.4317
1429	719.395	8034.52
1430	720.398	3947.73
1431	721.401	1043.7
1432	721.465	2.06413
1433	722.405	134.118
1434	728.815	15.6786
1435	729.484	230.931
1436	729.545	539.34
1437	730.49	80.0349
1438	730.548	166.996
1439	730.575	1.98425
1440	731.486	18.6973
1441	731.559	87.0255
1442	739.511	5.59938
1443	739.688	5.6372
1444	740.507	3.13309
1445	741.379	38.5564
1446	741.549	31.5737
1447	744.821	5.13364
1448	744.957	2.85467
1449	748.832	2.58002
1450	749.538	22.6284
1451	750.43	19.4573
1452	750.481	81.4548
1453	750.517	174.835
1454	750.557	113.091
1455	750.616	48.9658
1456	750.654	51.742
1457	750.704	86.2915
1458	750.769	7.00226
1459	750.814	74.1366
1460	750.902	29.0756
1461	750.953	39.0838
1462	751.016	28.2265
1463	751.085	7.21898
1464	751.145	28.0031
1465	751.231	5.70209
1466	751.307	6.54518
1467	751.378	11.291
1468	751.431	15.6226
1469	751.481	123.345
1470	751.543	125.763
1471	751.609	40.6035
1472	751.688	53.3511
1473	751.74	12.7287
1474	751.793	56.5951
1475	751.849	17.7277
1476	751.907	11.6246
1477	751.943	5.90558
1478	752.046	18.4191
1479	752.137	6.06886
1480	752.416	7.55362
1481	752.526	18.8863
1482	752.597	5.79192
1483	752.759	5.56167
1484	753.201	12.2514
1485	753.546	873.859
1486	754.548	444.574
1487	755.054	5.12225
1488	755.116	28.8772
1489	755.172	5.27791
1490	755.221	25.9301
1491	755.279	43.5978
1492	755.319	58.9995
1493	755.418	82.7037
1494	755.563	458818
1495	756.419	11.9009
1496	756.567	248211
1497	757.381	60.8455
1498	757.412	102.349
1499	757.45	32.1564
1500	757.569	60614.8
1501	757.777	2.01232
1502	757.838	2.94765
1503	757.915	33.7684
1504	757.978	45.8446
1505	758.048	10.6702
1506	758.095	38.2067
1507	758.151	52.1442
1508	758.222	46.6835
1509	758.267	5.71145
1510	758.377	19.9835
1511	758.431	63.6917
1512	758.493	34.3525
1513	758.571	10200.2
1514	758.669	3.73877
1515	758.72	5.00695
1516	758.88	5.73112
1517	758.963	10.9562
1518	759.124	7.00507
1519	759.201	5.16458
1520	759.318	22.645
1521	759.426	5.82744
1522	759.519	38.0895
1523	759.588	3389.5
1524	759.692	5.68889
1525	759.762	21.8708
1526	760.427	5.12969
1527	760.494	6.41398
1528	760.595	1446.83
1529	760.771	9.8699
1530	761.598	438.153
1531	762.442	8.69734
1532	762.606	21.0251
1533	762.91	2.19045
1534	764.909	5.04342
1535	766.19	6.13186
1536	766.862	3.3683
1537	767.524	89.8396
1538	767.666	7.67397
1539	769.496	6.50346
1540	769.541	2680.37
1541	769.583	7.40761
1542	769.637	9.64265
1543	769.682	3706.7
1544	770.544	1467.54
1545	770.624	18.1614
1546	770.686	1947.45
1547	770.798	7.20544
1548	771.487	5.19063
1549	771.556	4418.42
1550	771.688	519.877
1551	771.868	2.8339
1552	772.48	7.85416
1553	772.559	2460.58
1554	772.692	45.7041
1555	773.475	16.0282
1556	773.571	4756.19
1557	773.662	5.60573
1558	774.52	6.488
1559	774.575	2400.52
1560	775.578	687.508
1561	776.582	36.5348
1562	777.558	4.61218
1563	777.815	7.27311
1564	782.145	49.9778
1565	783.138	10.2899
1566	783.52	448.572
1567	783.591	225.391
1568	783.66	111.571
1569	784.524	102.241
1570	784.596	36.4341
1571	784.667	13.2085
1572	784.734	2.3861
1573	785.535	838.864
1574	785.677	147.886
1575	786.538	427.073
1576	786.676	37.1
1577	787.551	6667.11
1578	787.625	15.8885
1579	788.555	3508.39
1580	789.563	2029.89
1581	790.441	1.76813
1582	790.569	840.014
1583	791.539	2316.76
1584	791.582	11.4918
1585	792.541	1323.67
1586	792.8	4.72059
1587	793.487	6.25867
1588	793.538	1020.69
1589	794.54	356.835
1590	794.948	3.91682
1591	795.552	442.735
1592	795.639	2.4894
1593	796.557	135.734
1594	796.718	5.62794
1595	797.499	167.783
1596	798.51	16.1836
1597	799.515	482.084
1598	799.583	5.59324
1599	800.518	221.741
1600	800.659	6.35032
1601	801.553	1589.47
1602	801.671	166.857
1603	801.811	16.946
1604	802.557	799.221
1605	802.677	44.6782
1606	802.809	4.69246
1607	803.551	788.708
1608	803.829	2.93835
1609	804.551	315.236
1610	805.56	473.291
1611	806.154	7.746
1612	806.565	217.398
1613	807.533	14.8276
1614	809.604	6.81235
1615	813.495	227.938
1616	813.638	156.573
1617	814.502	26.2676
1618	814.638	12.1533
1619	815.51	191.05
1620	815.647	32.3346
1621	815.908	5.476
1622	816.513	27.5593
1623	817.525	407.885
1624	817.615	6.85981
1625	817.668	9.16858
1626	818.53	167.257
1627	818.671	6.10223
1628	819.541	424.073
1629	819.638	170.879
1630	820.544	119.272
1631	820.636	44.6308
1632	821.554	41.6826
1633	821.647	142.26
1634	822.656	38.204
1635	823.547	570.524
1636	823.593	5.30651
1637	824.503	5.07754
1638	824.551	208.574
1639	825.551	26.7625
1640	827.638	24.026
1641	828.654	8.78107
1642	829.487	5.14092
1643	829.602	5.18786
1644	829.665	335.375
1645	830.669	177.843
1646	831.68	446.536
1647	832.526	12.6361
1648	832.685	177.249
1649	833.556	33.8012
1650	833.624	6.27507
1651	833.701	20.7262
1652	834.556	7.5289
1653	835.546	19.1466
1654	835.632	12.48
1655	837.644	5.33179
1656	838.66	6.15499
1657	839.529	15.86
1658	840.527	5.03766
1659	841.549	6.70056
1660	842.587	5.31601
1661	844.645	13.4442
1662	845.661	67.3207
1663	846.662	21.7
1664	847.6	5.74926
1665	847.675	92.1364
1666	848.207	5.28626
1667	848.675	17.0344
1668	851.513	180.021
1669	851.622	8.76278
1670	852.518	52.3381
1671	854.573	5.79698
1672	854.665	601.766
1673	854.777	2.87565
1674	855.67	381.456
1675	856.673	44.3134
1676	857.529	13.744
1677	857.722	6.32563
1678	859.639	7.37956
1679	859.744	10.5964
1680	859.852	5.67531
1681	860.326	6.44162
1682	861.659	7.66613
1683	862.121	5.77212
1684	862.66	7.55937
1685	864.803	4.00129
1686	867.574	7.95914
1687	868.039	5.85907
1688	868.569	5.39709
1689	869.552	282.931
1690	870.555	148.902
1691	870.654	7.36658
1692	871.556	14.5784
1693	873.496	137.901
1694	873.559	6.03567
1695	873.727	10.5685
1696	874.504	11.4251
1697	875.744	13.6521
1698	876.102	5.44557
1699	881.09	5.80066
1700	881.626	0.0528729
1701	884.985	5.22641
1702	886.654	57.5775
1703	887.697	0.177661
1704	889.38	2.09011
1705	893.584	6.30685
1706	894.602	8.79066
1707	895.262	0.585976
1708	897.588	6.52587
1709	897.638	5.26643
1710	898.63	5.87689
1711	901.491	57.0681
1712	901.549	6.58463
1713	901.683	36.9024
1714	902.494	21.1185
1715	902.547	5.35395
1716	903.556	2.74172
1717	903.678	10.629
1718	909.782	0.12359
1719	915.905	6.45157
1720	917.459	3.43207
1721	918.716	5.7404
1722	920.288	6.12258
1723	931.603	11.8863
1724	935.076	5.62133
1725	936.775	8.20019
1726	945.458	161.234
1727	946.457	38.4724
1728	948.814	1.99664
1729	957.624	365.208
1730	958.628	304.382
1731	959.588	0.114419
1732	959.642	3.90473
1733	959.956	0.266276
1734	964.216	78.2321
1735	965.221	11.9129
1736	965.856	27.5912
1737	967.667	15.7435
1738	968.644	5.28822
1739	976.899	22.0238
1740	976.964	134.274
1741	977.053	50.9424
1742	977.142	8.68154
1743	977.255	29.5627
1744	977.417	7.11023
1745	977.572	17.3157
1746	977.743	9.585
1747	977.847	33.7
1748	977.916	19.1749
1749	977.973	86.2016
1750	978.071	50.5487
1751	978.169	29.9738
1752	978.223	17.5604
1753	978.281	6.61129
1754	978.361	30.1513
1755	978.465	18.4994
1756	978.537	8.79536
1757	978.588	11.2829
1758	978.948	40.7637
1759	979.245	2.68122
1760	979.372	5.19764
1761	979.591	5.34319
1762	979.671	16.7191
1763	979.75	4598.2
1764	980.182	2.35143
1765	980.531	8.61509
1766	980.619	7.22397
1767	980.754	3164.22
1768	981.623	588.749
1769	981.756	1096.07
1770	982.629	611.407
1771	982.76	295.805
1772	982.834	8.60701
1773	983.197	17.9041
1774	983.271	22.8554
1775	983.342	11.4496
1776	983.417	153.405
1777	983.496	5.4461
1778	983.642	332557
1779	984.413	5.15846
1780	984.472	15.0943
1781	984.562	27.9728
1782	984.645	232551
1783	984.862	5.85128
1784	985.116	12.195
1785	985.311	5.16218
1786	985.495	25.1266
1787	985.557	9.42789
1788	985.648	77590.6
1789	985.887	5.89652
1790	985.951	7.75121
1791	986.078	7.1367
1792	986.171	11.822
1793	986.233	17.4025
1794	986.303	9.87925
1795	986.433	13.476
1796	986.515	27.1476
1797	986.564	15.9181
1798	986.65	16965.4
1799	986.779	26.9555
1800	986.863	23.2237
1801	986.956	46.6576
1802	987.25	42.9592
1803	987.492	14.9979
1804	987.574	20.8032
1805	987.653	3102.22
1806	987.785	5.61536
1807	987.852	5.4092
1808	988.657	533.616
1809	989.662	14.5264
1810	993.731	184.626
1811	994.735	61.8846
1812	995.743	437.528
1813	996.751	210.641
1814	997.016	6.21773
1815	997.63	724.911
1816	997.763	3.88394
1817	998.633	596.717
1818	999.634	1418.04
1819	1000.64	901.899
1820	1001.64	271.268
1821	1002.64	21.4902
1822	1004.47	5.8771
1823	1005.62	1045.63
1824	1006.62	692.456
1825	1007.63	268.273
1826	1007.73	7.18482
1827	1009.72	194.518
1828	1010.73	97.958
1829	1011.64	1284.36
1830	1011.74	2172.15
1831	1012.64	974.288
1832	1012.74	1530.1
1833	1013.64	382.381
1834	1013.68	6.18844
1835	1013.75	611.623
1836	1013.98	6.17339
1837	1014.64	56.1718
1838	1014.75	65.1144
1839	1015.63	738.309
1840	1016.49	5.77663
1841	1016.63	542.015
1842	1017.64	167.977
1843	1019.67	7.46701
1844	1021.6	40.2207
1845	1025.72	161.484
1846	1026.72	39.666
1847	1027	12.2553
1848	1027.44	3.41209
1849	1027.63	15.2146
1850	1027.73	347.071
1851	1028.74	114.573
1852	1029.61	45.0084
1853	1030.61	9.71427
1854	1031.5	3.01565
1855	1033.61	6.88344
1856	1033.68	23.3963
1857	1035.37	21.0382
1858	1035.46	27.0453
1859	1035.51	3.45787
1860	1036.87	1.39761
1861	1037.11	2.88603
1862	1037.81	280.545
1863	1038.69	8.38025
1864	1038.82	245.246
1865	1039.83	54.7763
1866	1041.71	17.7741
1867	1046.38	35.1961
1868	1053.81	185.356
1869	1054.81	70.9916
1870	1058.42	5.56519
1871	1059.89	2.56546
1872	1067.79	181.929
1873	1068.79	66.4504
1874	1069.81	1321.52
1875	1070.81	984.577
1876	1071.82	500.605
1877	1072.82	121.005
1878	1076.49	5.24288
1879	1080.49	2.59549
1880	1080.79	6.56806
1881	1081.76	30.2208
1882	1083.57	79.4932
1883	1083.79	82.4703
1884	1084.57	63.9078
1885	1084.79	20.6756
1886	1085.8	18.3972
1887	1095.42	5.29282
1888	1097.77	6.09559
1889	1097.9	6.06582
1890	1099.77	5.1533
1891	1108.26	2.53241
1892	1109.21	2.03625
1893	1132.73	2.92131
1894	1150.89	5.58993
1895	1151.91	1.43514
1896	1152.53	5.21233
1897	1153.28	3.52563
1898	1157.9	5.87942
1899	1165.02	5.44636
1900	1173.87	4.43736
1901	1180.42	1.88976
1902	1189.8	18.9968
1903	1195.85	2535.28
1904	1196.86	2177.3
1905	1197.86	959.58
1906	1198.86	262.451
1907	1199.86	11.1037
1908	1209.7	45.6916
1909	1210.7	15.2613
1910	1216.7	1.89035
1911	1220.53	2.25298
1912	1221.24	3.06272
1913	1221.87	34.2013
1914	1222.87	18.5148
1915	1225.36	3.46937
1916	1228.46	104.212
1917	1229.47	72.4686
1918	1231.9	6.31411
1919	1235.02	6.17245
1920	1240.2	6.6511
1921	1240.92	5.25769
1922	1244	131.268
1923	1245	150.64
1924	1245.87	160.815
1925	1246.01	18.7717
1926	1246.87	194.632
1927	1247.03	3.34868
1928	1247.61	101.899
1929	1247.7	65.3404
1930	1247.89	82205.5
1931	1248.55	15.302
1932	1248.64	28.2432
1933	1248.74	53.543
1934	1248.89	74560.3
1935	1249.17	6.20278
1936	1249.31	6.0352
1937	1249.42	12.1403
1938	1249.6	75.5338
1939	1249.74	22.356
1940	1249.89	31588.5
1941	1250.02	15.9569
1942	1250.1	20.7294
1943	1250.28	25.6389
1944	1250.37	31.4267
1945	1250.46	46.5303
1946	1250.6	40.2915
1947	1250.7	30.5475
1948	1250.77	17.9659
1949	1250.89	8450.85
1950	1251.1	5.29251
1951	1251.2	2.40027
1952	1251.35	2.65574
1953	1251.52	5.42409
1954	1251.6	5.64979
1955	1251.83	17.1165
1956	1251.9	2389.78
1957	1252.06	3.30175
1958	1252.91	823.598
1959	1253.92	242.404
1960	1254.93	9.614
1961	1259.99	12.7756
1962	1261	6.42053
1963	1261.87	398.636
1964	1262.87	287.169
1965	1263.88	859.96
1966	1264.88	677.387
1967	1265.88	334.461
1968	1266.9	35.9044
1969	1268.98	2.78147
1970	1269.86	225.673
1971	1270.87	223.803
1972	1271.87	10.002
1973	1273.97	6.81874
1974	1275.88	67.0576
1975	1275.98	387.199
1976	1276.85	23.4442
1977	1276.99	311.145
1978	1277.87	97.3161
1979	1278	280.707
1980	1278.88	5.29141
1981	1279	116.53
1982	1279.87	731.5
1983	1279.95	5.5764
1984	1280.02	5.1534
1985	1280.88	692.35
1986	1281.88	376.451
1987	1282.89	45.8292
1988	1283.89	2.17208
1989	1284.97	7.14316
1990	1292	10.7825
1991	1294.03	5.10002
1992	1306.71	2.47213
1993	1312.36	6.16879
1994	1319.18	5.27696
1995	1322.4	5.27812
1996	1333.75	25.7476
1997	1335.18	24.5467
[truncated: 77 more rows]
