# Supplementary material for: Synthesis of Hydrophobic Derivatives of Stilbenes with Improved Permeability and Limited Phase II Reactions
Source: J Agric Food Chem. 2026 Apr 15;74(16):12945–55. doi: 10.1021/acs.jafc.6c00922 (PMC13133912; doi:10.1021/acs.jafc.6c00922)
Supplement: Supplementary file 1 [file jf6c00922_si_001.zip › RP MS Spectra.xlsx]

## Sheet: 202006234
#"-ESI Scan (rt: 0.053-0.400 min	169 scans) Frag=350.0V CID@5.0 202006234.d Subtract "
#Point	X(Thompsons)	Y(Counts)
0	50.5384	0.205148
1	50.5408	0.144985
2	50.5433	0
3	51.8596	0
4	51.8621	0.0527138
5	51.8646	0
6	53.2917	0
7	53.2943	0.230229
8	53.2968	0
9	56.5436	0
10	56.5462	0.132911
11	56.5488	0
12	57.7422	0
13	57.7449	0.0959661
14	57.7475	0
15	61.9818	0
16	61.9845	1.20926
17	61.9873	253.251
18	61.99	237.051
19	61.9928	109.705
20	61.9955	52.1019
21	61.9982	27.9662
22	62.001	7.8722
23	62.0037	4.56084
24	62.0064	0
25	62.2559	0
26	62.2586	0.133932
27	62.2614	0
28	62.8665	0
29	62.8692	0.226774
30	62.872	0
31	62.9823	0
32	62.9851	0.0674014
33	62.9879	2.03025
34	62.9906	0.641817
35	62.9934	0
36	63.3582	0
37	63.361	0.100231
38	63.3638	0.203346
39	63.3665	0
40	63.9909	0
41	63.9937	0.865376
42	63.9965	0
43	64.2582	0
44	64.261	0.412219
45	64.2638	0
46	64.3335	0
47	64.3363	0.512931
48	64.3391	0.711651
49	64.3419	0
50	64.9991	0
51	65.0019	0.103025
52	65.0047	0
53	65.0748	0
54	65.0776	0.0929327
55	65.0804	0
56	65.0832	0.275283
57	65.086	0
58	65.1561	0
59	65.159	0.200222
60	65.1618	0.233953
61	65.1646	0.136786
62	65.1674	0.455381
63	65.1702	0
64	65.2376	0
65	65.2404	0.262337
66	65.2432	0
67	65.4597	0
68	65.4625	0.0419008
69	65.4653	0
70	68.2919	0
71	68.2948	0.138468
72	68.2976	0
73	69.6115	0
74	69.6144	0.19857
75	69.6173	0
76	69.8641	0
77	69.867	0.0680324
78	69.8699	0
79	69.8729	0.00252295
80	69.8758	0
81	71.3132	0
82	71.3162	0.240231
83	71.3191	0
84	72.3034	0
85	72.3063	0.0697744
86	72.3093	0
87	74.331	0
88	74.334	0.050401
89	74.337	0
90	74.6281	0
91	74.6311	0.303818
92	74.6342	0
93	75.0041	0
94	75.0071	11.8796
95	75.0101	14.1071
96	75.0132	5.68858
97	75.0162	1.81191
98	75.0192	0.0880365
99	75.0222	0
100	78.375	0
101	78.3781	0.0146887
102	78.3812	0
103	78.9116	0
104	78.9147	4.49063
105	78.9178	70.7229
106	78.9209	50.0857
107	78.924	20.6195
108	78.9271	7.50122
109	78.9302	2.83127
110	78.9333	0
111	78.9549	0
112	78.958	3.84113
113	78.9611	4.51996
114	78.9642	0
115	78.9951	0
116	78.9982	0.139764
117	79.0012	0
118	79.9561	0
119	79.9592	0.124212
120	79.9623	0.317823
121	79.9654	0
122	80.9104	0
123	80.9135	28.4087
124	80.9167	100.114
125	80.9198	50.418
126	80.9229	21.7438
127	80.9261	9.30745
128	80.9292	2.4576
129	80.9323	0
130	80.9605	0
131	80.9636	1.39341
132	80.9667	1.58334
133	80.9699	0.265874
134	80.973	0
135	81.9491	0
136	81.9522	0.027877
137	81.9554	0
138	82.1853	0
139	82.1885	0.0482197
140	82.1917	0
141	82.5514	0
142	82.5546	0.0110044
143	82.5578	0
144	82.95	0
145	82.9532	6.91523
146	82.9564	6.33479
147	82.9595	3.12558
148	82.9627	1.07776
149	82.9659	0
150	83.0292	0
151	83.0324	0.106778
152	83.0356	0
153	83.0958	0
154	83.099	0.0566231
155	83.1021	0
156	84.2536	0
157	84.2568	0.195945
158	84.26	0
159	84.4197	0
160	84.4229	0.42241
161	84.4261	0
162	84.7715	0
163	84.7747	0.264538
164	84.7779	0
165	84.9477	0
166	84.9509	3.74278
167	84.9541	2.90244
168	84.9573	2.32825
169	84.9605	0.956327
170	84.9637	0.291789
171	84.9669	0
172	85.0022	0
173	85.0054	0.465878
174	85.0086	0
175	86.0151	0
176	86.0183	3.07893e-05
177	86.0216	0
178	86.0861	0
179	86.0893	0.0573643
180	86.0925	0
181	86.0958	0.133369
182	86.099	0
183	86.3315	0
184	86.3347	0.00792361
185	86.3379	0
186	86.8622	0
187	86.8654	0.255707
188	86.8687	0
189	87.0016	0
190	87.0048	13.5066
191	87.0081	108.13
192	87.0113	69.7318
193	87.0146	32.9496
194	87.0178	13.7171
195	87.0211	4.7319
196	87.0243	0.380867
197	87.0275	0.0462086
198	87.0308	0
199	87.8763	0
200	87.8796	0.0694024
201	87.8828	0
202	88.0067	0
203	88.01	1.32278
204	88.0133	2.8168
205	88.0165	0.687183
206	88.0198	0
207	88.5066	0
208	88.5098	0.0153454
209	88.5131	0
210	88.8832	0
211	88.8865	0.242997
212	88.8898	0
213	89.0341	0
214	89.0374	3.92821
215	89.0406	5.92249
216	89.0439	1.18896
217	89.0472	0
218	90.0971	0
219	90.1004	0.0271562
220	90.1037	0
221	90.9971	0
222	91.0004	0.630319
223	91.0037	2.09211
224	91.0071	0.523381
225	91.0104	0
226	91.017	0
227	91.0203	2.92219
228	91.0237	3.55005
229	91.027	0.985538
230	91.0303	0.460479
231	91.0336	0
232	92.025	0
233	92.0284	0.881545
234	92.0317	0
235	92.9681	0
236	92.9715	1.71129
237	92.9748	9.29866
238	92.9782	3.9093
239	92.9816	0.314094
240	92.9849	0
241	93.0285	0
242	93.0319	14.463
243	93.0352	30.4179
244	93.0386	13.1457
245	93.0419	3.85718
246	93.0453	0
247	93.5962	0
248	93.5996	0.0504303
249	93.6029	0
250	94.9671	0
251	94.9705	2.44331
252	94.9738	1.43957
253	94.9772	0.972484
254	94.9806	0.571433
255	94.984	0
256	94.9874	38.9052
257	94.9908	79.7385
258	94.9942	37.2317
259	94.9976	16.7424
260	95.001	5.84847
261	95.0044	1.63284
262	95.0077	0
263	95.9456	0
264	95.949	1.04384
265	95.9524	5.09178
266	95.9558	1.8548
267	95.9592	0.553987
268	95.9626	0
269	95.9728	0
270	95.9762	0.00711554
271	95.9796	0
272	95.9898	0
273	95.9932	1.48247
274	95.9967	1.21754
275	96.0001	0.240078
276	96.0035	0
277	97.0455	0
278	97.0489	0.317006
279	97.0523	0
280	97.0832	0
281	97.0866	0.0377005
282	97.09	0
283	97.1311	0
284	97.1346	0.207551
285	97.138	0.149111
286	97.1414	0
287	97.7903	0
288	97.7937	0.145821
289	97.7972	0
290	97.9313	0
291	97.9348	0.00884505
292	97.9382	0
293	97.952	0
294	97.9554	0.175135
295	97.9589	0.754967
296	97.9623	0
297	98.5069	0
298	98.5103	0.00475538
299	98.5138	0
300	98.835	0
301	98.8385	0.0701102
302	98.8419	0
303	99.0045	0
304	99.0079	1.78864
305	99.0114	0
306	101.056	0
307	101.06	1.22983
308	101.064	0
309	102.999	0
310	103.002	0.67161
311	103.006	2.09338
312	103.009	0.0734791
313	103.013	0
314	103.034	0
315	103.038	0.298538
316	103.041	0.101445
317	103.045	0
318	104.678	0
319	104.682	0.0980038
320	104.686	0
321	105.795	0
322	105.799	0.333617
323	105.802	0
324	107.043	0
325	107.047	3.28314
326	107.051	8.54593
327	107.054	4.1773
328	107.058	0.652908
329	107.061	0
330	107.166	0
331	107.169	0.0823002
332	107.173	0
333	107.461	0
334	107.465	0.475366
335	107.468	0
336	107.667	0
337	107.67	0.182827
338	107.674	0.514824
339	107.678	0
340	108.017	0
341	108.021	3.23585
342	108.024	1.39975
343	108.028	0.0698956
344	108.031	0
345	108.035	0
346	108.039	0.289328
347	108.042	0
348	109.533	0
349	109.537	0.0674926
350	109.54	0
351	110.968	0
352	110.972	13.385
353	110.975	42.7429
354	110.979	20.1226
355	110.983	4.71939
356	110.986	0
357	112.11	0
358	112.114	0.151534
359	112.118	0
360	112.7	0
361	112.704	0.241828
362	112.707	0
363	113.036	0
364	113.04	1.05836
365	113.044	0.275228
366	113.047	0
367	113.666	0
368	113.669	0.0738933
369	113.673	0
370	113.922	0
371	113.925	0.0991099
372	113.929	0
373	115.045	0
374	115.049	4.53777
375	115.053	239.663
376	115.056	291.439
377	115.06	137.297
378	115.064	66.41
379	115.068	32.2083
380	115.071	8.58452
381	115.075	2.64981
382	115.079	0.516494
383	115.083	0
384	116.021	0
385	116.025	3.12356
386	116.028	3.48315
387	116.032	1.43007
388	116.036	1.98585
389	116.04	0.283219
390	116.043	0
391	116.051	0
392	116.055	6.19876
393	116.058	29.4215
394	116.062	14.9818
395	116.066	5.51917
396	116.07	1.81001
397	116.073	0.0887411
398	116.077	0
399	116.152	0
400	116.156	0.150805
401	116.159	0
402	116.925	0
403	116.929	0.391645
404	116.933	0
405	116.974	0
406	116.978	0.00881638
407	116.982	0
408	117.012	0
409	117.016	0.773057
410	117.019	0.794352
411	117.023	0.106766
412	117.027	0.141099
413	117.031	120.886
414	117.034	336.413
415	117.038	180.663
416	117.042	86.3186
417	117.046	40.2063
418	117.049	14.8998
419	117.053	4.23151
420	117.057	1.01001
421	117.061	0.271049
422	117.064	0
423	118.033	0
424	118.037	23.2398
425	118.041	14.9935
426	118.045	6.64206
427	118.049	2.28461
428	118.052	0.350306
429	118.056	0
430	118.987	0
431	118.991	6.48873
432	118.995	3.92574
433	118.999	0.959167
434	119.003	0
435	119.044	0
436	119.048	52.5998
437	119.052	77.8799
438	119.056	36.5291
439	119.059	16.4831
440	119.063	7.44212
441	119.067	0
442	120.018	0
443	120.021	0.0170944
444	120.025	0
445	120.048	0
446	120.052	6.70719
447	120.056	6.55454
448	120.059	1.97117
449	120.063	0
450	121.022	0
451	121.025	462.509
452	121.029	1317.88
453	121.033	722.747
454	121.037	359.634
455	121.041	179.176
456	121.045	72.5063
457	121.048	21.2461
458	121.052	12.3311
459	121.056	2.53761
460	121.06	0.63114
461	121.064	0
462	121.274	0
463	121.278	0.17458
464	121.282	0
465	122.026	0
466	122.03	52.2334
467	122.034	76.8101
468	122.037	33.5687
469	122.041	13.6592
470	122.045	4.91608
471	122.049	0.224277
472	122.053	0
473	123.027	0
474	123.031	0.090513
475	123.034	4.43404
476	123.038	2.46382
477	123.042	0
478	123.281	0
479	123.285	0.0101065
480	123.289	0
481	124.994	0
482	124.998	0.373592
483	125.002	0
484	125.173	0
485	125.177	0.523426
486	125.181	0
487	127.075	0
488	127.079	0.325893
489	127.083	0
490	129.05	0
491	129.054	9.40173
492	129.058	7.33221
493	129.062	3.40382
494	129.066	1.88627
495	129.07	9.02616
496	129.074	6.10402
497	129.078	2.44168
498	129.082	0
499	129.517	0
500	129.521	0.0884891
501	129.525	0
502	130.036	0
503	130.04	1.85935
504	130.044	3.56719
505	130.048	0
506	131.045	0
507	131.049	1.62718
508	131.053	1.31295
509	131.057	0
510	131.093	0
511	131.097	0.0592073
512	131.101	0
513	132.014	0
514	132.018	0.352797
515	132.022	2.78818
516	132.026	0.615765
517	132.03	0
518	132.146	0
519	132.15	0.0840086
520	132.154	0
521	132.254	0
522	132.258	0.717205
523	132.262	0.479388
524	132.266	0.177545
525	132.27	0
526	132.358	0
527	132.362	0.458344
528	132.366	0.510233
529	132.37	0.261079
530	132.374	0.344578
531	132.378	0
532	132.39	0
533	132.394	0.112063
534	132.398	0
535	133.023	0
536	133.027	0.503581
537	133.031	1.30192
538	133.035	0
539	133.059	0
540	133.063	0.0058677
541	133.067	0.54112
542	133.071	0
543	134.717	0
544	134.721	0.0572655
545	134.725	0
546	135.04	0
547	135.044	1.12604
548	135.048	0
549	136.966	0
550	136.97	0.0716825
551	136.974	0.594572
552	136.978	0
553	137.015	0
554	137.019	15.5797
555	137.023	105.107
556	137.027	71.6398
557	137.031	32.1401
558	137.035	5.74035
559	137.039	1.22803
560	137.043	0
561	137.981	0
562	137.985	1.69369
563	137.989	0.392262
564	137.994	0
565	139.049	0
566	139.054	19.1076
567	139.058	13.3368
568	139.062	4.13789
569	139.066	0.652313
570	139.07	0
571	140.04	0
572	140.044	2.26494
573	140.048	2.97995
574	140.052	0.193228
575	140.056	0.222801
576	140.06	0
577	141.025	0
578	141.029	1.77478
579	141.033	34.6649
580	141.037	25.4584
581	141.041	11.02
582	141.045	3.3959
583	141.049	1.30811
584	141.054	0
585	141.062	0
586	141.066	23.2134
587	141.07	102.199
588	141.074	61.645
589	141.078	28.7511
590	141.083	13.2855
591	141.087	4.00911
592	141.091	0.478008
593	141.095	0
594	142.03	0
595	142.034	0.276214
596	142.038	1.95729
597	142.042	0.924629
598	142.047	0
599	142.067	0
600	142.071	8.16299
601	142.076	10.6861
602	142.08	4.46794
603	142.084	1.92845
604	142.088	0.420698
605	142.092	0
606	143.039	0
607	143.043	52.3997
608	143.047	1696.53
609	143.051	2121.29
610	143.055	1066.55
611	143.06	556.181
612	143.064	298.987
613	143.068	104.034
614	143.072	54.4392
615	143.076	23.9358
616	143.08	8.02671
617	143.085	5.38812
618	143.089	1.17335
619	143.093	0.196707
620	143.097	0
621	143.409	0
622	143.413	0.329594
623	143.418	0
624	144.043	0
625	144.047	6.2368
626	144.051	195.548
627	144.055	184.669
628	144.06	87.4166
629	144.064	39.7864
630	144.068	15.1359
631	144.072	2.43525
632	144.076	0
633	145.021	0
634	145.025	26.282
635	145.03	56.6448
636	145.034	27.2405
637	145.038	12.2027
638	145.042	4.09651
639	145.046	0.10696
640	145.05	1.29588
641	145.055	10.8291
642	145.059	8.84176
643	145.063	3.70064
644	145.067	2.6695
645	145.071	0
646	146.028	0
647	146.032	1.46608
648	146.036	1.11937
649	146.041	0
650	146.057	0
651	146.062	0.298936
652	146.066	0.110728
653	146.07	0
654	147.038	0
655	147.042	5.70527
656	147.047	5.38847
657	147.051	1.62677
658	147.055	0
659	149.001	0
660	149.006	3.04768
661	149.01	9.50821
662	149.014	4.29382
663	149.018	1.46655
664	149.023	0.58052
665	149.027	0
666	150.005	0
667	150.009	0.905848
668	150.013	0
669	150.986	0
670	150.99	0.25394
671	150.994	0
672	151.007	0
673	151.012	0.291316
674	151.016	0.811857
675	151.02	0
676	151.024	0.0918466
677	151.029	0
678	151.033	0
679	151.037	2.82457
680	151.042	4.02252
681	151.046	0
682	151.071	0
683	151.076	4.5018
684	151.08	1.65598
685	151.084	0
686	152.056	0
687	152.06	3.78448
688	152.065	4.94066
689	152.069	0
690	152.975	0
691	152.979	0.159716
692	152.984	0
693	153.057	0
694	153.061	0.114463
695	153.065	1.61407
696	153.07	7.68979
697	153.074	3.4125
698	153.078	1.11554
699	153.083	0
700	154.009	0
701	154.013	1.13865
702	154.018	0.128219
703	154.022	0
704	154.035	0
705	154.039	3.22935
706	154.044	3.34383
707	154.048	0
708	155.042	0
709	155.047	5.25143
710	155.051	9.11659
711	155.055	4.64168
712	155.06	1.21277
713	155.064	0
714	155.077	0
715	155.081	0.733168
716	155.085	12.8347
717	155.09	7.15425
718	155.094	2.06047
719	155.099	0
720	156.048	0
721	156.053	7.60245
722	156.057	27.8739
723	156.061	15.362
724	156.066	5.29473
725	156.07	0.841354
726	156.075	0
727	156.988	0
728	156.993	0.0868816
729	156.997	1.74937
730	157.001	0
731	157.054	0
732	157.058	3.27455
733	157.062	159.961
734	157.067	249.293
735	157.071	119.79
736	157.075	56.2632
737	157.08	25.4305
738	157.084	7.95318
739	157.088	3.67228
740	157.093	2.03371
741	157.097	0
742	158.027	0
743	158.031	0.580939
744	158.036	16.5743
745	158.04	11.0732
746	158.044	3.47276
747	158.049	0.638895
748	158.053	0
749	158.062	0
750	158.066	24.0054
751	158.071	28.1101
752	158.075	13.0155
753	158.079	4.58165
754	158.084	0.806089
755	158.088	0
756	159.034	0
757	159.038	0.896697
758	159.043	18.3757
759	159.047	19.2901
760	159.051	8.11653
761	159.056	3.18419
762	159.06	1.36513
763	159.065	0.777485
764	159.069	1.34315
765	159.073	3.23977
766	159.078	90.2231
767	159.082	144.313
768	159.087	70.3771
769	159.091	32.7021
770	159.095	14.5444
771	159.1	6.2109
772	159.104	2.33145
773	159.108	1.10745
774	159.113	0
775	159.262	0
776	159.266	0.0798142
777	159.271	0
778	160.075	0
779	160.079	4.12594
780	160.084	18.9412
781	160.088	11.725
782	160.093	5.1874
783	160.097	1.00218
784	160.101	0
785	160.198	0
786	160.202	0.127567
787	160.207	0
788	161.053	0
789	161.058	3.76306
790	161.062	8.97866
791	161.066	2.90527
792	161.071	0
793	161.08	0
794	161.084	0.0715833
795	161.088	0
796	161.097	0
797	161.102	0.0359916
798	161.106	0.429312
799	161.111	0.350816
800	161.115	0
801	164.349	0
802	164.353	0.0102074
803	164.358	0
804	164.407	0
805	164.411	0.265724
806	164.416	0.529098
807	164.42	0
808	165.018	0
809	165.023	1.06591
810	165.027	0
811	165.036	0
812	165.04	2.33847
813	165.045	1.17801
814	165.049	0.171275
815	165.054	0
816	165.063	0
817	165.067	7.20613
818	165.072	16.9404
819	165.076	7.50996
820	165.081	3.45699
821	165.085	0.887802
822	165.09	0.305545
823	165.094	0
824	166.07	0
825	166.074	1.17332
826	166.078	0
827	167.043	0
828	167.048	77.809
829	167.052	70.2741
830	167.057	31.1739
831	167.061	13.7229
832	167.066	4.64311
833	167.07	0
834	167.102	0
835	167.106	0.397798
836	167.111	0
837	168.047	0
838	168.052	10.7698
839	168.056	10.9572
840	168.061	0.17952
841	168.065	0
842	168.11	0
843	168.115	0.123114
844	168.119	0.578553
845	168.124	0
846	168.214	0
847	168.219	0.135523
848	168.223	0
849	168.982	0
850	168.986	1195.74
851	168.991	1070.27
852	168.995	1041.13
853	169	933.889
854	169.004	792.861
855	169.009	508.165
856	169.013	398.773
857	169.018	219.511
858	169.022	127.593
859	169.027	102.763
860	169.031	52.5532
861	169.036	36.9101
862	169.04	26.6506
863	169.045	22.9552
864	169.049	22.669
865	169.054	7.8571
866	169.058	17.2785
867	169.063	23.0243
868	169.067	21.6335
869	169.072	12.1334
870	169.077	2.80238
871	169.081	1.03961
872	169.086	0
873	169.14	0
874	169.144	0.630847
875	169.149	0
876	170.032	0
877	170.036	2.6355
878	170.041	0
879	170.064	0
880	170.068	1.77654
881	170.073	0.272474
882	170.077	0
883	171.004	0
884	171.008	0.490105
885	171.013	2.0561
886	171.017	0
887	171.036	0
888	171.04	28.9795
889	171.045	73.5719
890	171.049	38.8257
891	171.054	16.6148
892	171.058	6.30515
893	171.063	0
894	171.072	0
895	171.077	1.16409
896	171.081	4.24783
897	171.086	1.33078
898	171.09	0
899	172.006	0
900	172.01	0.134467
901	172.015	0
902	172.042	0
903	172.047	3.16926
904	172.051	5.35362
905	172.056	1.89397
906	172.06	0.228011
907	172.065	0
908	173.015	0
909	173.02	1.07309
910	173.024	4.55533
911	173.029	2.11434
912	173.033	0
913	173.052	0
914	173.056	2.58729
915	173.061	8.57767
916	173.065	3.18779
917	173.07	0
918	173.111	0
919	173.116	0.532144
920	173.12	0
921	173.125	0
922	173.129	0.210298
923	173.134	0
924	174.79	0
925	174.794	0.0184122
926	174.799	0
927	175.033	0
928	175.038	2.06105
929	175.043	0
930	175.07	0
931	175.075	0.919663
932	175.079	0.610077
933	175.084	0
934	175.909	0
935	175.913	0.316949
936	175.918	0
937	175.973	0
938	175.978	2.04417
939	175.982	4.29151
940	175.987	0.661534
941	175.992	0
942	176.102	0
943	176.107	0.0491506
944	176.112	0
945	178.046	0
946	178.05	8.94018
947	178.055	21.3215
948	178.06	10.341
949	178.065	4.12964
950	178.069	0.925713
951	178.074	0
952	179.031	0
953	179.036	0.631214
954	179.04	0
955	179.064	0
956	179.068	0.836918
957	179.073	0.155188
958	179.077	0
959	180.047	0
960	180.051	11.5001
961	180.056	89.4212
962	180.061	66.2725
963	180.065	24.5954
964	180.07	9.6342
965	180.075	3.02
966	180.079	0
967	181.051	0
968	181.056	4.88839
969	181.061	129.265
970	181.065	228.786
971	181.07	0
972	182.026	0
973	182.031	0.718642
974	182.035	11.6392
975	182.04	6.95024
976	182.045	0
977	182.059	0
978	182.063	9.80199
979	182.068	119.604
980	182.073	250.029
981	182.077	127.022
982	182.082	47.8681
983	182.087	18.2018
984	182.092	5.24832
985	182.096	0.616104
986	182.101	0.0913263
987	182.106	0
988	182.655	0
989	182.66	0.142803
990	182.665	0
991	182.834	0
992	182.839	0.32493
993	182.843	0
994	183.003	0
995	183.008	3.83547
996	183.012	12.4764
997	183.017	6.20389
998	183.022	3.08053
999	183.027	1.03925
1000	183.031	0
1001	183.036	0.955466
1002	183.041	67.4002
1003	183.045	128.597
1004	183.05	65.0263
1005	183.055	29.6052
1006	183.06	11.7802
1007	183.064	0
1008	183.069	0
1009	183.074	63.2157
1010	183.078	796.381
1011	183.083	859.056
1012	183.088	416.345
1013	183.093	204.366
1014	183.097	101.688
1015	183.102	34.0579
1016	183.107	14.5769
1017	183.111	4.35654
1018	183.116	1.14033
1019	183.121	0.166406
1020	183.125	0
1021	183.135	0
1022	183.139	0.00788124
1023	183.144	0.320956
1024	183.149	0
1025	183.154	0.103464
1026	183.158	0
1027	183.337	0
1028	183.342	0.283679
1029	183.347	0.205827
1030	183.351	0.113492
1031	183.356	0
1032	183.365	0
1033	183.37	0.0662693
1034	183.375	0
1035	183.512	0
1036	183.516	0.140997
1037	183.521	0
1038	183.653	0
1039	183.657	0.01979
1040	183.662	0
1041	184.011	0
1042	184.016	0.292303
1043	184.021	0
1044	184.04	0
1045	184.044	11.3296
1046	184.049	55.0637
1047	184.054	68.7093
1048	184.058	30.9403
1049	184.063	10.9504
1050	184.068	3.07585
1051	184.072	0
1052	184.077	7.10256
1053	184.082	102.515
1054	184.087	110.343
1055	184.091	49.451
1056	184.096	21.095
1057	184.101	7.57859
1058	184.106	1.06876
1059	184.11	0
1060	184.186	0
1061	184.19	0.0230939
1062	184.195	0
1063	184.228	0
1064	184.233	0.0111062
1065	184.238	0.214816
1066	184.242	0
1067	184.252	0
1068	184.256	0.0873756
1069	184.261	0
1070	184.309	0
1071	184.313	0.0661146
1072	184.318	0
1073	184.984	0
1074	184.989	1.88289
1075	184.994	2.13696
1076	184.998	0.534563
1077	185.003	0
1078	185.017	0
1079	185.022	1.70745
1080	185.027	0.821032
1081	185.031	0.809783
1082	185.036	0
1083	185.046	0
1084	185.05	5.92633
1085	185.055	853.929
1086	185.06	2737.09
1087	185.065	1736.71
1088	185.069	899.649
1089	185.074	475.741
1090	185.079	226.702
1091	185.083	87.6524
1092	185.088	60.9878
1093	185.093	20.0883
1094	185.098	13.6756
1095	185.102	7.04786
1096	185.107	3.36254
1097	185.112	0.917277
1098	185.117	1.34777
1099	185.121	0.611924
1100	185.126	0.401786
1101	185.131	0.231175
1102	185.136	0.888693
1103	185.14	0.628576
1104	185.145	0.246798
1105	185.15	0
1106	185.23	0
1107	185.235	0.015755
1108	185.24	0
1109	185.33	0
1110	185.334	0.176484
1111	185.339	0
1112	185.344	0
1113	185.349	0.330996
1114	185.353	0
1115	185.358	0.430047
1116	185.363	0
1117	185.439	0
1118	185.443	0.080948
1119	185.448	0
1120	185.453	0
1121	185.457	0.0493584
1122	185.462	0
1123	185.491	0
1124	185.495	0.156719
1125	185.5	0.313417
1126	185.505	0.364873
1127	185.51	0.204405
1128	185.514	1.47894
1129	185.519	0.799675
1130	185.524	0
1131	186.031	0
1132	186.036	0.00973359
1133	186.04	9.13366
1134	186.045	22.6231
1135	186.05	12.3118
1136	186.055	7.33748
1137	186.059	147.51
1138	186.064	316.097
1139	186.069	164.967
1140	186.074	77.0241
1141	186.078	33.9544
1142	186.083	11.2766
1143	186.088	2.44965
1144	186.093	1.45908
1145	186.097	0
1146	186.919	0
1147	186.924	0.752151
1148	186.928	7.43099
1149	186.933	2.77268
1150	186.938	0.625012
1151	186.943	0
1152	187	0
1153	187.005	2.16327
1154	187.009	1.89565
1155	187.014	0.0184153
1156	187.019	0
1157	187.028	0
1158	187.033	1.45085
1159	187.038	67.5874
1160	187.042	97.3194
1161	187.047	48.756
1162	187.052	21.6189
1163	187.057	10.2807
1164	187.062	9.80208
1165	187.066	23.9412
1166	187.071	13.8572
1167	187.076	7.49395
1168	187.081	2.18053
1169	187.085	0
1170	187.128	0
1171	187.133	2.11199
1172	187.138	0
1173	187.9	0
1174	187.904	0.2864
1175	187.909	0
1176	188.038	0
1177	188.043	3.97258
1178	188.047	6.57622
1179	188.052	1.78387
1180	188.057	0.680039
1181	188.062	0
1182	188.362	0
1183	188.367	0.241138
1184	188.372	0
1185	189.045	0
1186	189.05	1.16406
1187	189.055	2.26338
1188	189.06	0
1189	190.094	0
1190	190.099	3.17524
1191	190.103	1.85932
1192	190.108	0.338096
1193	190.113	0
1194	191.299	0
1195	191.304	0.00398267
1196	191.309	0
1197	192.108	0
1198	192.113	7.24794
1199	192.118	6.35948
1200	192.123	1.25125
1201	192.127	0.327952
1202	192.132	0
1203	192.171	0
1204	192.176	0.0233905
1205	192.18	0
1206	193.01	0
1207	193.015	9.22246
1208	193.02	9.01116
1209	193.025	1.77221
1210	193.03	0
1211	193.049	0
1212	193.054	0.981996
1213	193.059	1.03573
1214	193.064	15.2759
1215	193.068	11.7588
1216	193.073	3.97499
1217	193.078	0.370849
1218	193.083	1.45591
1219	193.088	0.219495
1220	193.093	0
1221	193.117	0
1222	193.122	0.33618
1223	193.126	0
1224	195.035	0
1225	195.04	1.61489
1226	195.045	15.2532
1227	195.05	6.43854
1228	195.055	1.56122
1229	195.059	0
1230	195.132	0
1231	195.137	1.9028
1232	195.142	0.771158
1233	195.147	0
1234	196.042	0
1235	196.047	2.12669
1236	196.052	5.06137
1237	196.056	1.44599
1238	196.061	0
1239	197.046	0
1240	197.051	0.221642
1241	197.056	51.3237
1242	197.061	123.604
1243	197.065	67.7574
1244	197.07	32.0579
1245	197.075	13.0144
1246	197.08	2.34164
1247	197.085	0
1248	197.149	0
1249	197.153	1.09501
1250	197.158	0.212622
1251	197.163	0
1252	198.053	0
1253	198.058	0.226438
1254	198.063	16.3052
1255	198.067	17.4411
1256	198.072	8.24984
1257	198.077	2.13187
1258	198.082	0.559179
1259	198.087	0
1260	198.112	0
1261	198.117	0.0131217
1262	198.121	0
1263	198.999	0
1264	199.003	4.93446
1265	199.008	7.38989
1266	199.013	1.77716
1267	199.018	0
1268	199.028	0
1269	199.033	0.228446
1270	199.038	9.76819
1271	199.043	6.85271
1272	199.048	1.67179
1273	199.053	0
1274	199.062	0
1275	199.067	0.19278
1276	199.072	48.0812
1277	199.077	72.7617
1278	199.082	35.6835
1279	199.087	14.5092
1280	199.092	5.7064
1281	199.097	0.261064
1282	199.101	0
1283	199.126	0
1284	199.131	1.36729
1285	199.136	0.399568
1286	199.141	0
1287	200.04	0
1288	200.045	3.60821
1289	200.05	3.53657
1290	200.055	0.465258
1291	200.06	0
1292	200.069	0
1293	200.074	2.12024
1294	200.079	8.21631
1295	200.084	3.11114
1296	200.089	1.3094
1297	200.094	0
1298	200.335	0
1299	200.34	0.163954
1300	200.345	0
1301	201.044	0
1302	201.049	1.84899
1303	201.054	7.56481
1304	201.059	3.44653
1305	201.064	0
1306	201.143	0
1307	201.148	1.23867
1308	201.153	0
1309	201.849	0
1310	201.854	0.0246378
1311	201.859	0
1312	202.052	0
1313	202.056	0.472755
1314	202.061	0
1315	202.67	0
1316	202.675	0.261858
1317	202.68	0
1318	202.893	0
1319	202.898	0.223831
1320	202.903	0.23268
1321	202.908	0
1322	202.977	0
1323	202.982	3.0555
1324	202.987	1.77209
1325	202.992	0
1326	203.061	0
1327	203.066	0.609237
1328	203.071	1.68547
1329	203.076	0
1330	203.329	0
1331	203.334	0.165584
1332	203.339	0
1333	203.463	0
1334	203.468	1.17843
1335	203.473	0.558488
1336	203.478	0
1337	203.498	0
1338	203.502	0.469259
1339	203.507	0
1340	203.666	0
1341	203.671	0.155673
1342	203.676	0
1343	204.113	0
1344	204.118	0.539132
1345	204.123	0.624291
1346	204.128	0
1347	204.312	0
1348	204.317	0.096889
1349	204.322	0
1350	204.352	0
1351	204.357	0.154636
1352	204.362	0.604033
1353	204.367	0.420042
1354	204.371	0.18318
1355	204.376	0
1356	204.789	0
1357	204.794	0.00623271
1358	204.799	0.00102259
1359	204.804	0
1360	204.839	0
1361	204.844	0.0887995
1362	204.849	0
1363	204.958	0
1364	204.964	5.70701
1365	204.969	70.8574
1366	204.973	52.2253
1367	204.978	20.9782
1368	204.983	8.87203
1369	204.988	3.25898
1370	204.993	0
1371	205.068	0
1372	205.073	0.374162
1373	205.078	0
1374	205.083	0
1375	205.088	0.106119
1376	205.093	0
1377	205.153	0
1378	205.158	1.61408
1379	205.163	1.4966
1380	205.168	0
1381	205.218	0
1382	205.222	0.2101
1383	205.227	0
1384	205.307	0
1385	205.312	0.0333659
1386	205.317	0
1387	205.517	0
1388	205.522	0.562746
1389	205.526	0.0104512
1390	205.531	0
1391	205.541	0
1392	205.546	0.224381
1393	205.551	0.197352
1394	205.556	0
1395	205.965	0
1396	205.97	1.56864
1397	205.975	1.6995
1398	205.98	0.561019
1399	205.985	0
1400	206.56	0
1401	206.565	0.0530651
1402	206.57	0
1403	206.575	0.828703
1404	206.58	0.64541
1405	206.585	0.52889
1406	206.59	0.778141
1407	206.595	0
1408	206.6	0.46013
1409	206.605	0.154292
1410	206.61	0
1411	206.715	0
1412	206.72	0.491025
1413	206.725	0
1414	206.755	0
1415	206.76	0.910265
1416	206.765	0.510632
1417	206.77	0
1418	206.97	0
1419	206.975	0.155697
1420	206.98	0
1421	207	0
1422	207.005	0.295102
1423	207.01	3.33111
1424	207.015	2.03362
1425	207.02	0.0390497
1426	207.025	0
1427	207.04	0
1428	207.045	0.493339
1429	207.05	0
1430	207.425	0
1431	207.43	0.216654
1432	207.435	0
1433	207.44	0
1434	207.445	0.084698
1435	207.45	0
1436	207.55	0
1437	207.555	0.241052
1438	207.56	0
1439	207.741	0
1440	207.746	0.0828194
1441	207.751	0
1442	207.966	0
1443	207.971	0.55516
1444	207.976	0
1445	208.007	0
1446	208.012	0.0549761
1447	208.017	0
1448	208.042	0
1449	208.047	1.624
1450	208.052	8.412
1451	208.057	3.90092
1452	208.062	0
1453	208.082	0
1454	208.087	0.281091
1455	208.092	0
1456	208.247	0
1457	208.252	0.0946049
1458	208.257	0
1459	208.493	0
1460	208.498	0.0705377
1461	208.503	0
1462	208.554	0
1463	208.559	0.401223
1464	208.564	0
1465	209.021	0
1466	209.026	0.365146
1467	209.031	0
1468	209.051	0
1469	209.056	48.3036
1470	209.061	86.0079
1471	209.066	43.7029
1472	209.071	20.2736
1473	209.076	8.37314
1474	209.081	5.35138
1475	209.086	2.68465
1476	209.091	0.926362
1477	209.096	0.876494
1478	209.101	0
1479	209.111	0
1480	209.117	0.649485
1481	209.121	0
1482	209.152	0
1483	209.157	1.59864
1484	209.162	1.21546
1485	209.167	0.169014
1486	209.172	0
1487	209.413	0
1488	209.418	0.0467704
1489	209.423	0
1490	209.459	0
1491	209.464	0.487374
1492	209.469	0
1493	209.474	0
1494	209.479	0.379467
1495	209.484	0
1496	209.645	0
1497	209.65	0.264031
1498	209.655	0
1499	209.796	0
1500	209.801	0.00500051
1501	209.806	0
1502	209.811	0.528806
1503	209.816	0
1504	210.053	0
1505	210.058	1.98951
1506	210.063	14.9804
1507	210.068	12.6788
1508	210.073	3.36114
1509	210.078	0
1510	210.138	0
1511	210.144	0.346708
1512	210.149	1.13781
1513	210.154	0.975505
1514	210.159	1.38163
1515	210.164	0.746873
1516	210.169	0
1517	210.34	0
1518	210.345	0.181701
1519	210.35	0.466936
1520	210.355	0
1521	210.653	0
1522	210.658	0.0704492
1523	210.663	0
1524	210.673	0
1525	210.678	0.479798
1526	210.683	0
1527	210.875	0
1528	210.88	3.35774
1529	210.885	4.81083
1530	210.89	2.13644
1531	210.895	0
1532	211.022	0
1533	211.027	0.218697
1534	211.032	1.2443
1535	211.037	25.2365
1536	211.042	26.141
1537	211.047	12.2825
1538	211.052	5.62347
1539	211.057	1.99537
1540	211.062	1.35844
1541	211.067	0.223211
1542	211.072	10.6013
1543	211.077	16.9604
1544	211.082	8.39533
1545	211.087	3.10811
1546	211.092	0.925793
1547	211.097	1.21062
1548	211.102	0
1549	211.113	0
1550	211.118	0.086847
1551	211.123	0.408356
1552	211.128	0
1553	211.886	0
1554	211.891	0.00490657
1555	211.896	0
1556	211.912	0
1557	211.917	0.0800806
1558	211.922	0.532865
1559	211.927	0
1560	212.038	0
1561	212.043	11.507
1562	212.048	19.1119
1563	212.053	10.6124
1564	212.059	2.78603
1565	212.064	0
1566	212.069	0
1567	212.074	0.0435312
1568	212.079	2.4066
1569	212.084	0.147845
1570	212.089	0
1571	212.094	0
1572	212.099	0.129968
1573	212.104	0
1574	212.129	0
1575	212.134	0.359844
1576	212.139	0.670391
1577	212.145	0.201108
1578	212.15	0.187416
1579	212.155	0
1580	212.869	0
1581	212.875	0.733542
1582	212.88	4.59337
1583	212.885	2.38176
1584	212.89	0
1585	213.042	0
1586	213.047	3.68453
1587	213.052	55.7518
1588	213.057	61.827
1589	213.062	28.2642
1590	213.067	11.4657
1591	213.072	5.29103
1592	213.077	0
1593	213.215	0
1594	213.22	0.0222969
1595	213.225	0.235124
1596	213.23	0
1597	213.957	0
1598	213.962	4.90767
1599	213.967	2.44055
1600	213.972	0
1601	214.048	0
1602	214.053	5.28933
1603	214.058	14.4243
1604	214.063	12.7581
1605	214.069	5.7559
1606	214.074	3.25298
1607	214.079	0
1608	214.145	0
1609	214.15	0.239073
1610	214.155	0
1611	215.026	0
1612	215.031	1.76051
1613	215.036	1.1738
1614	215.041	0.259517
1615	215.047	2.9886
1616	215.052	4.11373
1617	215.057	0.605253
1618	215.062	1.13505
1619	215.067	7.55819
1620	215.072	10.435
1621	215.077	2.8343
1622	215.082	0.386405
1623	215.087	0
1624	215.159	0
1625	215.164	1.73032
1626	215.169	0.225213
1627	215.174	0
1628	215.603	0
1629	215.608	0.724541
1630	215.613	0.128948
1631	215.618	0.304394
1632	215.623	0
1633	216.037	0
1634	216.042	0.0276844
1635	216.047	0
1636	216.825	0
1637	216.83	0.0608132
1638	216.835	0
1639	216.953	0
1640	216.958	0.312414
1641	216.963	0
1642	217.045	0
1643	217.05	0.562964
1644	217.055	0
1645	217.096	0
1646	217.101	2.5603
1647	217.107	1.19853
1648	217.112	0
1649	217.142	0
1650	217.148	0.206334
1651	217.153	0
1652	217.158	0.133067
1653	217.163	0
1654	218.091	0
1655	218.096	0.0827106
1656	218.102	0.0029805
1657	218.107	0
1658	218.307	0
1659	218.312	0.0856116
1660	218.317	0
1661	219.784	0
1662	219.789	0.0864296
1663	219.794	0
1664	220.135	0
1665	220.14	8.951
1666	220.145	44.848
1667	220.15	30.6598
1668	220.156	13.4906
1669	220.161	4.92008
1670	220.166	0.566778
1671	220.171	0
1672	220.228	0
1673	220.233	0.130088
1674	220.238	0
1675	220.713	0
1676	220.718	0.045445
1677	220.724	0
1678	220.935	0
1679	220.94	0.014474
1680	220.946	0.355434
1681	220.951	0.0887961
1682	220.956	0
1683	221.054	0
1684	221.059	3.9631
1685	221.065	1.64205
1686	221.07	0
1687	221.075	0
1688	221.08	0.336497
1689	221.085	0.193567
1690	221.09	0
1691	221.137	0
1692	221.142	0.0062927
1693	221.147	12.4957
1694	221.153	38.4753
1695	221.158	27.4996
1696	221.163	10.7311
1697	221.168	3.65937
1698	221.173	0.132028
1699	221.178	0
1700	221.184	0
1701	221.189	0.861715
1702	221.194	0.922038
1703	221.199	0.175248
1704	221.204	0
1705	221.587	0
1706	221.592	0.0726401
1707	221.597	0
1708	222.152	0
1709	222.157	0.0257171
1710	222.162	0
1711	222.354	0
1712	222.359	0.414217
1713	222.364	0
1714	222.535	0
1715	222.541	0.0268459
1716	222.546	0
1717	223.018	0
1718	223.023	19.7224
1719	223.029	39.3549
1720	223.034	18.0427
1721	223.039	7.94785
1722	223.044	1.74257
1723	223.049	0
1724	223.101	0
1725	223.106	0.24146
1726	223.112	0.389348
1727	223.117	0
1728	223.174	0
1729	223.179	3.46485
1730	223.184	2.33114
1731	223.19	1.0384
1732	223.195	0
1733	223.2	0
1734	223.205	2.05448
1735	223.21	1.40104
1736	223.215	0
1737	224.022	0
1738	224.027	5.20673
1739	224.032	4.3464
1740	224.037	1.41591
1741	224.042	1.8779
1742	224.048	4.21737
1743	224.053	1.66102
1744	224.058	0
1745	224.094	0
1746	224.1	0.421531
1747	224.105	0.0797212
1748	224.11	0
1749	224.131	0
1750	224.136	0.0400218
1751	224.141	1.90802
1752	224.147	1.36886
1753	224.152	0
1754	224.157	0.773411
1755	224.162	0.787437
1756	224.167	0.966849
1757	224.173	0.247437
1758	224.178	0
1759	224.245	0
1760	224.251	0.0532606
1761	224.256	0
1762	224.329	0
1763	224.334	0.616396
1764	224.339	0.744656
1765	224.344	0.18841
1766	224.35	0
1767	224.464	0
1768	224.469	0.0272988
1769	224.475	0
1770	224.652	0
1771	224.657	0.0455438
1772	224.662	0
1773	225.001	0
1774	225.006	0.31974
1775	225.012	0.114329
1776	225.017	0.486941
1777	225.022	2.22857
1778	225.027	1.78906
1779	225.032	1.40932
1780	225.038	0
1781	225.043	0
1782	225.048	68.7125
1783	225.053	444.779
1784	225.059	369.878
1785	225.064	170.804
1786	225.069	83.2198
1787	225.074	41.4537
1788	225.079	13.8202
1789	225.085	6.20896
1790	225.09	2.27561
1791	225.095	1.29772
1792	225.1	0
1793	225.168	0
1794	225.173	0.224041
1795	225.179	0
1796	225.184	0.584523
1797	225.189	0.409886
1798	225.194	0
1799	225.21	0
1800	225.215	0.772947
1801	225.22	16.4832
1802	225.226	14.5306
1803	225.231	7.17275
1804	225.236	2.83427
1805	225.241	1.10124
1806	225.246	0
1807	225.549	0
1808	225.554	0.107238
1809	225.56	0
1810	225.617	0
1811	225.622	0.310529
1812	225.627	0
1813	225.664	0
1814	225.669	0.272803
1815	225.674	0.789366
1816	225.68	1.3901
1817	225.685	1.95905
1818	225.69	3.03411
1819	225.695	3.85299
1820	225.701	6.15938
1821	225.706	7.93743
1822	225.711	7.4186
1823	225.716	8.6984
1824	225.721	10.7618
1825	225.727	12.0827
1826	225.732	13.6854
1827	225.737	15.2971
1828	225.742	15.1431
1829	225.748	16.2046
1830	225.753	16.4566
1831	225.758	17.3826
1832	225.763	18.5453
1833	225.768	19.6284
1834	225.774	18.7237
1835	225.779	17.1479
1836	225.784	17.0457
1837	225.789	18.5101
1838	225.795	18.1273
1839	225.8	17.6117
1840	225.805	18.9476
1841	225.81	18.4213
1842	225.816	16.0463
1843	225.821	16.8795
1844	225.826	17.5767
1845	225.831	15.4779
1846	225.837	16.7297
1847	225.842	15.2681
1848	225.847	14.5387
1849	225.852	12.8027
1850	225.857	12.4031
1851	225.863	12.3198
1852	225.868	12.8104
1853	225.873	11.8722
1854	225.878	11.5981
1855	225.883	11.6624
1856	225.889	12.366
1857	225.894	12.5737
1858	225.899	13.6275
1859	225.904	11.5535
1860	225.91	11.1227
1861	225.915	11.5995
1862	225.92	12.6149
1863	225.925	13.0168
1864	225.93	12.3536
1865	225.936	12.3721
1866	225.941	10.0793
1867	225.946	10.9096
1868	225.951	10.7144
1869	225.957	9.91575
1870	225.962	10.493
1871	225.967	9.7243
1872	225.972	8.95882
1873	225.978	8.88813
1874	225.983	10.1999
1875	225.988	9.87987
1876	225.993	9.11659
1877	225.999	8.93343
1878	226.004	10.5863
1879	226.009	11.332
1880	226.014	11.4478
1881	226.019	12.5136
1882	226.025	14.0764
1883	226.03	12.537
1884	226.035	11.3043
1885	226.04	10.895
1886	226.046	7.56592
1887	226.051	14.186
1888	226.056	73.5114
1889	226.061	94.3715
1890	226.066	59.1768
1891	226.072	32.0969
1892	226.077	20.1529
1893	226.082	14.6477
1894	226.087	12.7592
1895	226.093	12.5478
1896	226.098	11.7134
1897	226.103	12.0332
1898	226.108	9.70647
1899	226.113	9.95996
1900	226.119	8.07886
1901	226.124	9.40735
1902	226.129	8.39375
1903	226.134	7.57645
1904	226.14	9.25128
1905	226.145	7.61283
1906	226.15	9.46949
1907	226.155	7.9619
1908	226.161	7.68502
1909	226.166	6.95133
1910	226.171	6.46714
1911	226.176	6.72657
1912	226.181	6.34028
1913	226.187	6.4675
1914	226.192	6.49273
1915	226.197	6.12492
1916	226.202	6.05099
1917	226.208	7.15613
1918	226.213	6.2832
1919	226.218	6.17515
1920	226.223	9.82689
1921	226.229	7.28551
1922	226.234	6.82159
1923	226.239	5.81451
1924	226.244	5.40721
1925	226.25	4.94513
1926	226.255	4.30927
1927	226.26	4.51679
1928	226.265	2.75474
1929	226.27	2.95287
1930	226.276	4.98685
1931	226.281	5.24477
1932	226.286	4.40271
1933	226.291	5.01276
1934	226.297	5.94011
1935	226.302	4.81595
1936	226.307	4.68725
1937	226.312	5.12688
1938	226.317	5.65146
1939	226.323	4.94524
1940	226.328	2.79531
1941	226.333	2.59623
1942	226.338	4.08242
1943	226.344	3.38559
1944	226.349	4.10901
1945	226.354	3.48461
1946	226.359	4.4825
1947	226.365	4.03
1948	226.37	3.38193
1949	226.375	4.01973
1950	226.38	3.74807
1951	226.386	3.4484
1952	226.391	4.03786
1953	226.396	3.60379
1954	226.401	1.97086
1955	226.406	4.18761
1956	226.412	3.65912
1957	226.417	2.85424
1958	226.422	1.58077
1959	226.427	1.21759
1960	226.433	2.86697
1961	226.438	3.37034
1962	226.443	3.00653
1963	226.448	3.32065
1964	226.453	2.41027
1965	226.459	2.63564
1966	226.464	3.51528
1967	226.469	3.57396
1968	226.475	3.72772
1969	226.48	2.7873
1970	226.485	3.2149
1971	226.49	2.79058
1972	226.495	2.3186
1973	226.501	3.61494
1974	226.506	3.69892
1975	226.511	3.93251
1976	226.516	4.1094
1977	226.522	3.46215
1978	226.527	3.40501
1979	226.532	3.63221
1980	226.537	3.61832
1981	226.542	3.43618
1982	226.548	3.0695
1983	226.553	2.23482
1984	226.558	2.15225
1985	226.563	2.28136
1986	226.569	2.62785
1987	226.574	2.54182
1988	226.579	2.73694
1989	226.584	1.8228
1990	226.59	2.29272
1991	226.595	2.75924
1992	226.6	2.12115
1993	226.605	1.93638
1994	226.611	1.53433
1995	226.616	1.61329
1996	226.621	2.14517
1997	226.626	0.933427
[truncated: 15,986 more rows]
